# Supplementary material for: The Majority of Primate-Specific Regulatory Sequences Are Derived from Transposable Elements
Source: PLoS Genet. 2013 May 9;9(5):e1003504. doi: 10.1371/journal.pgen.1003504 (PMC3649963; doi:10.1371/journal.pgen.1003504)
Supplement: Table S1 — List of the 106 ENCODE DHS data sets. The ordering of the 75 retained dataset is included, as well as the quality control analysis for the 31 data sets that were removed. (XLS) [file pgen.1003504.s016.xls]

## Sheet: TabS1--106DHS_ordered
Table S1
toKeep	order	datasetName	cellTypeID	cellType	tissueID	tissueName	statusName	Source	Name	Rep	QC	ENCODE_CellLine	Description	Lineage	Tissue	Karyotype	Sex
Yes	1	Duke_Fibrobl	1	Other_fib	1	Fibroblast	Normal	Duke	Fibrobl	comb	ok	Fibrobl	child fibroblast		skin	normal	F
Yes	2	Duke_Fibrop	1	Other_fib	1	Fibroblast	Normal	Duke	Fibrop	comb	ok	FibroP	fibroblasts taken from individuals with Parkinson's disease, AG20443, AG08395 and AG08396 were pooled for this sample		skin	normal	U
Yes	3	Duke_Progfib	1	Other_fib	1	Fibroblast	Normal	Duke	Progfib	comb	ok	ProgFib	fibroblasts, Hutchinson-Gilford progeria syndrome (cell line HGPS, HGADFN167, progeria research foundation)		skin		M
Yes	4	Uw_Rep2Nhdfneo	2	Neonatal_fib	1	Fibroblast	Normal	Uw	Nhdfneo	Rep2	ok	NHDF-neo	neonatal dermal fibroblasts	mesoderm	skin		U
Yes	5	Uw_Rep1Ag04450	3	Fetal_lung_fib	1	Fibroblast	Normal	Uw	Ag04450	Rep1	ok	AG04450	fetal lung fibroblast	endoderm	lung	normal	M
Yes	6	Uw_Rep2Ag04450	3	Fetal_lung_fib	1	Fibroblast	Normal	Uw	Ag04450	Rep2	ok	AG04450	fetal lung fibroblast	endoderm	lung	normal	M
Yes	7	Uw_Rep1Ag09309	4	Toe_fib	1	Fibroblast	Normal	Uw	Ag09309	Rep1	ok	AG09309	adult toe fibroblast from apparently healthy 21 year old, "7% of the cells examined showing random chromosome loss/gain" -Coriell		skin		F
Yes	8	Uw_Rep2Ag09309	4	Toe_fib	1	Fibroblast	Normal	Uw	Ag09309	Rep2	ok	AG09309	adult toe fibroblast from apparently healthy 21 year old, "7% of the cells examined showing random chromosome loss/gain" -Coriell		skin		F
Yes	9	Uw_Rep1Ag09319	5	Gum_fib	1	Fibroblast	Normal	Uw	Ag09319	Rep1	ok	AG09319	gum tissue fibroblasts from apparently heathly 24 year old		gingival	normal	F
Yes	10	Uw_Rep2Ag09319	5	Gum_fib	1	Fibroblast	Normal	Uw	Ag09319	Rep2	ok	AG09319	gum tissue fibroblasts from apparently heathly 24 year old		gingival	normal	F
Yes	11	Uw_Rep1Hgf	6	Gingival_fib	1	Fibroblast	Normal	Uw	Hgf	Rep1	ok	HGF	gingival fibroblasts		gingiva	normal	U
Yes	12	Uw_Rep2Hgf	6	Gingival_fib	1	Fibroblast	Normal	Uw	Hgf	Rep2	ok	HGF	gingival fibroblasts		gingiva	normal	U
Yes	13	Uw_Rep1Ag10803	7	Abdominal_fib	1	Fibroblast	Normal	Uw	Ag10803	Rep1	ok	AG10803	abdominal skin fibroblasts from apparently heathly 22 year old, "8% of the cells examined showing random chromosome loss, 2% showing random chromosome gain, and 2% showing 69,XYY" -Coriell		skin		M
Yes	14	Uw_Rep2Ag10803	7	Abdominal_fib	1	Fibroblast	Normal	Uw	Ag10803	Rep2	ok	AG10803	abdominal skin fibroblasts from apparently heathly 22 year old, "8% of the cells examined showing random chromosome loss, 2% showing random chromosome gain, and 2% showing 69,XYY" -Coriell		skin		M
Yes	15	Uw_Rep1Nhlf	8	Lung_fib	1	Fibroblast	Normal	Uw	Nhlf	Rep1	ok	NHLF	lung fibroblasts	endoderm	lung	normal	U
Yes	16	Uw_Rep2Nhlf	8	Lung_fib	1	Fibroblast	Normal	Uw	Nhlf	Rep2	ok	NHLF	lung fibroblasts	endoderm	lung	normal	U
Yes	17	Uw_Rep1Bjtert	9	Skin_fib	1	Fibroblast	Normal	Uw	Bjtert	Rep1	ok	BJ	skin fibroblast, "The line was established from skin taken from normal foreskin." - ATCC. (PMID: 9916803)		skin	normal	M
Yes	18	Uw_Rep2Bjtert	9	Skin_fib	1	Fibroblast	Normal	Uw	Bjtert	Rep2	ok	BJ	skin fibroblast, "The line was established from skin taken from normal foreskin." - ATCC. (PMID: 9916803)		skin	normal	M
Yes	19	Uw_Rep1Hcf	10	Cardiac_fib	1	Fibroblast	Normal	Uw	Hcf	Rep1	ok	HCF	cardiac fibroblasts	mesoderm	heart		U
Yes	20	Uw_Rep2Hcf	10	Cardiac_fib	1	Fibroblast	Normal	Uw	Hcf	Rep2	ok	HCF	cardiac fibroblasts	mesoderm	heart		U
Yes	21	Duke_Hsmm	11	Myoblast	2	Muscle	Normal	Duke	Hsmm	comb	ok	HSMM	skeletal muscle myoblasts	mesoderm	muscle	normal	U
Yes	22	Duke_Hsmmt	12	Myotube	2	Muscle	Normal	Duke	Hsmmt	comb	ok	HSMMtube	skeletal muscle myotubes differentiated from the HSMM cell line	mesoderm	muscle	normal	U
Yes	23	Uw_Rep1Hcm	13	Myocytes	2	Muscle	Normal	Uw	Hcm	Rep1	ok	HCM	cardiac myocytes	mesoderm	heart		U
Yes	24	Uw_Rep2Hcm	13	Myocytes	2	Muscle	Normal	Uw	Hcm	Rep2	ok	HCM	cardiac myocytes	mesoderm	heart		U
Yes	25	Uw_Rep2Skmc	14	Muscle_ske	2	Muscle	Normal	Uw	Skmc	Rep2	ok	SKMC	skeletal muscle cells	mesoderm	muscle		U
Yes	26	Uw_Rep1SkmcV2	14	Muscle_ske	2	Muscle	Normal	Uw	SkmcV2	Rep1	ok	SKMC	skeletal muscle cells	mesoderm	muscle		U
Yes	27	Duke_AosmcSerumfree	15	Muscle_smth	2	Muscle	Normal	Duke	AosmcSerumfree	comb	ok	AoSMC	aortic smooth muscle cells	mesoderm	heart	normal	U
Yes	28	Uw_Rep1Saec	16	Small_air_epi	3	Epithelial	Normal	Uw	Saec	Rep1	ok	SAEC	small airway epithelial cells	endoderm	epithelium	normal	U
Yes	29	Uw_Rep1Hee	17	Esophageal_epi	3	Epithelial	Normal	Uw	Hee	Rep1	ok	HEEpiC	esophageal epithelial cells	endoderm	epithelium		U
Yes	30	Uw_Rep2Hee	17	Esophageal_epi	3	Epithelial	Normal	Uw	Hee	Rep2	ok	HEEpiC	esophageal epithelial cells	endoderm	epithelium		U
Yes	31	Uw_Rep1Hcpe	18	Choroid_plex_epi	3	Epithelial	Normal	Uw	Hcpe	Rep1	ok	HCPEpiC	choroid plexus epithelial cells	ectoderm	epithelium		U
Yes	32	Uw_Rep2Hcpe	18	Choroid_plex_epi	3	Epithelial	Normal	Uw	Hcpe	Rep2	ok	HCPEpiC	choroid plexus epithelial cells	ectoderm	epithelium		U
Yes	33	Uw_Rep1Hrpe	19	Retinal_epi	3	Epithelial	Normal	Uw	Hrpe	Rep1	ok	HRPEpiC	retinal pigment epithelial cells	ectoderm	epithelium		U
Yes	34	Uw_Rep2Hrpe	19	Retinal_epi	3	Epithelial	Normal	Uw	Hrpe	Rep2	ok	HRPEpiC	retinal pigment epithelial cells	ectoderm	epithelium		U
Yes	35	Uw_Rep1Hnpce	20	Ciliary_epi	3	Epithelial	Normal	Uw	Hnpce	Rep1	ok	HNPCEpiC	non-pigment ciliary epithelial cells		epithelium		U
Yes	36	Uw_Rep2Hnpce	20	Ciliary_epi	3	Epithelial	Normal	Uw	Hnpce	Rep2	ok	HNPCEpiC	non-pigment ciliary epithelial cells		epithelium		U
Yes	37	Uw_Rep1Hrcepic	21	Renal_cortical_epi	3	Epithelial	Normal	Uw	Hrcepic	Rep1	ok	HRCEpiC	renal cortical epithelial cells	mesoderm	epithelium	normal	U
Yes	38	Uw_Rep2Hrcepic	21	Renal_cortical_epi	3	Epithelial	Normal	Uw	Hrcepic	Rep2	ok	HRCEpiC	renal cortical epithelial cells	mesoderm	epithelium	normal	U
Yes	39	Uw_Rep1Hre	22	Renal_epi	3	Epithelial	Normal	Uw	Hre	Rep1	ok	HRE	renal epithelial cells	mesoderm	epithelium	normal	U
Yes	40	Uw_Rep2Hre	22	Renal_epi	3	Epithelial	Normal	Uw	Hre	Rep2	ok	HRE	renal epithelial cells	mesoderm	epithelium	normal	U
Yes	41	Duke_Lhsr	23	Prostate_epi	3	Epithelial	Normal	Duke	Lhsr	comb	ok	LHSR	prostate epithelial cells (PrEC), multiple human donors, all of whom are HIV-1, Hepatitis B and Hepatitis C negative, treatment: to create LHSR, cells were infected with amphotropic retroviruses encoding the SV40 large T antigen (L), the telomerase catalytic subunit hTERT (H), the SV40 small T antigen (S) and an oncogenic allele of H-ras (R).	endoderm	epithelium	normal	U
Yes	42	Uw_Rep1Hae	24	Amniotic_epi	3	Epithelial	Normal	Uw	Hae	Rep1	ok	HAEpiC	amniotic epithelial cells		epithelium		U
Yes	43	Uw_Rep2Hae	24	Amniotic_epi	3	Epithelial	Normal	Uw	Hae	Rep2	ok	HAEpiC	amniotic epithelial cells		epithelium		U
Yes	44	Duke_Gm12891V2	25	B-Lymphocyte	4	Lymphoblastoid	Normal	Duke	Gm12891V2	comb	ok	GM12891	B-lymphocyte, lymphoblastoid, International HapMap Project, CEPH/Utah pedigree 1463, treatment: Epstein-Barr Virus transformed	mesoderm	blood		M
Yes	45	Duke_Gm19238V2	25	B-Lymphocyte	4	Lymphoblastoid	Normal	Duke	Gm19238V2	comb	ok	GM19238	B-lymphocyte, lymphoblastoid, International HapMap Project, Yoruba in Ibadan, Nigera, treatment: Epstein-Barr Virus transformed	mesoderm	blood		F
Yes	46	Duke_Gm19239V2	25	B-Lymphocyte	4	Lymphoblastoid	Normal	Duke	Gm19239V2	comb	ok	GM19239	B-lymphocyte, lymphoblastoid, International HapMap Project, Yoruba in Ibadan, Nigera, treatment: Epstein-Barr Virus transformed	mesoderm	blood		M
Yes	47	Duke_Gm19240V2	25	B-Lymphocyte	4	Lymphoblastoid	Normal	Duke	Gm19240V2	comb	ok	GM19240	B-lymphocyte, lymphoblastoid, International HapMap Project, Yoruba in Ibadan, Nigera, treatment: Epstein-Barr Virus transformed	mesoderm	blood		F
Yes	48	Uw_Rep1Gm12865	25	B-Lymphocyte	4	Lymphoblastoid	Normal	Uw	Gm12865	Rep1	ok	GM12865	B-lymphocyte, lymphoblastoid, International HapMap Project, CEPH/Utah pedigree 1459, treatment: Epstein-Barr Virus transformed	mesoderm	blood		F
Yes	49	Uw_Rep2Gm12865	25	B-Lymphocyte	4	Lymphoblastoid	Normal	Uw	Gm12865	Rep2	ok	GM12865	B-lymphocyte, lymphoblastoid, International HapMap Project, CEPH/Utah pedigree 1459, treatment: Epstein-Barr Virus transformed	mesoderm	blood		F
Yes	50	Duke_Gm18507	25	B-Lymphocyte	4	Lymphoblastoid	Normal	Duke	Gm18507	comb	ok	GM18507	lymphoblastoid, International HapMap Project, Yoruba in Ibadan, Nigera, treatment: Epstein-Barr Virus transformed	mesoderm	blood		M
Yes	51	Duke_Gm12878V3	25	B-Lymphocyte	4	Lymphoblastoid	Normal	Duke	Gm12878V3	comb	ok	GM12878	lymphoblastoid, International HapMap Project - CEPH/Utah - European Caucasion, Epstein-Barr Virus	mesoderm	blood	normal	F
Yes	52	Duke_Myometr	26	Myometrial	5	Others	Normal	Duke	Myometr	comb	ok	Myometr	myometrial cells		myometrium		F
Yes	53	Duke_Panislets	27	PanIslets	5	Others	Normal	Duke	Panislets	comb	ok	PanIslets	pancreatic islets from 2 donors	endoderm	pancreas		M
Yes	54	Duke_Melano	28	Melano	5	Others	Normal	Duke	Melano	comb	ok	Melano	epidermal melanocytes	ectoderm	skin		U
Yes	55	Duke_NhekV2	29	Epidermal	5	Others	Normal	Duke	NhekV2	comb	ok	NHEK	epidermal keratinocytes	ectoderm	skin	normal	U
Yes	56	Duke_HuvecV2	30	Endothelial	5	Others	Normal	Duke	HuvecV2	comb	ok	HUVEC	umbilical vein endothelial cells	mesoderm	endothelium	normal	U
Yes	57	Uw_Rep1H1es	31	hESC	6	hESC	hESC	Uw	H1es	Rep1	ok	H1-hESC	embryonic stem cells	inner cell mass	embryonic stem cell	normal	M
Yes	58	Uw_Rep1H7es	31	hESC	6	hESC	hESC	Uw	H7es	Rep1	ok	H7-hESC	undifferentiated embryonic stem cells	inner cell mass			U
Yes	59	Duke_H9es	31	hESC	6	hESC	hESC	Duke	H9es	comb	ok	H9ES	embryonic stem cell (hESC) H9	inner cell mass	embryonic stem cell		F
Yes	60	Duke_Hepg2V3	32	Liver_carc	7	Solid_tumor	Cancer	Duke	Hepg2V3	comb	ok	HepG2	liver carcinoma	endoderm	liver	cancer	M
Yes	61	Duke_Helas3V3	33	Cervical_carc	7	Solid_tumor	Cancer	Duke	Helas3V3	comb	ok	HeLa-S3	cervical carcinoma	ectoderm	cervix	cancer	F
Yes	62	Uw_Rep2Helas3	33	Cervical_carc	7	Solid_tumor	Cancer	Uw	Helas3	Rep2	ok	HeLa-S3	cervical carcinoma	ectoderm	cervix	cancer	F
Yes	63	Uw_Rep2Panc1	34	Pancreatic_carc	7	Solid_tumor	Cancer	Uw	Panc1	Rep2	ok	PANC-1	pancreatic carcinoma, (PMID: 1140870)	endoderm	pancreas	cancer	M
Yes	64	Duke_Mcf7	35	Mammary_carc	7	Solid_tumor	Cancer	Duke	Mcf7	comb	ok	MCF-7	mammary gland, adenocarcinoma. (PMID: 4357757), newly promoted to tier 2: not in 2011 analysis	ectoderm	breast	cancer	F
Yes	65	Uw_Rep1Mcf7	35	Mammary_carc	7	Solid_tumor	Cancer	Uw	Mcf7	Rep1	ok	MCF-7	mammary gland, adenocarcinoma. (PMID: 4357757), newly promoted to tier 2: not in 2011 analysis	ectoderm	breast	cancer	F
Yes	66	Uw_Rep2Mcf7	35	Mammary_carc	7	Solid_tumor	Cancer	Uw	Mcf7	Rep2	ok	MCF-7	mammary gland, adenocarcinoma. (PMID: 4357757), newly promoted to tier 2: not in 2011 analysis	ectoderm	breast	cancer	F
Yes	67	Duke_Medullo	36	Medullobastoma	7	Solid_tumor	Cancer	Duke	Medullo	comb	ok	Medullo	medulloblastoma (aka D721), surgical resection from a patient with medulloblastoma as described by Darrell Bigner (1997)	ectoderm	brain	cancer	U
Yes	68	Uw_Rep2SknshraV2	37	Neuroblastoma	7	Solid_tumor	Cancer	Uw	SknshraV2	Rep2	ok	SK-N-SH_RA	neuroblastoma cell line, treatment: differentiated with retinoic acid, (Biedler, et al. Morphology and Growth, Tumorigenicity, and Cytogenetics of Human Neuroblastoma Cells in Continuous Culture. Cancer Research 33, 2643-2652, November 1973.)	ectoderm	brain	cancer	F
Yes	69	Uw_Rep1Cmk	38	Megakaryo_leuk	8	Leukemia	Cancer	Uw	Cmk	Rep1	ok	CMK	acute megakaryocytic leukemia cells, "established from the peripheral blood of a 10-month-old boy with Down's syndrome and acute megakaryocytic leukemia (AML M7) at relapse in 1985" - DSMZ. (PMID: 3016165)	mesoderm	blood	cancer	M
Yes	70	Uw_Rep1Hl60V2	39	Promyeloc_leuk	8	Leukemia	Cancer	Uw	Hl60V2	Rep1	ok	HL-60	promyelocytic leukemia cells, (PMID: 276884)	mesoderm	blood	cancer	F
Yes	71	Uw_Rep2Nb4	39	Promyeloc_leuk	8	Leukemia	Cancer	Uw	Nb4	Rep2	ok	NB4	acute promyelocytic leukemia cell line. (PMID: 1995093)	mesoderm	blood	cancer	U
Yes	72	Uw_Rep1Nb4V2	39	Promyeloc_leuk	8	Leukemia	Cancer	Uw	Nb4V2	Rep1	ok	NB4	acute promyelocytic leukemia cell line. (PMID: 1995093)	mesoderm	blood	cancer	U
Yes	73	Uw_Rep2K562	40	Leukemia	8	Leukemia	Cancer	Uw	K562	Rep2	ok	K562	leukemia, "The continuous cell line K-562 was established by Lozzio and Lozzio from the pleural effusion of a 53-year-old female with chronic myelogenous leukemia in terminal blast crises." - ATCC	mesoderm	blood	cancer	F
Yes	74	Duke_K562V3	40	Leukemia	8	Leukemia	Cancer	Duke	K562V3	comb	ok	K562	leukemia, "The continuous cell line K-562 was established by Lozzio and Lozzio from the pleural effusion of a 53-year-old female with chronic myelogenous leukemia in terminal blast crises." - ATCC	mesoderm	blood	cancer	F
Yes	75	Uw_Rep1Jurkat	41	T_lympho_leuk	8	Leukemia	Cancer	Uw	Jurkat	Rep1	ok	Jurkat	T lymphoblastoid derived from an acute T cell leukemia, "The Jurkat cell line was established from the peripheral blood of a 14 year old boy by Schneider et al., and was originally designated JM." - ATCC. (PMID: 68013)	mesoderm	blood	cancer	M
No	r_1	Uw_Rep1Nhdfneo	_	Neonatal_fib	_	Fibroblast	Normal	Uw	Nhdfneo	Rep1	fastQCsumOverSeq>1M	NHDF-neo	neonatal dermal fibroblasts	mesoderm	skin		U
No	r_2	Uw_Rep1Ag04449	_	Fetal_buttock_fib	_	Fibroblast	Normal	Uw	Ag04449	Rep1	fastQCsumOverSeq>1M	AG04449	fetal buttock/thigh fibroblast		skin	normal	M
No	r_3	Uw_Rep2Ag04449	_	Fetal_buttock_fib	_	Fibroblast	Normal	Uw	Ag04449	Rep2	fastQCsumOverSeq>1M	AG04449	fetal buttock/thigh fibroblast		skin	normal	M
No	r_4	Uw_Rep2Saec	_	Small_air_epi	_	Epithelial	Normal	Uw	Saec	Rep2	meanGCtagAlign<45%	SAEC	small airway epithelial cells	endoderm	epithelium	normal	U
No	r_5	Uw_Rep1Hipe	_	Iris_epi	_	Epithelial	Normal	Uw	Hipe	Rep1	fastQCsumOverSeq>1M	HIPEpiC	iris pigment epithelial cells	ectoderm	eye		U
No	r_6	Uw_Rep2Hipe	_	Iris_epi	_	Epithelial	Normal	Uw	Hipe	Rep2	fastQCsumOverSeq>1M	HIPEpiC	iris pigment epithelial cells	ectoderm	eye		U
No	r_7	Uw_Rep1Hmec	_	Mammary_epi	_	Epithelial	Normal	Uw	Hmec	Rep1	fastQCsumOverSeq>1M	HMEC	mammary epithelial cells	ectoderm	breast		U
No	r_8	Duke_Gm12892V2	_	Lymphoblastoid	_	B-Lymphocyte	Normal	Duke	Gm12892V2	comb	meanGCtagAlign>55%	GM12892	B-lymphocyte, lymphoblastoid, International HapMap Project, CEPH/Utah pedigree 1463, treatment: Epstein-Barr Virus transformed	mesoderm	blood		F
No	r_9	Uw_Rep1Gm12878	_	Lymphoblastoid	_	Lymphoblastoid	Normal	Uw	Gm12878	Rep1	fastQCsumOverSeq>1M	GM12878	lymphoblastoid, International HapMap Project - CEPH/Utah - European Caucasion, Epstein-Barr Virus	mesoderm	blood	normal	F
No	r_10	Uw_Rep2Gm12878	_	Lymphoblastoid	_	Lymphoblastoid	Normal	Uw	Gm12878	Rep2	fastQCfailPerSeqQltSkr	GM12878	lymphoblastoid, International HapMap Project - CEPH/Utah - European Caucasion, Epstein-Barr Virus	mesoderm	blood	normal	F
No	r_11	Uw_Rep1Gm06990	_	Lymphoblastoid	_	Lymphoblastoid	Normal	Uw	Gm06990	Rep1	fastQCfailPerSeqQltSkr; fastQCsumOverSeq>1M	GM06990	lymphoblastoid, International HapMap Project, CEPH/Utah, treatment: Epstein-Barr Virus transformed	mesoderm	blood	normal	F
No	r_12	Uw_Rep2Gm06990	_	Lymphoblastoid	_	Lymphoblastoid	Normal	Uw	Gm06990	Rep2	fastQCfailPerSeqQltSkr	GM06990	lymphoblastoid, International HapMap Project, CEPH/Utah, treatment: Epstein-Barr Virus transformed	mesoderm	blood	normal	F
No	r_13	Uw_Rep1Th1	_	Th1	_	Others	Normal	Uw	Th1	Rep1	meanGCtagAlign>55%	Th1	primary Th1 T cells	mesoderm	blood		U
No	r_14	Uw_Rep1Th2	_	Th2	_	Others	Normal	Uw	Th2	Rep1	fastQCfailPerSeqQltSkr	Th2	primary Th2 T cells	mesoderm	blood		U
No	r_15	Uw_Rep1Nhek	_	Epidermal	_	Others	Normal	Uw	Nhek	Rep1	fastQCsumOverSeq>1M	NHEK	epidermal keratinocytes	ectoderm	skin	normal	U
No	r_16	Uw_Rep1Huvec	_	Endothelial	_	Others	Normal	Uw	Huvec	Rep1	meanGCtagAlign<45%	HUVEC	umbilical vein endothelial cells	mesoderm	endothelium	normal	U
No	r_17	Duke_Chorion	_	Chorion	_	Others	Normal	Duke	Chorion	comb	fastQCsumOverSeq>1M	Chorion	chorion cells (outermost of two fetal membranes), fetal membranes were collected from women who underwent planned cesarean delivery at term, before labor and without rupture of membranes.	extraembryonic mesoderm, trophectoderm	fetal membrane		U
No	r_18	Duke_H1hescV2	_	hESC	_	hESC	hESC	Duke	H1hescV2	comb	meanGCtagAlign>55%	H1-hESC	embryonic stem cells	inner cell mass	embryonic stem cell	normal	M
No	r_19	Uw_Rep1Caco2	_	Colorectal_carc	_	Solid_tumor	Cancer	Uw	Caco2	Rep1	meanGCtagAlign>55%; fastQCfailPerSeqQltSkr	Caco-2	colorectal adenocarcinoma. (PMID: 1939345)	endoderm	colon	cancer	M
No	r_20	Uw_Rep2Caco2	_	Colorectal_carc	_	Solid_tumor	Cancer	Uw	Caco2	Rep2	meanGCtagAlign>55%	Caco-2	colorectal adenocarcinoma. (PMID: 1939345)	endoderm	colon	cancer	M
No	r_21	Uw_Rep1Hepg2	_	Liver_carc	_	Solid_tumor	Cancer	Uw	Hepg2	Rep1	meanGCtagAlign>55%; fastQCsumOverSeq>1M	HepG2	liver carcinoma	endoderm	liver	cancer	M
No	r_22	Uw_Rep2Hepg2	_	Liver_carc	_	Solid_tumor	Cancer	Uw	Hepg2	Rep2	fastQCfailPerSeqQltSkr	HepG2	liver carcinoma	endoderm	liver	cancer	M
No	r_23	Uw_Rep1Helas3	_	Cervical_carc	_	Solid_tumor	Cancer	Uw	Helas3	Rep1	meanGCtagAlign<45%	HeLa-S3	cervical carcinoma	ectoderm	cervix	cancer	F
No	r_24	Uw_Rep1Panc1	_	Pancreatic_carc	_	Solid_tumor	Cancer	Uw	Panc1	Rep1	meanGCtagAlign<45%	PANC-1	pancreatic carcinoma, (PMID: 1140870)	endoderm	pancreas	cancer	M
No	r_25	Uw_Rep1Sknshra	_	Neuroblastoma	_	Solid_tumor	Cancer	Uw	Sknshra	Rep1	meanGCtagAlign>55%; fastQCfailPerSeqQltSkr; fastQCsumOverSeq>1M	SK-N-SH_RA	neuroblastoma cell line, treatment: differentiated with retinoic acid, (Biedler, et al. Morphology and Growth, Tumorigenicity, and Cytogenetics of Human Neuroblastoma Cells in Continuous Culture. Cancer Research 33, 2643-2652, November 1973.)	ectoderm	brain	cancer	F
No	r_26	Uw_Rep2Hl60	_	Promyeloc_leuk	_	Leukemia	Cancer	Uw	Hl60	Rep2	fastQCsumOverSeq>1M	HL-60	promyelocytic leukemia cells, (PMID: 276884)	mesoderm	blood	cancer	F
No	r_27	Uw_Rep1K562	_	Leukemia	_	Leukemia	Cancer	Uw	K562	Rep1	fastQCfailPerSeqQltSkr	K562	leukemia, "The continuous cell line K-562 was established by Lozzio and Lozzio from the pleural effusion of a 53-year-old female with chronic myelogenous leukemia in terminal blast crises." - ATCC	mesoderm	blood	cancer	F
No	r_28	Uw_Rep2Jurkat	_	T_lympho_leuk	_	Leukemia	Cancer	Uw	Jurkat	Rep2	fastQCsumOverSeq>1M	Jurkat	T lymphoblastoid derived from an acute T cell leukemia, "The Jurkat cell line was established from the peripheral blood of a 14 year old boy by Schneider et al., and was originally designated JM." - ATCC. (PMID: 68013)	mesoderm	blood	cancer	M
No	r_29	Duke_Helas3Ifna4h	_	treatment	_	Carc_cerv		Duke	Helas3Ifna4h	comb	treatment	HeLa-S3	cervical carcinoma	ectoderm	cervix	cancer	F
No	r_30	Duke_LhsrAndro	_	treatment	_	Epithelial		Duke	LhsrAndro	comb	treatment	LHSR	prostate epithelial cells (PrEC), multiple human donors, all of whom are HIV-1, Hepatitis B and Hepatitis C negative, treatment: to create LHSR, cells were infected with amphotropic retroviruses encoding the SV40 large T antigen (L), the telomerase catalytic subunit hTERT (H), the SV40 small T antigen (S) and an oncogenic allele of H-ras (R).	endoderm	epithelium	normal	U
No	r_31	Uw_Rep1JurkatG1	_	treatment	_	Leukemia		Uw	Rep1JurkatG1	Rep1	treatment	Jurkat	T lymphoblastoid derived from an acute T cell leukemia, "The Jurkat cell line was established from the peripheral blood of a 14 year old boy by Schneider et al., and was originally designated JM." - ATCC. (PMID: 68013)	mesoderm	blood	cancer	M
