# Supplementary material for: The Majority of Primate-Specific Regulatory Sequences Are Derived from Transposable Elements
Source: PLoS Genet. 2013 May 9;9(5):e1003504. doi: 10.1371/journal.pgen.1003504 (PMC3649963; doi:10.1371/journal.pgen.1003504)
Supplement: Table S2 — List of the 8937 DARs along with their proprieties and summary of their TF ChIP-Seq and motifs support as well as number of up-regulated genes and corresponding Z-score. (XLS) [file pgen.1003504.s017.xls]

## Sheet: TabS2--DARs
Table S2
UW vs Duke	DHS data set	DHS cell line	Repeat subfamily	Repeat family	Repeat class	Avg_milliDiv	Age	Total number repeat instances in genome	Number repeat instances contributing DHS	Number repeat instances contributing random DHS	Normalized number repeat instances contributing random DHS	Total number of DHS in this dataset	Binomial p-Value	Fold change	Nb DNase Obs-Exp	Fold enrichment (calculated using specific UW or Duke median)	Number of TF ChIP-Seq supporting this DAR	List of TF ChIP-Seq supporting this DAR	Number of TF motif supporting this DAR	List of TF motif supporting this DAR	Number of DAR-associated upregulated gene	Z-score of the number of DAR-associated upregulated gene	Number of genes associated to DHS contributing repeat instances
Uw	Rep1H7es	H7es	LTR7	ERV1	LTR	82.4497	39.7017	2337	1237	47	60.47	257326	0	20.46	1176.53	131.56	_	_	_	_	85	15.09	561
Uw	Rep1H1es	H1es	LTR7	ERV1	LTR	82.4497	39.7017	2337	450	58	40.28	138911	0	11.17	409.72	88.65	1	Pol2_Duke	_	_	47	13.55	239
Uw	Rep1H7es	H7es	LTR6B	ERV1	LTR	60.0263	28.4385	152	103	11	14.15	257326	0	7.28	88.85	58.83	_	_	2	MA0063.1/Nkx2-5, MA0087.1/Sox5	11	5.8	66
Uw	Rep1H7es	H7es	MER11C	ERVK	LTR	86.0931	41.5675	849	155	46	59.19	257326	0	2.62	95.82	57.18	_	_	1	MA0074.1/RXRA::VDR	12	4.08	113
Uw	Rep1H7es	H7es	MER11B	ERVK	LTR	100.96	49.2882	552	121	34	43.75	257326	0	2.77	77.25	52.9	_	_	2	MA0101.1/REL, MA0107.1/RELA	_	_	_
Uw	Rep1Cmk	Cmk	MER11A	ERVK	LTR	82.934	39.9492	954	244	48	29.81	124217	0	8.18	214.19	48.53	_	_	3	MA0065.2/PPARG::RXRA, MA0081.1/SPIB, MA0442.1/SOX10	_	_	_
Uw	Rep1Cmk	Cmk	LTR2	ERV1	LTR	86.9671	42.0166	881	119	25	15.53	124217	0	7.66	103.47	46.95	_	_	_	_	_	_	_
Uw	Rep2K562	K562	LTR15	ERV1	LTR	107.941	52.9749	271	96	9	5.91	131301	0	16.25	90.09	42.69	7	Brg1, Cjun, Gata2, Ini1, Pol2_Duke, Pol2b, Sirt6	2	MA0160.1/NR4A2, MA0442.1/SOX10	20	3.63	78
Uw	Rep1H7es	H7es	LTR22C	ERVK	LTR	195.891	103.197	386	269	10	12.87	257326	0	20.91	256.13	41.59	_	_	4	MA0031.1/FOXD1, MA0099.2/AP1, MA0151.1/ARID3A, MA0442.1/SOX10	_	_	_
Uw	Rep1H1es	H1es	MER11B	ERVK	LTR	100.96	49.2882	552	47	25	17.36	138911	1.13e-09	2.71	29.64	38.06	_	_	2	MA0101.1/REL, MA0107.1/RELA	_	_	_
Uw	Rep1H7es	H7es	MER4A1	ERV1	LTR	108.94	53.5057	2223	348	53	68.19	257326	0	5.1	279.81	36.13	_	_	_	_	18	3.91	213
Duke	Hepg2V3	Hepg2	LTR22	ERVK	LTR	88.6154	42.8651	104	34	0	0	125631	0	DIV/0	34	35.79	4	Ctcf_Duke, Hnf4a, P300, Rxra	_	_	_	_	_
Duke	H9es	H9es	LTR22B	ERVK	LTR	150.796	76.5242	226	39	9	6.48	143952	0	6.02	32.52	34.83	_	_	_	_	_	_	_
Uw	Rep1Jurkat	Jurkat	LTR14A	ERVK	LTR	68.5785	32.6905	121	31	1	0.77	153237	0	40.46	30.23	33.8	_	_	_	_	_	_	_
Uw	Rep2K562	K562	LTR2	ERV1	LTR	86.9671	42.0166	881	88	34	22.32	131301	0	3.94	65.68	32.85	1	Setdb1Mnase	_	_	_	_	_
Uw	Rep1H1es	H1es	LTR9B	ERV1	LTR	142.008	71.5607	761	167	16	11.11	138911	0	15.03	155.89	31.88	3	Pol2, Pol2_Duke, Taf1	3	MA0142.1/Pou5f1, MA0143.1/Sox2, MA0151.1/ARID3A	13	4.33	122
Uw	Rep2Mcf7	Mcf7	MER11B	ERVK	LTR	100.96	49.2882	552	43	24	19.85	165398	2e-06	2.17	23.15	29.25	_	_	2	MA0101.1/REL, MA0107.1/RELA	_	_	_
Duke	Gm18507	Gm18507	LTR2B	ERV1	LTR	81.1566	39.042	332	66	11	6.05	110037	0	10.91	59.95	27.39	_	_	1	MA0080.2/SPI1	_	_	_
Uw	Rep2K562	K562	LTR14	ERVK	LTR	101.276	49.4543	87	28	4	2.63	131301	0	10.66	25.37	26.49	2	Cmyc, Pol2_Duke	_	_	_	_	_
Uw	Rep1H7es	H7es	LTR9B	ERV1	LTR	142.008	71.5607	761	246	19	24.45	257326	0	10.06	221.55	25.35	_	_	3	MA0142.1/Pou5f1, MA0143.1/Sox2, MA0151.1/ARID3A	15	4.09	159
Uw	Rep1H1es	H1es	LTR6A	ERV1	LTR	140.089	70.4864	271	58	6	4.17	138911	0	13.92	53.83	24.76	_	_	2	MA0063.1/Nkx2-5, MA0075.1/Prrx2	_	_	_
Uw	Rep1H7es	H7es	LTR7Y	ERV1	LTR	65.864	31.3352	250	40	5	6.43	257326	0	6.22	33.57	24.74	_	_	_	_	_	_	_
Duke	Gm19238V2	Gm19238	LTR2B	ERV1	LTR	81.1566	39.042	332	62	13	7.53	115818	0	8.24	54.47	24.45	_	_	1	MA0133.1/BRCA1	_	_	_
Uw	Rep2K562	K562	LTR19B	ERV1	LTR	112.409	55.3555	276	86	10	6.57	131301	0	13.1	79.43	24.01	8	Brg1, Cmyc, Gata1, Gata2, Ini1, Pol2_Duke, Pol2b, Pu1	_	_	_	_	_
Uw	Rep1H7es	H7es	LTR22B	ERVK	LTR	150.796	76.5242	226	129	2	2.57	257326	0	50.13	126.43	22.98	_	_	3	MA0031.1/FOXD1, MA0047.2/Foxa2, MA0148.1/FOXA1	_	_	_
Uw	Rep1H1es	H1es	LTR7Y	ERV1	LTR	65.864	31.3352	250	20	9	6.25	138911	2.72e-06	3.2	13.75	22.91	1	Pol2_Duke	_	_	3	4.53	10
Uw	Rep1Hrcepic	Hrcepic	LTR22	ERVK	LTR	88.6154	42.8651	104	27	3	2.75	183305	0	9.82	24.25	22.69	_	_	_	_	_	_	_
Uw	Rep2K562	K562	LTR21A	ERV1	LTR	141.38	71.2088	92	30	3	1.97	131301	0	15.23	28.03	22.67	4	Cmyc, Gata1, Gata2, Pol2_Duke	_	_	_	_	_
Duke	Mcf7	Mcf7	MER11D	ERVK	LTR	56.6731	26.7858	260	45	11	8.4	152768	0	5.36	36.6	22.24	_	_	_	_	_	_	_
Uw	Rep1H7es	H7es	LTR22	ERVK	LTR	88.6154	42.8651	104	37	1	1.29	257326	0	28.76	35.71	22.15	_	_	_	_	_	_	_
Duke	H9es	H9es	LTR9B	ERV1	LTR	142.008	71.5607	761	178	24	17.27	143952	0	10.3	160.73	21.36	_	_	3	MA0142.1/Pou5f1, MA0143.1/Sox2, MA0151.1/ARID3A	_	_	_
Uw	Rep1H7es	H7es	LTR21A	ERV1	LTR	141.38	71.2088	92	55	2	2.57	257326	0	21.37	52.43	21.21	_	_	_	_	_	_	_
Uw	Rep1H7es	H7es	LTR5_Hs	ERVK	LTR	68.4665	32.6345	626	379	40	51.47	257326	0	7.36	327.53	21.13	_	_	20	MA0007.1/Ar, MA0033.1/FOXL1, MA0036.1/GATA2, MA0037.1/GATA3, MA0056.1/MZF1_1-4, MA0058.1/MAX, MA0075.1/Prrx2, MA0078.1/Sox17, MA0081.1/SPIB, MA0087.1/Sox5, MA0093.1/USF1, MA0098.1/ETS1, MA0111.1/Spz1, MA0115.1/NR1H2::RXRA, MA0130.1/ZNF354C, MA0140.1/Tal1::Gata1, MA0151.1/ARID3A, MA0152.1/NFATC2, MA0160.1/NR4A2, MA0442.1/SOX10	16	3.15	216
Uw	Rep2Mcf7	Mcf7	MER11D	ERVK	LTR	56.6731	26.7858	260	87	9	7.44	165398	0	11.69	79.56	21.13	_	_	1	MA0037.1/GATA3	_	_	_
Duke	Hepg2V3	Hepg2	LTR22A	ERVK	LTR	126.739	63.1049	188	35	9	5.65	125631	0	6.19	29.35	21	2	Hnf4a, P300	1	MA0017.1/NR2F1	_	_	_
Duke	H9es	H9es	MER34C_	ERV1	LTR	183.303	95.5392	654	44	9	6.48	143952	0	6.79	37.52	20.97	_	_	_	_	8	5.9	37
Duke	Gm12891V2	Gm12891	GSAT	centr	Satellite	199.676	105.534	68	115	4	2.78	139092	0	41.34	112.22	20.68	_	_	_	_	0	NA	0
Uw	Rep1H7es	H7es	LTR6A	ERV1	LTR	140.089	70.4864	271	89	9	11.58	257326	0	7.69	77.42	20.51	_	_	2	MA0063.1/Nkx2-5, MA0075.1/Prrx2	_	_	_
Uw	Rep1Gm12865	Gm12865	LTR2B	ERV1	LTR	81.1566	39.042	332	104	14	9.88	141196	0	10.52	94.12	20.46	_	_	1	MA0080.2/SPI1	11	3.38	69
Uw	Rep1H7es	H7es	MER4D0	ERV1	LTR	139.501	70.1579	437	78	13	16.73	257326	0	4.66	61.27	20.29	_	_	_	_	_	_	_
Duke	Gm12878V3	Gm12878	MER107	DNA	DNA	85.6906	41.3609	362	15	7	3.61	103075	1.35e-06	4.16	11.39	20.18	_	_	_	_	_	_	_
Uw	Rep2Gm12865	Gm12865	LTR2B	ERV1	LTR	81.1566	39.042	332	104	19	13.84	145637	0	7.52	90.16	19.84	_	_	_	_	_	_	_
Uw	Rep2Hrcepic	Hrcepic	LTR22	ERVK	LTR	88.6154	42.8651	104	23	1	0.9	179660	0	25.6	22.1	19.72	_	_	_	_	_	_	_
Uw	Rep1H7es	H7es	HERVH-int	ERV1	LTR	123.131	61.1371	5887	901	297	382.13	257326	0	2.36	518.87	19.47	_	_	1	MA0047.2/Foxa2	53	12.56	328
Uw	Rep1H1es	H1es	LTR5_Hs	ERVK	LTR	68.4665	32.6345	626	188	41	28.48	138911	0	6.6	159.52	19.42	2	Pol2, Pol2_Duke	12	MA0033.1/FOXL1, MA0036.1/GATA2, MA0037.1/GATA3, MA0075.1/Prrx2, MA0078.1/Sox17, MA0081.1/SPIB, MA0098.1/ETS1, MA0111.1/Spz1, MA0130.1/ZNF354C, MA0140.1/Tal1::Gata1, MA0151.1/ARID3A, MA0442.1/SOX10	_	_	_
Uw	Rep1H1es	H1es	MER4A1	ERV1	LTR	108.94	53.5057	2223	100	46	31.95	138911	0	3.13	68.05	19.23	_	_	_	_	10	4.39	78
Uw	Rep1H1es	H1es	LTR22C	ERVK	LTR	195.891	103.197	386	67	9	6.25	138911	0	10.72	60.75	19.19	_	_	_	_	_	_	_
Uw	Rep1Mcf7	Mcf7	MER11D	ERVK	LTR	56.6731	26.7858	260	58	11	6.73	122401	0	8.62	51.27	19.03	_	_	_	_	_	_	_
Uw	Rep1Cmk	Cmk	LTR14A	ERVK	LTR	68.5785	32.6905	121	14	3	1.86	124217	1.52e-09	7.51	12.14	18.83	_	_	_	_	_	_	_
Uw	Rep1H7es	H7es	MER4E1	ERV1	LTR	99.4934	48.5188	1056	230	25	32.17	257326	0	7.15	197.83	18.6	_	_	1	MA0070.1/PBX1	13	3.26	155
Uw	Rep1Cmk	Cmk	LTR19B	ERV1	LTR	112.409	55.3555	276	62	8	4.97	124217	0	12.48	57.03	18.3	_	_	_	_	_	_	_
Duke	H9es	H9es	LTR22C	ERVK	LTR	195.891	103.197	386	51	12	8.64	143952	0	5.9	42.36	17.86	_	_	1	MA0047.2/Foxa2	_	_	_
Duke	Gm19239V2	Gm19239	LTR2B	ERV1	LTR	81.1566	39.042	332	59	10	7.55	151069	0	7.81	51.45	17.84	_	_	_	_	_	_	_
Duke	Hepg2V3	Hepg2	LTR22B	ERVK	LTR	150.796	76.5242	226	17	6	3.77	125631	1.05e-07	4.51	13.23	17.39	2	Hnf4a, P300	_	_	_	_	_
Uw	Rep1H1es	H1es	MER4D0	ERV1	LTR	139.501	70.1579	437	36	12	8.33	138911	2.6e-13	4.32	27.67	17.35	_	_	_	_	_	_	_
Uw	Rep1Jurkat	Jurkat	LTR12C	ERV1	LTR	86.8966	41.9803	2688	339	217	166.26	153237	0	2.04	172.74	17.35	1	Pol2	5	MA0033.1/FOXL1, MA0060.1/NFYA, MA0130.1/ZNF354C, MA0138.2/REST, MA0157.1/FOXO3	_	_	_
Duke	H9es	H9es	MER67D	ERV1	LTR	208.495	111.041	1022	79	24	17.27	143952	0	4.57	61.73	17.24	_	_	2	MA0095.1/YY1, MA0142.1/Pou5f1	_	_	_
Duke	Gm12878V3	Gm12878	LTR2B	ERV1	LTR	81.1566	39.042	332	38	13	6.7	103075	0	5.67	31.3	16.84	5	Batf, Bcl11a, Nfkb, Pax5c20, Pu1	_	_	_	_	_
Uw	Rep1H7es	H7es	LTR49	ERV1	LTR	166.576	85.6224	1437	209	32	41.17	257326	0	5.08	167.83	16.75	_	_	_	_	20	7.97	120
Uw	Rep1H1es	H1es	LTR22B	ERVK	LTR	150.796	76.5242	226	49	3	2.08	138911	0	23.52	46.92	16.17	1	Ctcf_Duke	_	_	_	_	_
Uw	Rep1H7es	H7es	MER4A1_	ERV1	LTR	115.81	57.1788	400	114	10	12.87	257326	0	8.86	101.13	16.04	_	_	5	MA0077.1/SOX9, MA0081.1/SPIB, MA0087.1/Sox5, MA0098.1/ETS1, MA0442.1/SOX10	8	3.1	82
Uw	Rep1Jurkat	Jurkat	(GTGTG)n	Simple_repeat	Simple_repeat	161.698	82.7839	169	18	2	1.53	153237	5.88e-15	11.75	16.47	15.82	_	_	_	_	_	_	_
Uw	Rep2K562	K562	LTR6A	ERV1	LTR	140.089	70.4864	271	35	9	5.91	131301	0	5.92	29.09	15.81	2	Gata2, Pol2_Duke	_	_	10	3.85	28
Uw	Rep2Hrcepic	Hrcepic	LTR2B	ERV1	LTR	81.1566	39.042	332	102	16	14.37	179660	0	7.1	87.63	15.77	_	_	4	MA0007.1/Ar, MA0083.1/SRF, MA0133.1/BRCA1, MA0136.1/ELF5	9	4.4	65
Uw	Rep1H1es	H1es	LTR49	ERV1	LTR	166.576	85.6224	1437	106	31	21.53	138911	0	4.92	84.47	15.73	1	Pol2_Duke	_	_	15	8.96	60
Duke	Melano	Melano	HSAT4	centr	Satellite	206.562	109.826	96	25	8	7.66	191543	1.59e-07	3.26	17.34	15.65	_	_	_	_	_	_	_
Uw	Rep1H7es	H7es	LTR2	ERV1	LTR	86.9671	42.0166	881	82	33	42.46	257326	2.43e-08	1.93	39.54	15.62	_	_	_	_	_	_	_
Uw	Rep1Jurkat	Jurkat	LTR21B	ERV1	LTR	154.667	78.7337	60	18	1	0.77	153237	0	23.49	17.23	15.42	_	_	_	_	_	_	_
Uw	Rep1Jurkat	Jurkat	LTR12	ERV1	LTR	94.1643	45.7374	767	67	21	16.09	153237	0	4.16	50.91	15.25	_	_	_	_	_	_	_
Uw	Rep1Jurkat	Jurkat	LTR77	ERV1	LTR	175.873	91.0986	150	35	3	2.3	153237	0	15.23	32.7	15.24	_	_	_	_	_	_	_
Uw	Rep1Hrcepic	Hrcepic	LTR2B	ERV1	LTR	81.1566	39.042	332	100	10	9.17	183305	0	10.91	90.83	15.16	_	_	4	MA0007.1/Ar, MA0083.1/SRF, MA0133.1/BRCA1, MA0136.1/ELF5	9	4.46	64
Uw	Rep2K562	K562	LTR5_Hs	ERVK	LTR	68.4665	32.6345	626	135	42	27.57	131301	0	4.9	107.43	14.75	6	Cmyc, Cmyc_Yale, Gata2, Pol2_Duke, Pol2b, Pu1	16	MA0004.1/Arnt, MA0007.1/Ar, MA0036.1/GATA2, MA0058.1/MAX, MA0075.1/Prrx2, MA0078.1/Sox17, MA0081.1/SPIB, MA0087.1/Sox5, MA0093.1/USF1, MA0098.1/ETS1, MA0111.1/Spz1, MA0130.1/ZNF354C, MA0140.1/Tal1::Gata1, MA0151.1/ARID3A, MA0152.1/NFATC2, MA0160.1/NR4A2	_	_	_
Uw	Rep1Hrcepic	Hrcepic	PABL_A	ERV1	LTR	92.3385	44.7896	517	109	18	16.5	183305	0	6.61	92.5	14.73	_	_	7	MA0014.1/Pax5, MA0036.1/GATA2, MA0090.1/TEAD1, MA0130.1/ZNF354C, MA0151.1/ARID3A, MA0153.1/HNF1B, MA0442.1/SOX10	_	_	_
Duke	K562V3	K562	LTR14	ERVK	LTR	101.276	49.4543	87	17	3	2.09	139121	1.22e-11	8.15	14.91	14.65	2	Cmyc, Pol2_Duke	_	_	_	_	_
Uw	Rep2Hrcepic	Hrcepic	PABL_A	ERV1	LTR	92.3385	44.7896	517	106	12	10.78	179660	0	9.83	95.22	14.62	_	_	8	MA0014.1/Pax5, MA0029.1/Evi1, MA0036.1/GATA2, MA0090.1/TEAD1, MA0130.1/ZNF354C, MA0151.1/ARID3A, MA0153.1/HNF1B, MA0442.1/SOX10	_	_	_
Uw	Rep2K562	K562	LTR13A	ERVK	LTR	71.3048	34.0572	187	70	20	13.13	131301	0	5.33	56.87	14.6	11	Brg1, Cfos, Cjun, Ctcf_Duke, E2f6, Gata2, Ini1, Pol2_Duke, Pol2b, Sirt6, Usf1	_	_	_	_	_
Uw	Rep1Cmk	Cmk	LTR12	ERV1	LTR	94.1643	45.7374	767	52	30	18.63	124217	6.04e-11	2.79	33.37	14.6	_	_	_	_	_	_	_
Duke	H9es	H9es	LTR49	ERV1	LTR	166.576	85.6224	1437	143	18	12.96	143952	0	11.04	130.04	14.54	_	_	_	_	19	9.11	90
Uw	Rep1H1es	H1es	LTR22	ERVK	LTR	88.6154	42.8651	104	13	1	0.69	138911	3.49e-14	18.72	12.31	14.41	_	_	_	_	_	_	_
Uw	Rep1Saec	Saec	LTR10C	ERV1	LTR	80.7359	38.8277	515	145	31	27.49	177356	0	5.27	117.51	13.92	_	_	4	MA0080.2/SPI1, MA0081.1/SPIB, MA0106.1/TP53, MA0442.1/SOX10	_	_	_
Duke	H9es	H9es	LTR6A	ERV1	LTR	140.089	70.4864	271	62	14	10.08	143952	0	6.15	51.92	13.82	_	_	2	MA0063.1/Nkx2-5, MA0075.1/Prrx2	_	_	_
Uw	Rep1Hre	Hre	PABL_A	ERV1	LTR	92.3385	44.7896	517	102	19	17.44	183581	0	5.85	84.56	13.76	_	_	7	MA0014.1/Pax5, MA0036.1/GATA2, MA0090.1/TEAD1, MA0130.1/ZNF354C, MA0151.1/ARID3A, MA0153.1/HNF1B, MA0442.1/SOX10	_	_	_
Uw	Rep2K562	K562	HERV1_LTRc	ERV1	LTR	64.2647	30.5392	34	16	1	0.66	131301	0	24.37	15.34	13.71	1	Pol2_Duke	_	_	_	_	_
Uw	Rep2Hee	Hee	LTR10C	ERV1	LTR	80.7359	38.8277	515	143	29	25.8	177912	0	5.54	117.2	13.69	_	_	4	MA0080.2/SPI1, MA0081.1/SPIB, MA0106.1/TP53, MA0442.1/SOX10	_	_	_
Duke	K562V3	K562	LTR21A	ERV1	LTR	141.38	71.2088	92	25	2	1.39	139121	0	17.97	23.61	13.62	4	Cmyc, Gata1, Gata2, Pol2_Duke	_	_	_	_	_
Duke	K562V3	K562	LTR15	ERV1	LTR	107.941	52.9749	271	26	8	5.56	139121	5.86e-11	4.67	20.44	13.39	2	Ini1, Pol2_Duke	1	MA0160.1/NR4A2	_	_	_
Uw	Rep2K562	K562	tRNA-Gln-CAA_	tRNA	tRNA	112.972	55.6567	36	12	0	0	131301	0	DIV/0	12	13.31	_	_	_	_	_	_	_
Uw	Rep1Hee	Hee	LTR10F	ERV1	LTR	91.0295	44.1117	441	159	21	21.57	205414	0	7.37	137.43	13.3	_	_	6	MA0060.1/NFYA, MA0080.2/SPI1, MA0099.2/AP1, MA0132.1/Pdx1, MA0150.1/NFE2L2, MA0161.1/NFIC	_	_	_
Uw	Rep1Mcf7	Mcf7	MER11A	ERVK	LTR	82.934	39.9492	954	65	50	30.6	122401	1.95e-08	2.12	34.4	13.12	_	_	_	_	_	_	_
Uw	Rep1Jurkat	Jurkat	LTR12_	ERV1	LTR	94.8811	46.1102	555	55	17	13.03	153237	0	4.22	41.97	13.07	_	_	_	_	_	_	_
Duke	H9es	H9es	MER4D0	ERV1	LTR	139.501	70.1579	437	46	10	7.2	143952	0	6.39	38.8	13.03	_	_	_	_	_	_	_
Uw	Rep1H1es	H1es	LTR21A	ERV1	LTR	141.38	71.2088	92	18	3	2.08	138911	1.3e-12	8.64	15.92	12.86	_	_	_	_	_	_	_
Uw	Rep2Hee	Hee	LTR10F	ERV1	LTR	91.0295	44.1117	441	133	18	16.01	177912	0	8.31	116.99	12.85	_	_	5	MA0060.1/NFYA, MA0080.2/SPI1, MA0099.2/AP1, MA0132.1/Pdx1, MA0161.1/NFIC	_	_	_
Duke	Hepg2V3	Hepg2	LTR22C	ERVK	LTR	195.891	103.197	386	32	5	3.14	125631	0	10.19	28.86	12.84	3	Cmyc, Hnf4a, P300	_	_	_	_	_
Uw	Rep2Hre	Hre	PABL_A	ERV1	LTR	92.3385	44.7896	517	87	16	13.46	168254	0	6.46	73.54	12.81	_	_	6	MA0014.1/Pax5, MA0090.1/TEAD1, MA0130.1/ZNF354C, MA0151.1/ARID3A, MA0153.1/HNF1B, MA0442.1/SOX10	_	_	_
Uw	Rep1H7es	H7es	MSTA-int	ERVL-MaLR	LTR	174.557	90.3181	3165	350	173	222.59	257326	0	1.57	127.41	12.8	_	_	1	MA0152.1/NFATC2	17	4.12	189
Uw	Rep1Cmk	Cmk	LTR21A	ERV1	LTR	141.38	71.2088	92	16	3	1.86	124217	1.91e-11	8.59	14.14	12.78	_	_	_	_	_	_	_
Uw	Rep1H7es	H7es	MER83C	ERV1	LTR	169.257	87.1926	152	38	7	9.01	257326	1.29e-13	4.22	28.99	12.77	_	_	_	_	_	_	_
Duke	H9es	H9es	MER4A1	ERV1	LTR	108.94	53.5057	2223	84	51	36.71	143952	7.05e-12	2.29	47.29	12.77	_	_	_	_	10	4.85	72
Uw	Rep1Cmk	Cmk	LTR15	ERV1	LTR	107.941	52.9749	271	27	5	3.11	124217	0	8.69	23.89	12.69	_	_	_	_	_	_	_
Uw	Rep1Cmk	Cmk	HERV1_LTRe	ERV1	LTR	188.233	98.518	30	12	0	0	124217	0	DIV/0	12	12.66	_	_	_	_	_	_	_
Uw	Rep2K562	K562	MER83	ERV1	LTR	138.927	69.8375	452	59	16	10.5	131301	0	5.62	48.5	12.66	3	Gata1, Gata2, Setdb1	_	_	_	_	_
Duke	Panislets	Panislets	LTR22B	ERVK	LTR	150.796	76.5242	226	16	5	4.13	165081	1.71e-06	3.88	11.87	12.46	_	_	_	_	_	_	_
Duke	Gm19240V2	Gm19240	LTR2B	ERV1	LTR	81.1566	39.042	332	35	12	7.71	128503	1.29e-13	4.54	27.29	12.44	_	_	_	_	_	_	_
Duke	Hsmmt	Hsmmt	GSAT	centr	Satellite	199.676	105.534	68	79	6	4.83	161091	0	16.35	74.17	12.26	_	_	_	_	_	_	_
Uw	Rep1H1es	H1es	MER52C	ERV1	LTR	153.286	77.9438	374	64	10	6.95	138911	0	9.21	57.05	12.22	2	Ctcf_Duke, Pol2_Duke	_	_	_	_	_
Uw	Rep1H7es	H7es	MER4A	ERV1	LTR	138.436	69.5637	1105	216	34	43.75	257326	0	4.94	172.25	12.18	_	_	_	_	_	_	_
Duke	K562V3	K562	LTR19B	ERV1	LTR	112.409	55.3555	276	45	4	2.78	139121	0	16.17	42.22	12.17	8	Brg1, Cmyc, Gata1, Gata2, Ini1, Pol2_Duke, Pol2b, Pu1	_	_	_	_	_
Uw	Rep1Cmk	Cmk	LTR13A	ERVK	LTR	71.3048	34.0572	187	55	17	10.56	124217	0	5.21	44.44	12.13	_	_	_	_	_	_	_
Duke	H9es	H9es	LTR10D	ERV1	LTR	112.052	55.1647	192	23	1	0.72	143952	0	31.96	22.28	12.11	_	_	_	_	_	_	_
Uw	Rep1Saec	Saec	LTR10F	ERV1	LTR	91.0295	44.1117	441	124	12	10.64	177356	0	11.65	113.36	12.02	_	_	5	MA0060.1/NFYA, MA0080.2/SPI1, MA0099.2/AP1, MA0132.1/Pdx1, MA0161.1/NFIC	_	_	_
Uw	Rep1Jurkat	Jurkat	LTR3	ERVK	LTR	109.089	53.585	90	40	1	0.77	153237	0	52.21	39.23	12.01	_	_	_	_	_	_	_
Uw	Rep1H7es	H7es	LTR19B	ERV1	LTR	112.409	55.3555	276	84	4	5.15	257326	0	16.32	78.85	11.97	_	_	_	_	_	_	_
Uw	Rep1H7es	H7es	MER83B	ERV1	LTR	143.359	72.3191	145	25	2	2.57	257326	0	9.72	22.43	11.89	_	_	_	_	_	_	_
Uw	Rep2K562	K562	LTR71B	ERV1	LTR	112.142	55.2128	226	43	7	4.6	131301	0	9.36	38.4	11.86	2	Nfyb, Pol2_Duke	_	_	_	_	_
Uw	Rep2Gm12865	Gm12865	MER107	DNA	DNA	85.6906	41.3609	362	25	6	4.37	145637	1.67e-12	5.72	20.63	11.84	_	_	_	_	_	_	_
Uw	Rep1Hre	Hre	LTR2B	ERV1	LTR	81.1566	39.042	332	78	13	11.93	183581	0	6.54	66.07	11.8	_	_	2	MA0007.1/Ar, MA0133.1/BRCA1	_	_	_
Uw	Rep1H7es	H7es	MER34C	ERV1	LTR	190.366	99.8148	186	19	4	5.15	257326	5.36e-07	3.69	13.85	11.79	_	_	_	_	_	_	_
Uw	Rep2Hre	Hre	LTR2B	ERV1	LTR	81.1566	39.042	332	71	13	10.94	168254	0	6.49	60.06	11.72	_	_	3	MA0007.1/Ar, MA0133.1/BRCA1, MA0136.1/ELF5	_	_	_
Uw	Rep1Cmk	Cmk	LTR62	ERVL	LTR	157.32	80.2563	316	60	10	6.21	124217	0	9.66	53.79	11.53	_	_	_	_	_	_	_
Uw	Rep1Mcf7	Mcf7	MER4D0	ERV1	LTR	139.501	70.1579	437	21	8	4.9	122401	1.26e-08	4.29	16.1	11.49	_	_	_	_	_	_	_
Uw	Rep1Hee	Hee	LTR10C	ERV1	LTR	80.7359	38.8277	515	137	22	22.6	205414	0	6.06	114.4	11.36	_	_	3	MA0080.2/SPI1, MA0106.1/TP53, MA0442.1/SOX10	_	_	_
Uw	Rep1H7es	H7es	MER4D1	ERV1	LTR	127.253	63.3862	1505	350	57	73.34	257326	0	4.77	276.66	11.19	_	_	_	_	19	4.35	211
Uw	Rep1H7es	H7es	MSTB-int	ERVL-MaLR	LTR	182.965	95.336	867	159	36	46.32	257326	0	3.43	112.68	11.15	_	_	_	_	_	_	_
Uw	Rep1H1es	H1es	MER52D	ERV1	LTR	198.666	104.909	598	68	23	15.97	138911	0	4.26	52.03	11.08	2	Ctcf_Duke, Pol2_Duke	_	_	_	_	_
Uw	Rep2Hae	Hae	LTR14	ERVK	LTR	101.276	49.4543	87	17	4	3.83	191567	1.34e-07	4.44	13.17	11.02	_	_	_	_	_	_	_
Duke	H9es	H9es	LTR5_Hs	ERVK	LTR	68.4665	32.6345	626	68	31	22.31	143952	0	3.05	45.69	11	_	_	6	MA0007.1/Ar, MA0078.1/Sox17, MA0111.1/Spz1, MA0130.1/ZNF354C, MA0140.1/Tal1::Gata1, MA0151.1/ARID3A	_	_	_
Uw	Rep2K562	K562	HERV1_LTRe	ERV1	LTR	188.233	98.518	30	11	0	0	131301	0	DIV/0	11	10.98	_	_	_	_	_	_	_
Uw	Rep1H7es	H7es	LTR36	ERV1	LTR	181.254	94.3088	485	119	14	18.01	257326	0	6.61	100.99	10.97	_	_	1	MA0080.2/SPI1	_	_	_
Duke	H9es	H9es	MER4A1_	ERV1	LTR	115.81	57.1788	400	23	11	7.92	143952	3.14e-06	2.91	15.08	10.96	_	_	1	MA0077.1/SOX9	_	_	_
Uw	Rep1H7es	H7es	MER4B	ERV1	LTR	129.054	64.3736	1725	267	50	64.33	257326	0	4.15	202.67	10.96	_	_	3	MA0070.1/PBX1, MA0142.1/Pou5f1, MA0161.1/NFIC	18	4.16	201
Uw	Rep2K562	K562	HERV1_LTRa	ERV1	LTR	76.2222	36.5362	27	14	4	2.63	131301	1.29e-07	5.33	11.37	10.95	_	_	_	_	_	_	_
Uw	Rep1Hre	Hre	LTR13A	ERVK	LTR	71.3048	34.0572	187	73	10	9.18	183581	0	7.95	63.82	10.89	_	_	_	_	_	_	_
Uw	Rep1Cmk	Cmk	MER61E	ERV1	LTR	156.325	79.6845	323	81	8	4.97	124217	0	16.3	76.03	10.88	_	_	2	MA0035.2/Gata1, MA0140.1/Tal1::Gata1	_	_	_
Uw	Rep1Cmk	Cmk	THE1A	ERVL-MaLR	LTR	103.055	50.3904	4219	115	79	49.07	124217	0	2.34	65.93	10.86	_	_	_	_	_	_	_
Uw	Rep2Helas3	Helas3	LTR10A	ERV1	LTR	145.565	73.561	315	70	21	13.49	128492	0	5.19	56.51	10.81	3	Cfos, Cjun, Jund	2	MA0031.1/FOXD1, MA0099.2/AP1	_	_	_
Uw	Rep1H1es	H1es	LTR9	ERV1	LTR	184.181	96.0678	1990	178	44	30.56	138911	0	5.82	147.44	10.77	3	Pol2, Pol2_Duke, Taf1	_	_	15	5.14	126
Uw	Rep2Hre	Hre	LTR13A	ERVK	LTR	71.3048	34.0572	187	66	18	15.14	168254	0	4.36	50.86	10.74	_	_	_	_	_	_	_
Uw	Rep1H1es	H1es	MER4A1_	ERV1	LTR	115.81	57.1788	400	41	11	7.64	138911	0	5.37	33.36	10.69	_	_	3	MA0077.1/SOX9, MA0087.1/Sox5, MA0442.1/SOX10	_	_	_
Duke	H9es	H9es	LTR9	ERV1	LTR	184.181	96.0678	1990	170	64	46.06	143952	0	3.69	123.94	10.67	_	_	_	_	15	5.07	127
Uw	Rep1H1es	H1es	LTR1	ERV1	LTR	151.674	77.0241	1420	188	40	27.78	138911	0	6.77	160.22	10.64	2	Ctcf, Taf1	_	_	_	_	_
Duke	Gm19239V2	Gm19239	GSAT	centr	Satellite	199.676	105.534	68	64	2	1.51	151069	0	42.36	62.49	10.59	_	_	_	_	0	NA	0
Duke	Hepg2V3	Hepg2	MER61F	ERV1	LTR	149.032	75.5221	157	39	7	4.4	125631	0	8.87	34.6	10.51	6	Cebpb, Cmyc, Hnf4a, Hsf1, P300, Pol2_Duke	2	MA0035.2/Gata1, MA0442.1/SOX10	_	_	_
Uw	Rep1H7es	H7es	MER34C_	ERV1	LTR	183.303	95.5392	654	70	11	14.15	257326	0	4.95	55.85	10.46	_	_	1	MA0442.1/SOX10	10	6.02	54
Uw	Rep1Cmk	Cmk	MER83C	ERV1	LTR	169.257	87.1926	152	15	1	0.62	124217	0	24.15	14.38	10.44	_	_	_	_	_	_	_
Uw	Rep2Panc1	Panc1	LTR10A	ERV1	LTR	145.565	73.561	315	59	15	8.44	112490	0	6.99	50.56	10.41	_	_	_	_	_	_	_
Uw	Rep1Hl60V2	Hl60	(GAA)n	Simple_repeat	Simple_repeat	73.2711	35.0463	782	27	8	6.16	154019	1.13e-10	4.38	20.84	10.19	_	_	_	_	_	_	_
Uw	Rep1H7es	H7es	LTR9	ERV1	LTR	184.181	96.0678	1990	312	55	70.76	257326	0	4.41	241.24	10.19	_	_	_	_	19	4.5	208
Uw	Rep2Nb4	Nb4	LTR77	ERV1	LTR	175.873	91.0986	150	20	3	1.97	131062	4e-15	10.17	18.03	10.18	_	_	_	_	5	3.38	14
Duke	K562V3	K562	MER48	ERV1	LTR	105.194	51.5194	196	36	4	2.78	139121	0	12.94	33.22	10.12	9	Cjun, Cmyc, Cmyc_Yale, E2f6, Hey1, Pol2_Duke, Pol2_Yale, Pol2b, Pu1	_	_	_	_	_
Uw	Rep1H7es	H7es	THE1D	ERVL-MaLR	LTR	131.851	65.9126	12639	1205	266	342.24	257326	0	3.52	862.76	10.1	_	_	6	MA0056.1/MZF1_1-4, MA0063.1/Nkx2-5, MA0075.1/Prrx2, MA0092.1/Hand1::Tcfe2a, MA0099.2/AP1, MA0151.1/ARID3A	56	6.53	688
Uw	Rep1H7es	H7es	MER4E	ERV1	LTR	103.997	50.8872	728	77	27	34.74	257326	1.95e-10	2.22	42.26	10.07	_	_	_	_	_	_	_
Uw	Rep1Cmk	Cmk	LTR6A	ERV1	LTR	140.089	70.4864	271	21	4	2.48	124217	4.06e-14	8.45	18.52	10.03	_	_	_	_	_	_	_
Duke	Melano	Melano	LTR3B	ERVK	LTR	114.205	56.3172	88	18	3	2.87	191543	2.77e-10	6.26	15.13	10	_	_	_	_	_	_	_
Uw	Rep1H1es	H1es	MSTA-int	ERVL-MaLR	LTR	174.557	90.3181	3165	147	137	95.15	138911	3.19e-07	1.54	51.85	9.96	_	_	1	MA0152.1/NFATC2	10	4.2	84
Duke	NhekV2	Nhek	MER61D	ERV1	LTR	152.85	77.6948	273	21	5	3.53	141190	3.45e-11	5.95	17.47	9.91	_	_	_	_	_	_	_
Uw	Rep2Mcf7	Mcf7	MER11A	ERVK	LTR	82.934	39.9492	954	66	42	34.73	165398	7.7e-07	1.9	31.27	9.86	_	_	1	MA0081.1/SPIB	_	_	_
Uw	Rep1Hl60V2	Hl60	(TTCCC)n	Simple_repeat	Simple_repeat	70.2757	33.5407	301	11	2	1.54	154019	9.03e-08	7.14	9.46	9.85	_	_	_	_	_	_	_
Duke	K562V3	K562	MER61E	ERV1	LTR	156.325	79.6845	323	43	8	5.56	139121	0	7.73	37.44	9.85	11	Brg1, Cmyc, Cmyc_Yale, E2f6, Gata1, Gata2, Ini1, Pol2_Duke, Pol2b, Setdb1, Sirt6	_	_	_	_	_
Uw	Rep1Hae	Hae	LTR13A	ERVK	LTR	71.3048	34.0572	187	70	17	16.66	196041	0	4.2	53.34	9.78	_	_	_	_	_	_	_
Uw	Rep2Hae	Hae	LTR15	ERV1	LTR	107.941	52.9749	271	32	6	5.75	191567	4.33e-15	5.57	26.25	9.75	_	_	1	MA0442.1/SOX10	4	4.86	32
Uw	Rep2Gm12865	Gm12865	MER44A	TcMar-Tigger	DNA	160.092	81.8545	2351	97	41	29.86	145637	0	3.25	67.14	9.7	_	_	1	MA0002.2/RUNX1	_	_	_
Uw	Rep1Cmk	Cmk	LTR77	ERV1	LTR	175.873	91.0986	150	18	2	1.24	124217	0	14.49	16.76	9.67	_	_	_	_	_	_	_
Uw	Rep2Helas3	Helas3	LTR22C	ERVK	LTR	195.891	103.197	386	31	8	5.14	128492	0	6.03	25.86	9.6	2	ifngStat1, Max	_	_	_	_	_
Uw	Rep1Hae	Hae	LTR15	ERV1	LTR	107.941	52.9749	271	32	8	7.84	196041	1.92e-11	4.08	24.16	9.53	_	_	_	_	4	5.16	30
Uw	Rep1H1es	H1es	MER67C	ERV1	LTR	197.145	103.97	1646	101	29	20.14	138911	0	5.01	80.86	9.53	_	_	1	MA0142.1/Pou5f1	_	_	_
Duke	Gm12891V2	Gm12891	LTR2B	ERV1	LTR	81.1566	39.042	332	29	10	6.95	139092	8.56e-11	4.17	22.05	9.52	1	Pu1	_	_	_	_	_
Uw	Rep1H1es	H1es	LTR28	ERV1	LTR	201.757	106.825	522	55	10	6.95	138911	0	7.92	48.05	9.52	3	Ctcf, Ctcf_Duke, Pol2_Duke	2	MA0132.1/Pdx1, MA0139.1/CTCF	_	_	_
Duke	H9es	H9es	MER4D1	ERV1	LTR	127.253	63.3862	1505	137	58	41.75	143952	0	3.28	95.25	9.5	_	_	_	_	_	_	_
Uw	Rep2Helas3	Helas3	LTR10F	ERV1	LTR	91.0295	44.1117	441	71	12	7.71	128492	0	9.21	63.29	9.5	3	Cfos, Cjun, Jund	3	MA0099.2/AP1, MA0132.1/Pdx1, MA0161.1/NFIC	_	_	_
Uw	Rep2K562	K562	LTR5B	ERVK	LTR	104.298	51.0461	423	103	37	24.29	131301	0	4.24	78.71	9.46	7	Brg1, Cmyc, Gata1, Gata2, Pol2_Duke, Pol2b, Pu1	3	MA0081.1/SPIB, MA0098.1/ETS1, MA0111.1/Spz1	_	_	_
Uw	Rep1Nb4V2	Nb4	MER83C	ERV1	LTR	169.257	87.1926	152	15	2	1.37	137491	2.14e-12	10.91	13.63	9.43	_	_	_	_	_	_	_
Uw	Rep1H7es	H7es	MER67C	ERV1	LTR	197.145	103.97	1646	185	42	54.04	257326	0	3.42	130.96	9.42	_	_	1	MA0142.1/Pou5f1	_	_	_
Uw	Rep1H1es	H1es	MER34C_	ERV1	LTR	183.303	95.5392	654	34	14	9.72	138911	2.96e-10	3.5	24.28	9.42	_	_	_	_	7	6.45	26
Uw	Rep1H1es	H1es	LTR36	ERV1	LTR	181.254	94.3088	485	55	12	8.33	138911	0	6.6	46.67	9.4	1	Pol2_Duke	_	_	_	_	_
Uw	Rep1H7es	H7es	LTR48	ERV1	LTR	198.117	104.569	963	147	25	32.17	257326	0	4.57	114.83	9.36	_	_	_	_	_	_	_
Uw	Rep2Hae	Hae	LTR13A	ERVK	LTR	71.3048	34.0572	187	65	22	21.07	191567	3.11e-15	3.08	43.93	9.29	_	_	_	_	_	_	_
Uw	Rep1Gm12865	Gm12865	MER107	DNA	DNA	85.6906	41.3609	362	19	3	2.12	141196	1.79e-13	8.97	16.88	9.28	_	_	_	_	_	_	_
Uw	Rep1Mcf7	Mcf7	LTR10A	ERV1	LTR	145.565	73.561	315	57	12	7.34	122401	0	7.76	49.66	9.24	1	Hae2f1	2	MA0031.1/FOXD1, MA0099.2/AP1	_	_	_
Uw	Rep1Nb4V2	Nb4	LTR77	ERV1	LTR	175.873	91.0986	150	19	1	0.69	137491	0	27.64	18.31	9.22	_	_	_	_	_	_	_
Uw	Rep1Hee	Hee	MER11D	ERVK	LTR	56.6731	26.7858	260	47	13	13.35	205414	1.82e-13	3.52	33.65	9.19	_	_	1	MA0035.2/Gata1	_	_	_
Uw	Rep1Gm12865	Gm12865	MER44A	TcMar-Tigger	DNA	160.092	81.8545	2351	89	58	40.95	141196	2.5e-11	2.17	48.05	9.18	_	_	_	_	_	_	_
Uw	Rep1H7es	H7es	MER67D	ERV1	LTR	208.495	111.041	1022	210	28	36.03	257326	0	5.83	173.97	9.18	_	_	3	MA0095.1/YY1, MA0142.1/Pou5f1, MA0152.1/NFATC2	8	3.31	76
Duke	NhekV2	Nhek	LTR18A	ERVL	LTR	189.409	99.2324	264	52	4	2.82	141190	0	18.41	49.18	9.16	1	Ctcf_Duke	1	MA0099.2/AP1	_	_	_
Duke	NhekV2	Nhek	LTR10D	ERV1	LTR	112.052	55.1647	192	17	6	4.24	141190	5.58e-07	4.01	12.76	9.13	_	_	_	_	_	_	_
Uw	Rep1H1es	H1es	MSTB-int	ERVL-MaLR	LTR	182.965	95.336	867	70	43	29.87	138911	1.16e-10	2.34	40.13	9.09	_	_	_	_	_	_	_
Uw	Rep1Cmk	Cmk	LTR12_	ERV1	LTR	94.8811	46.1102	555	31	16	9.94	124217	2.13e-08	3.12	21.06	9.09	_	_	_	_	_	_	_
Duke	NhekV2	Nhek	MER61C	ERV1	LTR	148.075	74.9797	305	34	5	3.53	141190	0	9.63	30.47	9.08	_	_	1	MA0106.1/TP53	_	_	_
Uw	Rep2K562	K562	MER34D	ERV1	LTR	173.119	89.4672	252	16	5	3.28	131301	7.67e-08	4.87	12.72	9.06	_	_	_	_	_	_	_
Uw	Rep2Hrcepic	Hrcepic	LTR13A	ERVK	LTR	71.3048	34.0572	187	58	9	8.08	179660	0	7.17	49.92	8.84	_	_	_	_	_	_	_
Uw	Rep1Cmk	Cmk	LTR5B	ERVK	LTR	104.298	51.0461	423	91	42	26.09	124217	0	3.49	64.91	8.83	_	_	3	MA0081.1/SPIB, MA0098.1/ETS1, MA0111.1/Spz1	_	_	_
Duke	Fibrop	Fibrop	MER121	TcMar?	DNA	258.05	143.76	926	85	15	10.21	136192	0	8.32	74.79	8.83	_	_	_	_	_	_	_
Uw	Rep1Cmk	Cmk	MSTA	ERVL-MaLR	LTR	148.178	75.038	19740	722	378	234.77	124217	0	3.08	487.23	8.8	_	_	5	MA0063.1/Nkx2-5, MA0075.1/Prrx2, MA0098.1/ETS1, MA0099.2/AP1, MA0151.1/ARID3A	_	_	_
Uw	Rep1Hae	Hae	LTR6A	ERV1	LTR	140.089	70.4864	271	29	8	7.84	196041	1.34e-09	3.7	21.16	8.77	_	_	_	_	_	_	_
Uw	Rep2K562	K562	MER61E	ERV1	LTR	156.325	79.6845	323	69	11	7.22	131301	0	9.55	61.78	8.77	12	Brg1, Cmyc, Cmyc_Yale, E2f6, Gata1, Gata2, Ini1, Pol2_Duke, Pol2b, Setdb1, Setdb1Mnase, Sirt6	1	MA0035.2/Gata1	13	3.69	42
Duke	Gm12878V3	Gm12878	LTR77	ERV1	LTR	175.873	91.0986	150	16	4	2.06	103075	8.85e-11	7.76	13.94	8.71	1	Nfkb	_	_	_	_	_
Uw	Rep1H1es	H1es	LTR1B	ERV1	LTR	174.564	90.3222	1173	62	41	28.48	138911	1.65e-08	2.18	33.52	8.68	2	Ctcf, Ctcf_Duke	_	_	_	_	_
Uw	Rep1Mcf7	Mcf7	HERVE-int	ERV1	LTR	128.012	63.802	250	63	23	14.08	122401	0	4.48	48.92	8.59	1	Ctcf_Duke	4	MA0061.1/NF-kappaB, MA0099.2/AP1, MA0152.1/NFATC2, MA0163.1/PLAG1	_	_	_
Uw	Rep2Nb4	Nb4	MER83C	ERV1	LTR	169.257	87.1926	152	13	3	1.97	131062	2.38e-08	6.61	11.03	8.58	_	_	_	_	_	_	_
Uw	Rep2Hrcepic	Hrcepic	HERVK11D-int	ERVK	LTR	59.6875	28.2712	48	16	2	1.8	179660	1.1e-11	8.91	14.2	8.54	_	_	_	_	_	_	_
Uw	Rep1Cmk	Cmk	MER48	ERV1	LTR	105.194	51.5194	196	54	10	6.21	124217	0	8.69	47.79	8.52	_	_	3	MA0080.2/SPI1, MA0156.1/FEV, MA0157.1/FOXO3	_	_	_
Uw	Rep2Mcf7	Mcf7	HERVE-int	ERV1	LTR	128.012	63.802	250	84	33	27.29	165398	0	3.08	56.71	8.47	1	Ctcf_Duke	4	MA0061.1/NF-kappaB, MA0099.2/AP1, MA0152.1/NFATC2, MA0163.1/PLAG1	_	_	_
Uw	Rep1Hl60V2	Hl60	MSTA	ERVL-MaLR	LTR	148.178	75.038	19740	858	388	298.8	154019	0	2.87	559.2	8.44	_	_	5	MA0063.1/Nkx2-5, MA0075.1/Prrx2, MA0098.1/ETS1, MA0099.2/AP1, MA0151.1/ARID3A	92	4.4	640
Uw	Rep1Cmk	Cmk	LTR10B	ERV1	LTR	169.125	87.1151	72	14	2	1.24	124217	6.18e-12	11.27	12.76	8.38	_	_	_	_	_	_	_
Uw	Rep1Hrcepic	Hrcepic	HERVK11D-int	ERVK	LTR	59.6875	28.2712	48	16	4	3.67	183305	3.51e-07	4.36	12.33	8.37	_	_	_	_	_	_	_
Uw	Rep1Hrcepic	Hrcepic	LTR13A	ERVK	LTR	71.3048	34.0572	187	56	10	9.17	183305	0	6.11	46.83	8.37	_	_	_	_	_	_	_
Uw	Rep1H1es	H1es	MER4D1	ERV1	LTR	127.253	63.3862	1505	140	38	26.39	138911	0	5.3	113.61	8.29	_	_	_	_	9	3.04	99
Duke	NhekV2	Nhek	LTR10F	ERV1	LTR	91.0295	44.1117	441	50	13	9.18	141190	0	5.45	40.82	8.28	_	_	2	MA0099.2/AP1, MA0161.1/NFIC	_	_	_
Duke	H9es	H9es	MER67C	ERV1	LTR	197.145	103.97	1646	79	30	21.59	143952	0	3.66	57.41	8.2	_	_	1	MA0142.1/Pou5f1	_	_	_
Uw	Rep2K562	K562	LTR62	ERVL	LTR	157.32	80.2563	316	45	14	9.19	131301	0	4.9	35.81	8.18	6	Brg1, Cmyc, Gata1, Gata2, Pol2_Duke, Pol2b	_	_	_	_	_
Uw	Rep1Hrpe	Hrpe	LTR24C	ERV1	LTR	143.343	72.3101	376	55	6	6.69	222964	0	8.22	48.31	8.1	_	_	_	_	_	_	_
Uw	Rep1H1es	H1es	LTR1D	ERV1	LTR	186.761	97.6258	989	93	36	25	138911	0	3.72	68	8.08	3	Ctcf, Ctcf_Duke, Pol2_Duke	_	_	_	_	_
Uw	Rep1H7es	H7es	LTR22A	ERVK	LTR	126.739	63.1049	188	73	1	1.29	257326	0	56.74	71.71	8.04	_	_	_	_	_	_	_
Duke	Melano	Melano	MER121	TcMar?	DNA	258.05	143.76	926	108	15	14.37	191543	0	7.52	93.63	7.98	_	_	_	_	_	_	_
Uw	Rep1H7es	H7es	LTR29	ERV1	LTR	178.583	92.7116	696	59	15	19.3	257326	9.56e-14	3.06	39.7	7.96	_	_	_	_	8	5.12	46
Uw	Rep1H1es	H1es	MER4A	ERV1	LTR	138.436	69.5637	1105	76	30	20.84	138911	0	3.65	55.16	7.94	_	_	_	_	_	_	_
Uw	Rep1H7es	H7es	MER52C	ERV1	LTR	153.286	77.9438	374	77	22	28.31	257326	1.07e-14	2.72	48.69	7.94	_	_	_	_	_	_	_
Uw	Rep1H1es	H1es	MER4B	ERV1	LTR	129.054	64.3736	1725	104	54	37.51	138911	0	2.77	66.49	7.91	_	_	1	MA0142.1/Pou5f1	_	_	_
Uw	Rep2Hee	Hee	MER11D	ERVK	LTR	56.6731	26.7858	260	35	6	5.34	177912	0	6.56	29.66	7.9	_	_	_	_	_	_	_
Uw	Rep1Jurkat	Jurkat	LTR19B	ERV1	LTR	112.409	55.3555	276	33	8	6.13	153237	4.44e-15	5.38	26.87	7.9	_	_	_	_	_	_	_
Uw	Rep1Mcf7	Mcf7	LTR3A	ERVK	LTR	104.928	51.3788	167	32	6	3.67	122401	0	8.71	28.33	7.89	1	Hae2f1	_	_	_	_	_
Uw	Rep2K562	K562	LTR31	ERV1	LTR	200.066	105.776	242	16	7	4.6	131301	6.89e-06	3.48	11.4	7.81	_	_	_	_	6	3.27	15
Uw	Rep1Hl60V2	Hl60	LTR77	ERV1	LTR	175.873	91.0986	150	18	4	3.08	154019	8.56e-10	5.84	14.92	7.8	_	_	_	_	5	3.87	12
Duke	K562V3	K562	LTR76	ERV1	LTR	123.011	61.0719	186	31	7	4.87	139121	0	6.37	26.13	7.78	3	Cmyc, Gata2, Pol2_Duke	_	_	_	_	_
Uw	Rep2Panc1	Panc1	(TTTG)n	Simple_repeat	Simple_repeat	26.5992	12.3102	5215	43	30	16.87	112490	2.78e-08	2.55	26.13	7.74	_	_	_	_	_	_	_
Duke	Melano	Melano	HERV9-int	ERV1	LTR	84.5764	40.7896	1015	142	88	84.28	191543	3.65e-09	1.68	57.72	7.71	_	_	_	_	_	_	_
Uw	Rep2K562	K562	LTR9	ERV1	LTR	184.181	96.0678	1990	120	59	38.73	131301	0	3.1	81.27	7.68	14	Cmyc, Cmyc_Yale, E2f6, Gtf2b, Hey1, Max, Nfya, Nfyb, Pol2, Pol2_Duke, Pol2_Yale, Pol2b, Taf1, Yy1	_	_	_	_	_
Uw	Rep1H1es	H1es	MER67D	ERV1	LTR	208.495	111.041	1022	94	20	13.89	138911	0	6.77	80.11	7.61	_	_	2	MA0095.1/YY1, MA0142.1/Pou5f1	_	_	_
Duke	AosmcSerumfree	AosmcSerumfree	LTR76	ERV1	LTR	123.011	61.0719	186	27	8	4.97	124307	8.71e-13	5.43	22.03	7.59	_	_	_	_	_	_	_
Uw	Rep2Mcf7	Mcf7	LTR10A	ERV1	LTR	145.565	73.561	315	63	10	8.27	165398	0	7.62	54.73	7.56	1	Hae2f1	3	MA0031.1/FOXD1, MA0080.2/SPI1, MA0099.2/AP1	_	_	_
Uw	Rep1Hrcepic	Hrcepic	LTR24C	ERV1	LTR	143.343	72.3101	376	42	9	8.25	183305	0	5.09	33.75	7.52	_	_	_	_	_	_	_
Uw	Rep2Hrcepic	Hrcepic	LTR24C	ERV1	LTR	143.343	72.3101	376	41	11	9.88	179660	2.71e-14	4.15	31.12	7.49	_	_	_	_	_	_	_
Uw	Rep1H1es	H1es	HUERS-P2-int	ERV1	LTR	186.255	97.3197	247	36	8	5.56	138911	0	6.48	30.44	7.47	2	Ctcf, Ctcf_Duke	2	MA0124.1/NKX3-1, MA0145.1/Tcfcp2l1	_	_	_
Uw	Rep1Saec	Saec	MER61E	ERV1	LTR	156.325	79.6845	323	79	9	7.98	177356	0	9.9	71.02	7.43	_	_	5	MA0035.2/Gata1, MA0106.1/TP53, MA0151.1/ARID3A, MA0152.1/NFATC2, MA0442.1/SOX10	_	_	_
Duke	H9es	H9es	LTR48	ERV1	LTR	198.117	104.569	963	50	34	24.47	143952	1.87e-06	2.04	25.53	7.4	_	_	_	_	_	_	_
Uw	Rep1H7es	H7es	LTR1	ERV1	LTR	151.674	77.0241	1420	242	62	79.77	257326	0	3.03	162.23	7.39	_	_	_	_	_	_	_
Duke	Helas3V3	Helas3	GSAT	centr	Satellite	199.676	105.534	68	42	2	1.42	142403	0	29.49	40.58	7.38	_	_	_	_	_	_	_
Uw	Rep2K562	K562	LTR10B	ERV1	LTR	169.125	87.1151	72	13	4	2.63	131301	7.44e-07	4.95	10.37	7.36	_	_	_	_	_	_	_
Uw	Rep2Hrpe	Hrpe	LTR24C	ERV1	LTR	143.343	72.3101	376	43	10	9.64	192878	0	4.46	33.36	7.32	_	_	_	_	_	_	_
Uw	Rep1H7es	H7es	PABL_A	ERV1	LTR	92.3385	44.7896	517	76	18	23.16	257326	0	3.28	52.84	7.32	_	_	11	MA0014.1/Pax5, MA0029.1/Evi1, MA0036.1/GATA2, MA0056.1/MZF1_1-4, MA0075.1/Prrx2, MA0081.1/SPIB, MA0090.1/TEAD1, MA0098.1/ETS1, MA0124.1/NKX3-1, MA0151.1/ARID3A, MA0442.1/SOX10	_	_	_
Uw	Rep1Jurkat	Jurkat	(CACAC)n	Simple_repeat	Simple_repeat	164.568	84.4511	146	16	2	1.53	153237	9.39e-13	10.44	14.47	7.29	_	_	_	_	_	_	_
Duke	Panislets	Panislets	HERV-Fc2-int	ERV1	LTR	111.667	54.959	3	11	0	0	165081	0	DIV/0	11	7.27	_	_	_	_	_	_	_
Uw	Rep1Gm12865	Gm12865	LTR77	ERV1	LTR	175.873	91.0986	150	15	1	0.71	141196	0	21.25	14.29	7.09	_	_	_	_	_	_	_
Duke	H9es	H9es	LTR29	ERV1	LTR	178.583	92.7116	696	30	13	9.36	143952	1.88e-08	3.21	20.64	7.09	_	_	_	_	_	_	_
Uw	Rep2K562	K562	LTR9B	ERV1	LTR	142.008	71.5607	761	35	20	13.13	131301	1.48e-07	2.67	21.87	7.07	9	Cmyc, Cmyc_Yale, E2f6, Max, Nfya, Nfyb, Pol2_Duke, Yy1, Znf263	1	MA0142.1/Pou5f1	_	_	_
Uw	Rep1Cmk	Cmk	LTR12D	ERV1	LTR	105.834	51.858	481	36	16	9.94	124217	3.75e-11	3.62	26.06	7	_	_	_	_	_	_	_
Uw	Rep2Hrpe	Hrpe	LTR5_Hs	ERVK	LTR	68.4665	32.6345	626	94	37	35.68	192878	0	2.63	58.32	6.99	_	_	3	MA0007.1/Ar, MA0078.1/Sox17, MA0130.1/ZNF354C	_	_	_
Uw	Rep1H1es	H1es	MER52A	ERV1	LTR	206.872	110.021	1816	189	88	61.12	138911	0	3.09	127.88	6.99	3	Ctcf, Ctcf_Duke, Pol2_Duke	4	MA0060.1/NFYA, MA0080.2/SPI1, MA0095.1/YY1, MA0161.1/NFIC	_	_	_
Uw	Rep1Cmk	Cmk	LTR2C	ERV1	LTR	123.527	61.3526	294	36	6	3.73	124217	0	9.66	32.27	6.99	_	_	_	_	_	_	_
Uw	Rep2Mcf7	Mcf7	LTR49	ERV1	LTR	166.576	85.6224	1437	56	24	19.85	165398	8.32e-12	2.82	36.15	6.98	_	_	_	_	_	_	_
Uw	Rep2Hee	Hee	MER61E	ERV1	LTR	156.325	79.6845	323	74	5	4.45	177912	0	16.64	69.55	6.94	_	_	5	MA0035.2/Gata1, MA0106.1/TP53, MA0151.1/ARID3A, MA0152.1/NFATC2, MA0442.1/SOX10	_	_	_
Uw	Rep1Mcf7	Mcf7	LTR30	ERV1	LTR	90.3681	43.7697	144	18	5	3.06	122401	7.69e-10	5.88	14.94	6.92	_	_	_	_	_	_	_
Uw	Rep1H7es	H7es	PRIMA4_LTR	ERV1	LTR	115.841	57.1955	347	30	9	11.58	257326	1.67e-06	2.59	18.42	6.91	_	_	3	MA0036.1/GATA2, MA0037.1/GATA3, MA0152.1/NFATC2	4	3.84	21
Uw	Rep2K562	K562	LTR7C	ERV1	LTR	139.988	70.43	320	57	4	2.63	131301	0	21.71	54.37	6.91	4	Cmyc, Gata2, Pol2_Duke, Pol2b	1	MA0074.1/RXRA::VDR	11	3.18	38
Uw	Rep1Jurkat	Jurkat	LTR3A	ERVK	LTR	104.928	51.3788	167	35	6	4.6	153237	0	7.61	30.4	6.89	_	_	_	_	_	_	_
Uw	Rep2Mcf7	Mcf7	LTR22A	ERVK	LTR	126.739	63.1049	188	40	9	7.44	165398	0	5.37	32.56	6.86	_	_	1	MA0047.2/Foxa2	_	_	_
Uw	Rep2K562	K562	HUERS-P1-int	ERV1	LTR	142.133	71.6308	504	25	12	7.88	131301	2.67e-07	3.17	17.12	6.84	_	_	_	_	_	_	_
Uw	Rep1H7es	H7es	LTR28	ERV1	LTR	201.757	106.825	522	73	19	24.45	257326	0	2.99	48.55	6.82	_	_	2	MA0132.1/Pdx1, MA0139.1/CTCF	_	_	_
Duke	K562V3	K562	LTR3	ERVK	LTR	109.089	53.585	90	11	3	2.09	139121	2.1e-06	5.27	8.91	6.82	_	_	_	_	_	_	_
Uw	Rep2Hae	Hae	LTR6A	ERV1	LTR	140.089	70.4864	271	22	5	4.79	191567	1.77e-09	4.59	17.21	6.81	_	_	_	_	_	_	_
Duke	K562V3	K562	MER61C	ERV1	LTR	148.075	74.9797	305	25	4	2.78	139121	0	8.98	22.22	6.77	2	Pol2_Duke, Pol2b	1	MA0157.1/FOXO3	_	_	_
Duke	H9es	H9es	MER4B	ERV1	LTR	129.054	64.3736	1725	89	60	43.19	143952	3.36e-10	2.06	45.81	6.63	_	_	2	MA0142.1/Pou5f1, MA0161.1/NFIC	_	_	_
Uw	Rep2Helas3	Helas3	LTR7C	ERV1	LTR	139.988	70.43	320	53	8	5.14	128492	0	10.31	47.86	6.57	1	Ap2gamma	1	MA0074.1/RXRA::VDR	_	_	_
Uw	Rep1Saec	Saec	MER61D	ERV1	LTR	152.85	77.6948	273	57	5	4.43	177356	0	12.86	52.57	6.56	_	_	1	MA0106.1/TP53	_	_	_
Uw	Rep2K562	K562	MER34A	ERV1	LTR	212.564	113.613	1480	70	24	15.76	131301	0	4.44	54.24	6.51	1	Ini1	_	_	_	_	_
Duke	AosmcSerumfree	AosmcSerumfree	MER121	TcMar?	DNA	258.05	143.76	926	57	13	8.08	124307	0	7.05	48.92	6.49	_	_	_	_	_	_	_
Duke	Melano	Melano	UCON8	Unknown	Unknown	281.107	160.125	103	11	2	1.92	191543	8.77e-07	5.74	9.08	6.48	_	_	_	_	_	_	_
Uw	Rep1H7es	H7es	LTR1D	ERV1	LTR	186.761	97.6258	989	138	34	43.75	257326	0	3.15	94.25	6.47	_	_	1	MA0095.1/YY1	_	_	_
Duke	K562V3	K562	GSAT	centr	Satellite	199.676	105.534	68	36	1	0.7	139121	0	51.75	35.3	6.47	2	Ctcf_Duke, Znf263	_	_	_	_	_
Uw	Rep1Cmk	Cmk	LTR5_Hs	ERVK	LTR	68.4665	32.6345	626	56	44	27.33	124217	4.79e-07	2.05	28.67	6.47	_	_	9	MA0004.1/Arnt, MA0007.1/Ar, MA0058.1/MAX, MA0078.1/Sox17, MA0087.1/Sox5, MA0093.1/USF1, MA0111.1/Spz1, MA0140.1/Tal1::Gata1, MA0151.1/ARID3A	_	_	_
Duke	Medullo	Medullo	MSTC	ERVL-MaLR	LTR	160.058	81.8349	3152	174	55	44.63	162298	0	3.9	129.37	6.45	_	_	_	_	_	_	_
Duke	K562V3	K562	CER	Satellite	Satellite	134.72	67.4986	50	43	25	17.39	139121	6.37e-08	2.47	25.61	6.45	_	_	_	_	_	_	_
Duke	K562V3	K562	LTR9	ERV1	LTR	184.181	96.0678	1990	99	57	39.65	139121	0	2.5	59.35	6.43	14	Cmyc, Cmyc_Yale, E2f6, Gtf2b, Hey1, Max, Nfya, Nfyb, Pol2, Pol2_Duke, Pol2_Yale, Pol2b, Taf1, Yy1	_	_	_	_	_
Uw	Rep1H7es	H7es	MER4D	ERV1	LTR	171.185	88.3262	1319	259	32	41.17	257326	0	6.29	217.83	6.43	_	_	_	_	16	4.22	169
Duke	Hepg2V3	Hepg2	LTR1D	ERV1	LTR	186.761	97.6258	989	64	27	16.96	125631	0	3.77	47.04	6.42	_	_	_	_	_	_	_
Uw	Rep1H7es	H7es	MER61-int	ERV1	LTR	138.434	69.5626	1158	195	49	63.04	257326	0	3.09	131.96	6.42	_	_	_	_	_	_	_
Uw	Rep1H1es	H1es	MER61B	ERV1	LTR	163.97	84.103	431	48	4	2.78	138911	0	17.28	45.22	6.42	1	Pol2_Duke	_	_	_	_	_
Duke	Gm12878V3	Gm12878	MER44A	TcMar-Tigger	DNA	160.092	81.8545	2351	44	41	21.13	103075	4.23e-06	2.08	22.87	6.42	2	Nfkb, Pax5n19	1	MA0002.2/RUNX1	_	_	_
Uw	Rep1H1es	H1es	LTR10D	ERV1	LTR	112.052	55.1647	192	31	5	3.47	138911	0	8.93	27.53	6.4	3	Pol2, Pol2_Duke, Taf1	_	_	_	_	_
Uw	Rep1Mcf7	Mcf7	LTR3	ERVK	LTR	109.089	53.585	90	17	5	3.06	122401	4.82e-09	5.56	13.94	6.39	1	Hae2f1	_	_	_	_	_
Uw	Rep1Jurkat	Jurkat	LTR12F	ERV1	LTR	105.812	51.8463	628	48	16	12.26	153237	0	3.92	35.74	6.38	_	_	_	_	_	_	_
Uw	Rep1Hrpe	Hrpe	LTR5_Hs	ERVK	LTR	68.4665	32.6345	626	99	37	41.25	222964	4.44e-15	2.4	57.75	6.37	_	_	4	MA0007.1/Ar, MA0078.1/Sox17, MA0130.1/ZNF354C, MA0160.1/NR4A2	_	_	_
Uw	Rep1Mcf7	Mcf7	LTR22B	ERVK	LTR	150.796	76.5242	226	17	6	3.67	122401	7.23e-08	4.63	13.33	6.37	_	_	_	_	_	_	_
Uw	Rep1Hre	Hre	LTR15	ERV1	LTR	107.941	52.9749	271	20	4	3.67	183581	4.34e-10	5.45	16.33	6.36	_	_	_	_	_	_	_
Uw	Rep1H7es	H7es	LTR3A	ERVK	LTR	104.928	51.3788	167	54	10	12.87	257326	0	4.2	41.13	6.33	_	_	2	MA0077.1/SOX9, MA0442.1/SOX10	_	_	_
Duke	Melano	Melano	CER	Satellite	Satellite	134.72	67.4986	50	58	32	30.65	191543	3.53e-06	1.89	27.35	6.32	_	_	_	_	_	_	_
Duke	H9es	H9es	LTR21A	ERV1	LTR	141.38	71.2088	92	12	1	0.72	143952	1.15e-12	16.67	11.28	6.32	_	_	_	_	_	_	_
Duke	H9es	H9es	MER61A	ERV1	LTR	155.261	79.0741	797	64	12	8.64	143952	0	7.41	55.36	6.29	_	_	_	_	_	_	_
Uw	Rep2Hre	Hre	LTR10A	ERV1	LTR	145.565	73.561	315	53	11	9.25	168254	0	5.73	43.75	6.25	_	_	_	_	_	_	_
Uw	Rep1Mcf7	Mcf7	LTR9	ERV1	LTR	184.181	96.0678	1990	91	62	37.94	122401	8.26e-14	2.4	53.06	6.25	_	_	_	_	_	_	_
Uw	Rep1Jurkat	Jurkat	MER4E1	ERV1	LTR	99.4934	48.5188	1056	46	26	19.92	153237	1.7e-07	2.31	26.08	6.25	_	_	_	_	_	_	_
Duke	H9es	H9es	tRNA-Ala-GCY	tRNA	tRNA	89.5714	43.3582	28	11	0	0	143952	0	DIV/0	11	6.23	_	_	_	_	_	_	_
Uw	Rep2Panc1	Panc1	(CAAA)n	Simple_repeat	Simple_repeat	26.2361	12.1391	5125	45	28	15.75	112490	4.64e-10	2.86	29.25	6.18	_	_	_	_	_	_	_
Uw	Rep1H7es	H7es	L1PBa1	L1	LINE	120.106	59.496	407	127	30	38.6	257326	0	3.29	88.4	6.17	_	_	13	MA0036.1/GATA2, MA0056.1/MZF1_1-4, MA0080.2/SPI1, MA0081.1/SPIB, MA0087.1/Sox5, MA0098.1/ETS1, MA0099.2/AP1, MA0119.1/TLX1::NFIC, MA0130.1/ZNF354C, MA0139.1/CTCF, MA0150.1/NFE2L2, MA0151.1/ARID3A, MA0442.1/SOX10	_	_	_
Uw	Rep1Jurkat	Jurkat	MER51E	ERV1	LTR	145.356	73.4432	247	42	11	8.43	153237	0	4.98	33.57	6.16	_	_	1	MA0060.1/NFYA	_	_	_
Uw	Rep1Cmk	Cmk	THE1D	ERVL-MaLR	LTR	131.851	65.9126	12639	354	218	135.4	124217	0	2.61	218.6	6.15	_	_	4	MA0056.1/MZF1_1-4, MA0075.1/Prrx2, MA0092.1/Hand1::Tcfe2a, MA0099.2/AP1	_	_	_
Uw	Rep2Panc1	Panc1	LTR10F	ERV1	LTR	91.0295	44.1117	441	40	19	10.69	112490	1.38e-12	3.74	29.31	6.11	_	_	3	MA0099.2/AP1, MA0132.1/Pdx1, MA0161.1/NFIC	_	_	_
Uw	Rep2Hrpe	Hrpe	LTR10D	ERV1	LTR	112.052	55.1647	192	41	11	10.61	192878	2.76e-13	3.86	30.39	6.1	_	_	_	_	3	3.06	29
Uw	Rep2Hee	Hee	MER61D	ERV1	LTR	152.85	77.6948	273	53	12	10.67	177912	0	4.97	42.33	6.08	_	_	1	MA0106.1/TP53	_	_	_
Uw	Rep1H7es	H7es	LTR48B	ERV1	LTR	219.196	117.846	1009	65	16	20.59	257326	0	3.16	44.41	6.05	_	_	1	MA0035.2/Gata1	7	4	50
Uw	Rep1Mcf7	Mcf7	LTR22A	ERVK	LTR	126.739	63.1049	188	26	7	4.28	122401	1.71e-13	6.07	21.72	6.02	_	_	_	_	_	_	_
Uw	Rep2Mcf7	Mcf7	LTR3A	ERVK	LTR	104.928	51.3788	167	33	4	3.31	165398	0	9.98	29.69	6.02	1	Hae2f1	_	_	_	_	_
Uw	Rep1Gm12865	Gm12865	LTR9B	ERV1	LTR	142.008	71.5607	761	32	14	9.88	141196	5.59e-09	3.24	22.12	6.01	_	_	1	MA0142.1/Pou5f1	_	_	_
Uw	Rep1H1es	H1es	MER74A	ERVL	LTR	208.607	111.112	1578	183	52	36.12	138911	0	5.07	146.88	5.99	3	Ctcf, Ctcf_Duke, Pol2_Duke	1	MA0142.1/Pou5f1	_	_	_
Uw	Rep1Saec	Saec	MER61C	ERV1	LTR	148.075	74.9797	305	60	7	6.21	177356	0	9.67	53.79	5.98	_	_	2	MA0106.1/TP53, MA0157.1/FOXO3	_	_	_
Uw	Rep2Hee	Hee	MER61C	ERV1	LTR	148.075	74.9797	305	60	10	8.9	177912	0	6.74	51.1	5.96	_	_	1	MA0106.1/TP53	_	_	_
Uw	Rep2Gm12865	Gm12865	LTR77	ERV1	LTR	175.873	91.0986	150	13	4	2.91	145637	2.44e-06	4.46	10.09	5.96	_	_	_	_	_	_	_
Uw	Rep1H7es	H7es	LTR27	ERV1	LTR	201.386	106.595	417	48	11	14.15	257326	3.99e-13	3.39	33.85	5.94	_	_	_	_	_	_	_
Uw	Rep1Hee	Hee	HERVE-int	ERV1	LTR	128.012	63.802	250	73	27	27.73	205414	2.57e-13	2.63	45.27	5.93	_	_	4	MA0061.1/NF-kappaB, MA0099.2/AP1, MA0152.1/NFATC2, MA0163.1/PLAG1	_	_	_
Uw	Rep1H7es	H7es	MER51C	ERV1	LTR	137.382	68.9767	178	40	13	16.73	257326	3.86e-07	2.39	23.27	5.9	_	_	_	_	_	_	_
Duke	H9es	H9es	MER61-int	ERV1	LTR	138.434	69.5626	1158	82	60	43.19	143952	4.87e-08	1.9	38.81	5.9	_	_	_	_	_	_	_
Uw	Rep1Hrpe	Hrpe	MER85	PiggyBac	DNA	72.7137	34.7656	908	33	13	14.49	222964	8.73e-06	2.28	18.51	5.89	_	_	_	_	_	_	_
Uw	Rep1H1es	H1es	MER4D	ERV1	LTR	171.185	88.3262	1319	128	37	25.7	138911	0	4.98	102.3	5.88	1	Pol2_Duke	_	_	8	3.14	81
Duke	H9es	H9es	MER61B	ERV1	LTR	163.97	84.103	431	50	6	4.32	143952	0	11.58	45.68	5.88	_	_	_	_	_	_	_
Uw	Rep1Hrcepic	Hrcepic	LTR22A	ERVK	LTR	126.739	63.1049	188	38	4	3.67	183305	0	10.37	34.33	5.88	_	_	_	_	_	_	_
Uw	Rep1Hl60V2	Hl60	THE1D	ERVL-MaLR	LTR	131.851	65.9126	12639	418	247	190.21	154019	0	2.2	227.79	5.85	_	_	5	MA0056.1/MZF1_1-4, MA0063.1/Nkx2-5, MA0075.1/Prrx2, MA0092.1/Hand1::Tcfe2a, MA0099.2/AP1	_	_	_
Uw	Rep1Hee	Hee	MER61E	ERV1	LTR	156.325	79.6845	323	72	8	8.22	205414	0	8.76	63.78	5.85	_	_	4	MA0035.2/Gata1, MA0106.1/TP53, MA0152.1/NFATC2, MA0442.1/SOX10	_	_	_
Uw	Rep1Gm12865	Gm12865	LTR43B	ERV1	LTR	202.712	107.42	229	34	4	2.82	141196	0	12.04	31.18	5.85	_	_	2	MA0061.1/NF-kappaB, MA0107.1/RELA	_	_	_
Duke	H9es	H9es	MER4D	ERV1	LTR	171.185	88.3262	1319	139	31	22.31	143952	0	6.23	116.69	5.83	_	_	_	_	10	3.55	98
Uw	Rep1H1es	H1es	MER61A	ERV1	LTR	155.261	79.0741	797	76	13	9.03	138911	0	8.42	66.97	5.82	2	Ctcf_Duke, Pol2_Duke	_	_	_	_	_
Uw	Rep1Saec	Saec	LTR10A	ERV1	LTR	145.565	73.561	315	52	11	9.75	177356	0	5.33	42.25	5.82	_	_	_	_	_	_	_
Uw	Rep1Jurkat	Jurkat	MER44A	TcMar-Tigger	DNA	160.092	81.8545	2351	61	37	28.35	153237	3.17e-08	2.15	32.65	5.8	_	_	_	_	13	3.41	57
Duke	AosmcSerumfree	AosmcSerumfree	UCON26	Unknown	Unknown	301.704	175.438	206	23	3	1.86	124307	0	12.34	21.14	5.79	_	_	_	_	_	_	_
Duke	AosmcSerumfree	AosmcSerumfree	LTR25	ERV1	LTR	197.436	104.149	282	67	11	6.84	124307	0	9.8	60.16	5.79	_	_	1	MA0442.1/SOX10	_	_	_
Uw	Rep1H7es	H7es	MER1B	hAT-Charlie	DNA	144.543	72.9851	5335	416	115	147.96	257326	0	2.81	268.04	5.75	_	_	_	_	_	_	_
Uw	Rep2K562	K562	LTR10A	ERV1	LTR	145.565	73.561	315	38	10	6.57	131301	0	5.79	31.43	5.74	6	Cfos, Cjun, Gata2, Pol2_Duke, Pol2b, Sirt6	2	MA0031.1/FOXD1, MA0099.2/AP1	_	_	_
Uw	Rep1Hre	Hre	LTR10A	ERV1	LTR	145.565	73.561	315	53	16	14.69	183581	0	3.61	38.31	5.73	_	_	_	_	_	_	_
Uw	Rep1Cmk	Cmk	LTR73	ERV1	LTR	175.306	90.7621	216	29	6	3.73	124217	0	7.78	25.27	5.72	_	_	1	MA0140.1/Tal1::Gata1	_	_	_
Uw	Rep1H7es	H7es	HERVS71-int	ERV1	LTR	153.306	77.9553	160	83	20	25.73	257326	0	3.23	57.27	5.7	_	_	_	_	_	_	_
Duke	Gm19240V2	Gm19240	LTR77	ERV1	LTR	175.873	91.0986	150	13	1	0.64	128503	1.22e-14	20.23	12.36	5.68	_	_	_	_	_	_	_
Uw	Rep1Hae	Hae	LTR5B	ERVK	LTR	104.298	51.0461	423	92	25	24.51	196041	0	3.75	67.49	5.66	_	_	3	MA0081.1/SPIB, MA0098.1/ETS1, MA0111.1/Spz1	5	3.72	69
Uw	Rep2K562	K562	MER61F	ERV1	LTR	149.032	75.5221	157	29	6	3.94	131301	0	7.36	25.06	5.61	3	Cmyc, Gata2, Pol2_Duke	1	MA0035.2/Gata1	_	_	_
Uw	Rep2Panc1	Panc1	LTR12F	ERV1	LTR	105.812	51.8463	628	31	16	9	112490	2.2e-09	3.44	22	5.61	_	_	2	MA0060.1/NFYA, MA0080.2/SPI1	_	_	_
Uw	Rep1H7es	H7es	LTR27B	ERV1	LTR	219.957	118.335	578	66	10	12.87	257326	0	5.13	53.13	5.61	_	_	1	MA0152.1/NFATC2	_	_	_
Uw	Rep1H7es	H7es	MER61A	ERV1	LTR	155.261	79.0741	797	135	10	12.87	257326	0	10.49	122.13	5.58	_	_	_	_	_	_	_
Uw	Rep1H7es	H7es	LTR7C	ERV1	LTR	139.988	70.43	320	90	6	7.72	257326	0	11.66	82.28	5.57	_	_	5	MA0039.2/Klf4, MA0078.1/Sox17, MA0095.1/YY1, MA0152.1/NFATC2, MA0442.1/SOX10	_	_	_
Uw	Rep1Gm12865	Gm12865	LTR69	ERVL	LTR	182.352	94.9676	142	12	0	0	141196	0	DIV/0	12	5.55	_	_	_	_	_	_	_
Uw	Rep2Hre	Hre	LTR15	ERV1	LTR	107.941	52.9749	271	16	3	2.52	168254	1.79e-09	6.34	13.48	5.55	_	_	_	_	_	_	_
Uw	Rep1H7es	H7es	THE1C	ERVL-MaLR	LTR	121.711	60.3658	9831	577	225	289.49	257326	0	1.99	287.51	5.54	_	_	5	MA0056.1/MZF1_1-4, MA0063.1/Nkx2-5, MA0075.1/Prrx2, MA0098.1/ETS1, MA0099.2/AP1	27	4.3	348
Uw	Rep1Jurkat	Jurkat	HERVS71-int	ERV1	LTR	153.306	77.9553	160	48	21	16.09	153237	3.27e-11	2.98	31.91	5.54	_	_	_	_	_	_	_
Duke	K562V3	K562	LTR19C	ERV1	LTR	191.592	100.562	223	37	7	4.87	139121	0	7.6	32.13	5.52	6	Brg1, Cmyc, Gata1, Gata2, Pol2_Duke, Pol2b	3	MA0035.2/Gata1, MA0140.1/Tal1::Gata1, MA0442.1/SOX10	_	_	_
Uw	Rep2K562	K562	LTR2C	ERV1	LTR	123.527	61.3526	294	30	9	5.91	131301	3.31e-13	5.08	24.09	5.51	1	Cmyc	1	MA0140.1/Tal1::Gata1	_	_	_
Uw	Rep1H7es	H7es	MER34D	ERV1	LTR	173.119	89.4672	252	19	4	5.15	257326	5.36e-07	3.69	13.85	5.49	_	_	_	_	_	_	_
Uw	Rep1Hee	Hee	MER61D	ERV1	LTR	152.85	77.6948	273	55	7	7.19	205414	0	7.65	47.81	5.46	_	_	1	MA0106.1/TP53	_	_	_
Uw	Rep1Hae	Hae	LTR19A	ERV1	LTR	121.254	60.1179	441	77	19	18.62	196041	0	4.13	58.38	5.43	_	_	1	MA0095.1/YY1	_	_	_
Duke	NhekV2	Nhek	MER61E	ERV1	LTR	156.325	79.6845	323	24	6	4.24	141190	5.23e-12	5.67	19.76	5.41	_	_	3	MA0106.1/TP53, MA0152.1/NFATC2, MA0442.1/SOX10	_	_	_
Uw	Rep2K562	K562	MER4B	ERV1	LTR	129.054	64.3736	1725	67	56	36.76	131301	2.57e-06	1.82	30.24	5.39	_	_	_	_	_	_	_
Uw	Rep1H1es	H1es	LTR12D	ERV1	LTR	105.834	51.858	481	31	18	12.5	138911	2.85e-06	2.48	18.5	5.39	2	Ctcf, Ctcf_Duke	_	_	_	_	_
Uw	Rep1Hl60V2	Hl60	LOR1a	ERV1	LTR	152.106	77.2704	811	61	20	15.4	154019	0	3.96	45.6	5.39	_	_	1	MA0078.1/Sox17	_	_	_
Uw	Rep2Hee	Hee	LTR10E	ERV1	LTR	136.369	68.4134	282	54	9	8.01	177912	0	6.74	45.99	5.37	_	_	3	MA0080.2/SPI1, MA0106.1/TP53, MA0442.1/SOX10	_	_	_
Uw	Rep1H1es	H1es	MER1B	hAT-Charlie	DNA	144.543	72.9851	5335	209	117	81.26	138911	0	2.57	127.74	5.35	2	Ctcf_Duke, Pol2_Duke	_	_	_	_	_
Uw	Rep1Cmk	Cmk	LTR36	ERV1	LTR	181.254	94.3088	485	28	13	8.07	124217	9.69e-09	3.47	19.93	5.35	_	_	_	_	_	_	_
Uw	Rep2Hae	Hae	LTR5B	ERVK	LTR	104.298	51.0461	423	85	24	22.99	191567	0	3.7	62.01	5.35	_	_	2	MA0081.1/SPIB, MA0111.1/Spz1	5	3.8	67
Uw	Rep2Gm12865	Gm12865	LTR43B	ERV1	LTR	202.712	107.42	229	32	2	1.46	145637	0	21.97	30.54	5.34	_	_	2	MA0061.1/NF-kappaB, MA0107.1/RELA	_	_	_
Uw	Rep2Mcf7	Mcf7	LTR9	ERV1	LTR	184.181	96.0678	1990	105	43	35.56	165398	0	2.95	69.44	5.33	_	_	_	_	_	_	_
Duke	Gm19238V2	Gm19238	LTR77	ERV1	LTR	175.873	91.0986	150	11	4	2.32	115818	5.96e-06	4.75	8.68	5.33	_	_	_	_	_	_	_
Uw	Rep1Cmk	Cmk	MER61F	ERV1	LTR	149.032	75.5221	157	26	5	3.11	124217	0	8.37	22.89	5.32	_	_	_	_	_	_	_
Uw	Rep2Helas3	Helas3	LTR22A	ERVK	LTR	126.739	63.1049	188	24	8	5.14	128492	2.78e-10	4.67	18.86	5.3	_	_	_	_	_	_	_
Uw	Rep1Cmk	Cmk	LTR52	ERVL	LTR	227.05	122.928	1080	68	14	8.7	124217	0	7.82	59.3	5.26	_	_	_	_	_	_	_
Uw	Rep2K562	K562	LTR3	ERVK	LTR	109.089	53.585	90	15	2	1.31	131301	1.09e-12	11.42	13.69	5.25	_	_	_	_	_	_	_
Uw	Rep1Hrpe	Hrpe	MSTC	ERVL-MaLR	LTR	160.058	81.8349	3152	158	76	84.73	222964	4.02e-13	1.86	73.27	5.25	_	_	_	_	_	_	_
Duke	Melano	Melano	HERVK14C-int	ERVK	LTR	119.416	59.1228	77	30	9	8.62	191543	2.99e-09	3.48	21.38	5.25	_	_	_	_	_	_	_
Uw	Rep2K562	K562	LTR73	ERV1	LTR	175.306	90.7621	216	28	10	6.57	131301	1.02e-10	4.27	21.43	5.23	2	Pol2_Duke, Pu1	1	MA0140.1/Tal1::Gata1	_	_	_
Duke	Gm12878V3	Gm12878	LTR23-int	ERV1	LTR	224.703	121.401	283	16	5	2.58	103075	2.42e-09	6.21	13.42	5.22	_	_	_	_	_	_	_
Uw	Rep2Hrcepic	Hrcepic	LTR10A	ERV1	LTR	145.565	73.561	315	47	4	3.59	179660	0	13.08	43.41	5.19	_	_	_	_	_	_	_
Uw	Rep1H1es	H1es	PABL_A	ERV1	LTR	92.3385	44.7896	517	29	12	8.33	138911	5.21e-09	3.48	20.67	5.17	_	_	1	MA0090.1/TEAD1	_	_	_
Duke	H9es	H9es	MSTB-int	ERVL-MaLR	LTR	182.965	95.336	867	74	34	24.47	143952	0	3.02	49.53	5.17	_	_	_	_	_	_	_
Duke	Hepg2V3	Hepg2	MER52C	ERV1	LTR	153.286	77.9438	374	88	17	10.68	125631	0	8.24	77.32	5.17	4	Hey1, Pol2, Pol2_Duke, Pol2_Yale	1	MA0080.2/SPI1	_	_	_
Uw	Rep1Hee	Hee	MER61C	ERV1	LTR	148.075	74.9797	305	60	5	5.14	205414	0	11.68	54.86	5.16	_	_	2	MA0106.1/TP53, MA0157.1/FOXO3	6	3.41	43
Uw	Rep2Hee	Hee	HERVE-int	ERV1	LTR	128.012	63.802	250	55	31	27.58	177912	1.32e-06	1.99	27.42	5.16	_	_	4	MA0061.1/NF-kappaB, MA0099.2/AP1, MA0152.1/NFATC2, MA0163.1/PLAG1	_	_	_
Duke	Gm12878V3	Gm12878	MER57B2	ERV1	LTR	161.837	82.8645	1095	52	17	8.76	103075	0	5.94	43.24	5.15	4	Nfkb, Pu1, Sp1, Tcf12	1	MA0060.1/NFYA	_	_	_
Uw	Rep1Hee	Hee	LTR10A	ERV1	LTR	145.565	73.561	315	53	5	5.14	205414	0	10.32	47.86	5.12	_	_	_	_	_	_	_
Uw	Rep2Hrpe	Hrpe	MLT2A2	ERVL	LTR	133.421	66.7796	3882	163	89	85.83	192878	4.01e-14	1.9	77.17	5.1	_	_	3	MA0095.1/YY1, MA0099.2/AP1, MA0161.1/NFIC	9	4.89	97
Uw	Rep1H1es	H1es	MER61C	ERV1	LTR	148.075	74.9797	305	40	10	6.95	138911	0	5.76	33.05	5.09	2	Pol2, Pol2_Duke	1	MA0106.1/TP53	_	_	_
Uw	Rep1Cmk	Cmk	LTR12F	ERV1	LTR	105.812	51.8463	628	31	9	5.59	124217	1.17e-14	5.55	25.41	5.08	_	_	_	_	_	_	_
Uw	Rep2Hrcepic	Hrcepic	LTR10F	ERV1	LTR	91.0295	44.1117	441	53	14	12.58	179660	0	4.21	40.42	5.07	_	_	3	MA0099.2/AP1, MA0132.1/Pdx1, MA0161.1/NFIC	_	_	_
Uw	Rep1H1es	H1es	LTR27B	ERV1	LTR	219.957	118.335	578	32	12	8.33	138911	8.93e-11	3.84	23.67	5.04	3	Ctcf, Ctcf_Duke, Pol2_Duke	_	_	_	_	_
Uw	Rep1Cmk	Cmk	THE1C	ERVL-MaLR	LTR	121.711	60.3658	9831	253	196	121.73	124217	0	2.08	131.27	5.03	_	_	5	MA0056.1/MZF1_1-4, MA0061.1/NF-kappaB, MA0075.1/Prrx2, MA0098.1/ETS1, MA0105.1/NFKB1	_	_	_
Uw	Rep1H1es	H1es	(CACTC)n	Simple_repeat	Simple_repeat	158.429	80.8948	98	24	2	1.39	138911	0	17.28	22.61	5.02	_	_	_	_	_	_	_
Uw	Rep1Hre	Hre	PABL_B	ERV1	LTR	189.322	99.1795	369	56	17	15.6	183581	0	3.59	40.4	5.02	_	_	6	MA0014.1/Pax5, MA0029.1/Evi1, MA0090.1/TEAD1, MA0151.1/ARID3A, MA0153.1/HNF1B, MA0442.1/SOX10	_	_	_
Uw	Rep2K562	K562	LTR76	ERV1	LTR	123.011	61.0719	186	48	5	3.28	131301	0	14.62	44.72	5.01	6	Cmyc, Gata2, Pol2_Duke, Pol2b, Setdb1, Setdb1Mnase	_	_	_	_	_
Uw	Rep1H7es	H7es	MER74A	ERVL	LTR	208.607	111.112	1578	282	43	55.33	257326	0	5.1	226.67	4.99	_	_	1	MA0142.1/Pou5f1	24	6.45	202
Uw	Rep1Jurkat	Jurkat	LTR62	ERVL	LTR	157.32	80.2563	316	32	15	11.49	153237	1.74e-07	2.78	20.51	4.98	_	_	_	_	8	3.66	26
Uw	Rep2K562	K562	HERVS71-int	ERV1	LTR	153.306	77.9553	160	37	12	7.88	131301	8.44e-15	4.7	29.12	4.98	4	Cjun, Ctcf_Duke, Hey1, Pol2_Duke	_	_	_	_	_
Uw	Rep2K562	K562	MER4A	ERV1	LTR	138.436	69.5637	1105	45	27	17.73	131301	1.58e-08	2.54	27.27	4.97	_	_	_	_	_	_	_
Uw	Rep1Jurkat	Jurkat	LTR1	ERV1	LTR	151.674	77.0241	1420	97	52	39.84	153237	3.55e-15	2.43	57.16	4.97	_	_	_	_	_	_	_
Duke	H9es	H9es	LTR19B	ERV1	LTR	112.409	55.3555	276	19	8	5.76	143952	2.85e-06	3.3	13.24	4.97	_	_	_	_	_	_	_
Uw	Rep1Hre	Hre	LTR10F	ERV1	LTR	91.0295	44.1117	441	53	9	8.26	183581	0	6.42	44.74	4.96	_	_	3	MA0080.2/SPI1, MA0099.2/AP1, MA0161.1/NFIC	_	_	_
Uw	Rep2SknshraV2	Sknshra	UCON31	Unknown	Unknown	283.174	161.631	109	20	1	0.53	106079	0	37.71	19.47	4.94	_	_	_	_	_	_	_
Uw	Rep1H1es	H1es	MER61-int	ERV1	LTR	138.434	69.5626	1158	81	56	38.9	138911	1.18e-09	2.08	42.1	4.94	3	Ctcf, Ctcf_Duke, Pol2_Duke	_	_	_	_	_
Uw	Rep2K562	K562	MER34	ERV1	LTR	217.546	116.788	1323	46	28	18.38	131301	1.72e-08	2.5	27.62	4.93	_	_	_	_	_	_	_
Uw	Rep1H7es	H7es	HUERS-P2-int	ERV1	LTR	186.255	97.3197	247	44	13	16.73	257326	8.01e-09	2.63	27.27	4.93	_	_	1	MA0145.1/Tcfcp2l1	_	_	_
Uw	Rep1H7es	H7es	MER1A	hAT-Charlie	DNA	126.817	63.1476	3224	310	138	177.56	257326	0	1.75	132.45	4.91	_	_	1	MA0056.1/MZF1_1-4	_	_	_
Uw	Rep2Gm12865	Gm12865	LTR13A	ERVK	LTR	71.3048	34.0572	187	26	14	10.19	145637	8.98e-06	2.55	15.81	4.89	_	_	_	_	_	_	_
Uw	Rep2K562	K562	LTR36	ERV1	LTR	181.254	94.3088	485	27	16	10.5	131301	5.53e-06	2.57	16.5	4.88	1	Cmyc	1	MA0080.2/SPI1	8	3.54	22
Uw	Rep1Hrcepic	Hrcepic	LTR10F	ERV1	LTR	91.0295	44.1117	441	52	13	11.91	183305	0	4.36	40.09	4.88	_	_	2	MA0099.2/AP1, MA0132.1/Pdx1	_	_	_
Uw	Rep2Helas3	Helas3	MER84	ERV1	LTR	140.071	70.4764	352	25	11	7.07	128492	3.43e-08	3.54	17.93	4.85	_	_	_	_	_	_	_
Duke	Hepg2V3	Hepg2	MER61A	ERV1	LTR	155.261	79.0741	797	43	17	10.68	125631	1.91e-14	4.03	32.32	4.84	4	Gabp, Hey1, Pol2, Pol2_Duke	_	_	_	_	_
Uw	Rep2K562	K562	LTR19A	ERV1	LTR	121.254	60.1179	441	46	20	13.13	131301	3.78e-13	3.5	32.87	4.84	2	Gata2, Pol2_Duke	_	_	_	_	_
Duke	K562V3	K562	LTR46	ERV1	LTR	144.286	72.8404	255	30	13	9.04	139121	8.81e-09	3.32	20.96	4.84	2	Gata2, Pol2_Duke	_	_	_	_	_
Uw	Rep2Nb4	Nb4	HERVFH21-int	ERV1	LTR	199.38	105.351	121	13	5	3.28	131062	9.06e-06	3.97	9.72	4.82	_	_	_	_	_	_	_
Uw	Rep2Hre	Hre	LTR10F	ERV1	LTR	91.0295	44.1117	441	47	8	6.73	168254	0	6.98	40.27	4.8	_	_	1	MA0099.2/AP1	_	_	_
Uw	Rep1Jurkat	Jurkat	LTR36	ERV1	LTR	181.254	94.3088	485	31	10	7.66	153237	4.61e-11	4.05	23.34	4.8	_	_	_	_	8	3.54	27
Duke	Gm12878V3	Gm12878	MER73	ERVL	LTR	177.311	91.9535	280	32	11	5.67	103075	2.89e-15	5.64	26.33	4.78	7	Batf, Bcl11a, Ebf, Irf4, Nfkb, Pu1, Sp1	_	_	_	_	_
Duke	H9es	H9es	LTR35	ERV1	LTR	170.28	87.7936	118	22	5	3.6	143952	7.68e-12	6.11	18.4	4.78	_	_	_	_	_	_	_
Uw	Rep2Mcf7	Mcf7	LTR10F	ERV1	LTR	91.0295	44.1117	441	46	13	10.75	165398	0	4.28	35.25	4.78	_	_	3	MA0060.1/NFYA, MA0099.2/AP1, MA0161.1/NFIC	_	_	_
Uw	Rep1Mcf7	Mcf7	LTR9B	ERV1	LTR	142.008	71.5607	761	22	9	5.51	122401	2.24e-08	3.99	16.49	4.77	_	_	2	MA0142.1/Pou5f1, MA0143.1/Sox2	_	_	_
Duke	Helas3V3	Helas3	MER61C	ERV1	LTR	148.075	74.9797	305	18	6	4.27	142403	1.39e-07	4.21	13.73	4.76	_	_	_	_	_	_	_
Uw	Rep1H1es	H1es	MER74B	ERVL	LTR	238.871	130.722	936	68	21	14.59	138911	0	4.66	53.41	4.76	1	Ctcf_Duke	2	MA0142.1/Pou5f1, MA0143.1/Sox2	_	_	_
Uw	Rep1Hrcepic	Hrcepic	PABL_B	ERV1	LTR	189.322	99.1795	369	53	3	2.75	183305	0	19.28	50.25	4.76	_	_	5	MA0014.1/Pax5, MA0090.1/TEAD1, MA0151.1/ARID3A, MA0153.1/HNF1B, MA0442.1/SOX10	5	3.45	33
Duke	Gm12878V3	Gm12878	LTR43B	ERV1	LTR	202.712	107.42	229	21	9	4.64	103075	4.91e-09	4.53	16.36	4.74	2	Ebf, Nfkb	1	MA0107.1/RELA	_	_	_
Uw	Rep1Cmk	Cmk	HERV1_I-int	ERV1	LTR	196.04	103.289	50	21	5	3.11	124217	3.08e-12	6.76	17.89	4.73	_	_	_	_	_	_	_
Uw	Rep1H7es	H7es	MER74C	ERVL	LTR	210.614	112.378	233	19	4	5.15	257326	5.36e-07	3.69	13.85	4.73	_	_	_	_	2	3.29	8
Uw	Rep1H7es	H7es	LTR5B	ERVK	LTR	104.298	51.0461	423	101	31	39.89	257326	0	2.53	61.11	4.73	_	_	3	MA0081.1/SPIB, MA0098.1/ETS1, MA0111.1/Spz1	_	_	_
Uw	Rep2Hrpe	Hrpe	MSTC	ERVL-MaLR	LTR	160.058	81.8349	3152	123	60	57.86	192878	2.81e-14	2.13	65.14	4.73	_	_	_	_	_	_	_
Duke	H9es	H9es	LTR28	ERV1	LTR	201.757	106.825	522	41	23	16.55	143952	1.16e-07	2.48	24.45	4.73	_	_	1	MA0139.1/CTCF	_	_	_
Uw	Rep2Mcf7	Mcf7	LTR22B	ERVK	LTR	150.796	76.5242	226	17	4	3.31	165398	1.55e-08	5.14	13.69	4.71	_	_	_	_	_	_	_
Uw	Rep2Hae	Hae	LTR19A	ERV1	LTR	121.254	60.1179	441	65	13	12.45	191567	0	5.22	52.55	4.69	_	_	1	MA0095.1/YY1	_	_	_
Duke	H9es	H9es	LTR36	ERV1	LTR	181.254	94.3088	485	57	12	8.64	143952	0	6.6	48.36	4.68	_	_	_	_	_	_	_
Uw	Rep2Hrcepic	Hrcepic	PABL_B	ERV1	LTR	189.322	99.1795	369	51	10	8.98	179660	0	5.68	42.02	4.67	_	_	7	MA0014.1/Pax5, MA0029.1/Evi1, MA0056.1/MZF1_1-4, MA0090.1/TEAD1, MA0151.1/ARID3A, MA0153.1/HNF1B, MA0442.1/SOX10	5	3.53	33
Duke	Helas3V3	Helas3	MER61A	ERV1	LTR	155.261	79.0741	797	47	16	11.39	142403	0	4.13	35.61	4.67	1	Pol2_Duke	_	_	_	_	_
Uw	Rep1Hrcepic	Hrcepic	LTR10A	ERV1	LTR	145.565	73.561	315	43	11	10.08	183305	0	4.27	32.92	4.66	_	_	_	_	_	_	_
Uw	Rep1Hl60V2	Hl60	THE1C	ERVL-MaLR	LTR	121.711	60.3658	9831	290	163	125.53	154019	0	2.31	164.48	4.65	_	_	4	MA0056.1/MZF1_1-4, MA0075.1/Prrx2, MA0098.1/ETS1, MA0099.2/AP1	39	3.8	236
Duke	AosmcSerumfree	AosmcSerumfree	MER61F	ERV1	LTR	149.032	75.5221	157	17	5	3.11	124307	6.08e-09	5.47	13.89	4.63	_	_	1	MA0035.2/Gata1	_	_	_
Uw	Rep1Hrpe	Hrpe	MLT2A2	ERVL	LTR	133.421	66.7796	3882	171	94	104.79	222964	1.12e-09	1.63	66.21	4.63	_	_	3	MA0095.1/YY1, MA0099.2/AP1, MA0161.1/NFIC	12	6.98	99
Duke	K562V3	K562	MER61F	ERV1	LTR	149.032	75.5221	157	19	2	1.39	139121	0	13.66	17.61	4.63	3	Cmyc, Gata2, Pol2_Duke	_	_	_	_	_
Duke	Hepg2V3	Hepg2	LTR28	ERV1	LTR	201.757	106.825	522	35	19	11.93	125631	1.5e-08	2.93	23.07	4.62	2	Ctcf, Ctcf_Duke	1	MA0139.1/CTCF	_	_	_
Uw	Rep1Hcm	Hcm	LTR13A	ERVK	LTR	71.3048	34.0572	187	32	10	9.49	189846	2.15e-09	3.37	22.51	4.62	_	_	_	_	_	_	_
Uw	Rep1Hre	Hre	LTR30	ERV1	LTR	90.3681	43.7697	144	18	1	0.92	183581	0	19.61	17.08	4.61	_	_	_	_	_	_	_
Duke	Helas3V3	Helas3	MER52C	ERV1	LTR	153.286	77.9438	374	89	15	10.68	142403	0	8.33	78.32	4.61	1	Ini1	_	_	_	_	_
Uw	Rep2K562	K562	LTR71A	ERV1	LTR	103.578	50.6661	166	19	6	3.94	131301	7.94e-09	4.82	15.06	4.61	5	Ifna6hStat1, Ifna6hStat2, Nfya, Nfyb, Pu1	_	_	_	_	_
Uw	Rep1Jurkat	Jurkat	MER51A	ERV1	LTR	132.965	66.5275	954	199	32	24.52	153237	0	8.12	174.48	4.6	_	_	4	MA0027.1/En1, MA0060.1/NFYA, MA0080.2/SPI1, MA0442.1/SOX10	31	4.17	162
Duke	Helas3V3	Helas3	LTR10F	ERV1	LTR	91.0295	44.1117	441	28	12	8.54	142403	3.19e-08	3.28	19.46	4.6	3	Cfos, Cjun, Jund	_	_	_	_	_
Uw	Rep2Hrcepic	Hrcepic	LTR22B	ERVK	LTR	150.796	76.5242	226	18	3	2.69	179660	9.7e-11	6.68	15.31	4.59	_	_	_	_	_	_	_
Uw	Rep2Gm12865	Gm12865	LTR27	ERV1	LTR	201.386	106.595	417	21	9	6.55	145637	1.62e-06	3.2	14.45	4.59	_	_	_	_	_	_	_
Uw	Rep1Jurkat	Jurkat	LTR52	ERVL	LTR	227.05	122.928	1080	73	22	16.86	153237	0	4.33	56.14	4.58	_	_	_	_	_	_	_
Uw	Rep2Hrcepic	Hrcepic	LTR22A	ERVK	LTR	126.739	63.1049	188	29	2	1.8	179660	0	16.14	27.2	4.58	_	_	_	_	_	_	_
Duke	K562V3	K562	MER61A	ERV1	LTR	155.261	79.0741	797	45	12	8.35	139121	0	5.39	36.65	4.58	6	Cmyc, E2f6, Hey1, Pol2_Duke, Pu1, Znf263	_	_	_	_	_
Uw	Rep1Jurkat	Jurkat	L1PBa1	L1	LINE	120.106	59.496	407	56	28	21.45	153237	1.47e-10	2.61	34.55	4.57	_	_	13	MA0036.1/GATA2, MA0056.1/MZF1_1-4, MA0080.2/SPI1, MA0081.1/SPIB, MA0087.1/Sox5, MA0098.1/ETS1, MA0099.2/AP1, MA0119.1/TLX1::NFIC, MA0130.1/ZNF354C, MA0139.1/CTCF, MA0150.1/NFE2L2, MA0151.1/ARID3A, MA0442.1/SOX10	_	_	_
Uw	Rep1Cmk	Cmk	LTR19A	ERV1	LTR	121.254	60.1179	441	41	13	8.07	124217	0	5.08	32.93	4.56	_	_	_	_	_	_	_
Duke	Mcf7	Mcf7	LTR9	ERV1	LTR	184.181	96.0678	1990	77	51	38.96	152768	2.4e-08	1.98	38.04	4.56	_	_	_	_	_	_	_
Uw	Rep2K562	K562	LTR19C	ERV1	LTR	191.592	100.562	223	43	4	2.63	131301	0	16.37	40.37	4.55	6	Brg1, Cmyc, Gata1, Gata2, Pol2_Duke, Pol2b	3	MA0035.2/Gata1, MA0140.1/Tal1::Gata1, MA0442.1/SOX10	_	_	_
Duke	Helas3V3	Helas3	LTR14C	ERVK	LTR	92.3212	44.7806	137	15	5	3.56	142403	1.14e-06	4.21	11.44	4.54	_	_	_	_	_	_	_
Uw	Rep1Jurkat	Jurkat	LTR45B	ERV1	LTR	167.751	86.3097	446	55	10	7.66	153237	0	7.18	47.34	4.53	_	_	_	_	_	_	_
Uw	Rep1Saec	Saec	LTR10D	ERV1	LTR	112.052	55.1647	192	28	5	4.43	177356	7.66e-15	6.31	23.57	4.53	_	_	1	MA0106.1/TP53	_	_	_
Uw	Rep2Nhdfneo	Nhdfneo	MER121	TcMar?	DNA	258.05	143.76	926	257	12	10.46	174367	0	24.57	246.54	4.51	_	_	1	MA0161.1/NFIC	14	7.73	127
Uw	Rep1Mcf7	Mcf7	HERVK3-int	ERVK	LTR	150.16	76.1626	344	43	31	18.97	122401	6.38e-07	2.27	24.03	4.51	_	_	_	_	_	_	_
Uw	Rep1Hrpe	Hrpe	LTR10D	ERV1	LTR	112.052	55.1647	192	35	7	7.8	222964	1.82e-13	4.49	27.2	4.5	_	_	_	_	3	3.41	25
Uw	Rep1H7es	H7es	LTR71B	ERV1	LTR	112.142	55.2128	226	32	3	3.86	257326	0	8.29	28.14	4.5	_	_	_	_	_	_	_
Uw	Rep2Hre	Hre	PABL_B	ERV1	LTR	189.322	99.1795	369	46	8	6.73	168254	0	6.83	39.27	4.5	_	_	8	MA0014.1/Pax5, MA0029.1/Evi1, MA0033.1/FOXL1, MA0056.1/MZF1_1-4, MA0090.1/TEAD1, MA0151.1/ARID3A, MA0153.1/HNF1B, MA0442.1/SOX10	_	_	_
Uw	Rep1H7es	H7es	MER74B	ERVL	LTR	238.871	130.722	936	119	24	30.88	257326	0	3.85	88.12	4.5	_	_	2	MA0142.1/Pou5f1, MA0143.1/Sox2	_	_	_
Uw	Rep2Panc1	Panc1	tRNA-Ala-GCY	tRNA	tRNA	89.5714	43.3582	28	11	1	0.56	112490	1.24e-12	19.56	10.44	4.5	_	_	_	_	_	_	_
Uw	Rep1H1es	H1es	LTR1C	ERV1	LTR	166.578	85.6236	249	17	4	2.78	138911	1.1e-09	6.12	14.22	4.49	_	_	_	_	_	_	_
Uw	Rep2K562	K562	MER41E	ERV1	LTR	139.131	69.9514	358	47	11	7.22	131301	0	6.51	39.78	4.48	4	Cjun, Cmyc, Hey1, Pol2_Duke	1	MA0152.1/NFATC2	_	_	_
Uw	Rep1H7es	H7es	MER61B	ERV1	LTR	163.97	84.103	431	62	8	10.29	257326	0	6.02	51.71	4.47	_	_	_	_	_	_	_
Duke	AosmcSerumfree	AosmcSerumfree	MER44B	TcMar-Tigger	DNA	188.003	98.3784	2125	185	46	28.59	124307	0	6.47	156.41	4.47	_	_	7	MA0002.2/RUNX1, MA0040.1/Foxq1, MA0050.1/IRF1, MA0087.1/Sox5, MA0151.1/ARID3A, MA0152.1/NFATC2, MA0442.1/SOX10	_	_	_
Uw	Rep1Hrpe	Hrpe	LTR22C	ERVK	LTR	195.891	103.197	386	25	8	8.92	222964	2.51e-06	2.8	16.08	4.46	_	_	_	_	_	_	_
Uw	Rep1H7es	H7es	LTR10D	ERV1	LTR	112.052	55.1647	192	40	6	7.72	257326	0	5.18	32.28	4.46	_	_	_	_	_	_	_
Duke	K562V3	K562	MER83	ERV1	LTR	138.927	69.8375	452	27	11	7.65	139121	1.17e-08	3.53	19.35	4.45	3	Gata1, Gata2, Setdb1	_	_	_	_	_
Uw	Rep2Hrcepic	Hrcepic	LTR14C	ERVK	LTR	92.3212	44.7806	137	30	2	1.8	179660	0	16.7	28.2	4.44	_	_	_	_	_	_	_
Uw	Rep2Hrpe	Hrpe	LTR14C	ERVK	LTR	92.3212	44.7806	137	32	4	3.86	192878	0	8.3	28.14	4.41	_	_	_	_	_	_	_
Uw	Rep2Hae	Hae	LTR38	ERV1	LTR	231.601	125.907	308	45	8	7.66	191567	0	5.87	37.34	4.41	_	_	_	_	_	_	_
Duke	AosmcSerumfree	AosmcSerumfree	AmnSINE2	Deu	SINE	289.388	166.199	152	14	4	2.49	124307	6.44e-08	5.63	11.51	4.4	_	_	_	_	_	_	_
Duke	Helas3V3	Helas3	LTR35	ERV1	LTR	170.28	87.7936	118	20	6	4.27	142403	5.92e-09	4.68	15.73	4.39	2	Ctcf_Duke, ifngStat1	_	_	_	_	_
Uw	Rep1Cmk	Cmk	LOR1a	ERV1	LTR	152.106	77.2704	811	40	16	9.94	124217	1.44e-13	4.03	30.06	4.38	_	_	_	_	_	_	_
Uw	Rep1Mcf7	Mcf7	Tigger3a	TcMar-Tigger	DNA	170.942	88.1831	5313	307	120	73.44	122401	0	4.18	233.56	4.37	_	_	_	_	_	_	_
Uw	Rep1H1es	H1es	LTR48	ERV1	LTR	198.117	104.569	963	37	21	14.59	138911	2.37e-07	2.54	22.41	4.36	_	_	_	_	_	_	_
Uw	Rep1H1es	H1es	LTR27	ERV1	LTR	201.386	106.595	417	19	8	5.56	138911	1.69e-06	3.42	13.44	4.35	1	Ctcf_Duke	_	_	_	_	_
Uw	Rep1Nb4V2	Nb4	LOR1a	ERV1	LTR	152.106	77.2704	811	44	18	12.37	137491	6.96e-13	3.56	31.63	4.35	_	_	_	_	_	_	_
Uw	Rep2Hee	Hee	LTR10A	ERV1	LTR	145.565	73.561	315	39	9	8.01	177912	0	4.87	30.99	4.35	_	_	_	_	_	_	_
Duke	Melano	Melano	LTR3B_	ERVK	LTR	116.932	57.7825	251	42	6	5.75	191543	0	7.31	36.25	4.34	_	_	4	MA0075.1/Prrx2, MA0098.1/ETS1, MA0119.1/TLX1::NFIC, MA0161.1/NFIC	_	_	_
Uw	Rep1Mcf7	Mcf7	MER31A	ERV1	LTR	171.028	88.2338	1346	52	36	22.03	122401	1.6e-08	2.36	29.97	4.31	_	_	_	_	_	_	_
Uw	Rep1Jurkat	Jurkat	MER61F	ERV1	LTR	149.032	75.5221	157	26	6	4.6	153237	8.48e-13	5.66	21.4	4.31	_	_	1	MA0035.2/Gata1	_	_	_
Uw	Rep1Hae	Hae	LTR38	ERV1	LTR	231.601	125.907	308	45	10	9.8	196041	0	4.59	35.2	4.31	_	_	_	_	_	_	_
Uw	Rep2Hee	Hee	Tigger3a	TcMar-Tigger	DNA	170.942	88.1831	5313	440	119	105.86	177912	0	4.16	334.14	4.31	_	_	1	MA0033.1/FOXL1	31	4.3	386
Uw	Rep1H1es	H1es	tRNA-Ala-GCY	tRNA	tRNA	89.5714	43.3582	28	13	1	0.69	138911	3.49e-14	18.72	12.31	4.3	_	_	_	_	_	_	_
Uw	Rep1Hee	Hee	LTR10E	ERV1	LTR	136.369	68.4134	282	50	11	11.3	205414	0	4.43	38.7	4.3	_	_	3	MA0080.2/SPI1, MA0106.1/TP53, MA0442.1/SOX10	_	_	_
Uw	Rep1Nb4V2	Nb4	LTR12F	ERV1	LTR	105.812	51.8463	628	29	10	6.87	137491	6.53e-11	4.22	22.13	4.3	_	_	_	_	_	_	_
Uw	Rep1Saec	Saec	LTR10E	ERV1	LTR	136.369	68.4134	282	43	9	7.98	177356	0	5.39	35.02	4.29	_	_	3	MA0080.2/SPI1, MA0106.1/TP53, MA0442.1/SOX10	_	_	_
Duke	Gm12878V3	Gm12878	HERVL66-int	ERVL	LTR	107.952	52.9807	104	12	5	2.58	103075	3.29e-06	4.66	9.42	4.28	1	Nfkb	_	_	_	_	_
Duke	Gm18507	Gm18507	HERVE_a-int	ERV1	LTR	123.348	61.2552	198	32	25	13.75	110037	7.51e-06	2.33	18.25	4.28	_	_	12	MA0037.1/GATA3, MA0056.1/MZF1_1-4, MA0075.1/Prrx2, MA0087.1/Sox5, MA0095.1/YY1, MA0130.1/ZNF354C, MA0132.1/Pdx1, MA0151.1/ARID3A, MA0152.1/NFATC2, MA0161.1/NFIC, MA0164.1/Nr2e3, MA0442.1/SOX10	_	_	_
Duke	Gm18507	Gm18507	LTR23-int	ERV1	LTR	224.703	121.401	283	14	2	1.1	110037	1.15e-12	12.72	12.9	4.28	_	_	_	_	_	_	_
Uw	Rep1Nb4V2	Nb4	MER48	ERV1	LTR	105.194	51.5194	196	30	7	4.81	137491	0	6.23	25.19	4.28	_	_	_	_	_	_	_
Uw	Rep1Cmk	Cmk	MER61C	ERV1	LTR	148.075	74.9797	305	30	7	4.35	124217	0	6.9	25.65	4.27	_	_	_	_	_	_	_
Uw	Rep2Hre	Hre	LTR14C	ERVK	LTR	92.3212	44.7806	137	27	5	4.21	168254	1.43e-14	6.42	22.79	4.27	_	_	_	_	_	_	_
Duke	Gm12878V3	Gm12878	MER57E1	ERV1	LTR	198.95	105.084	505	35	12	6.18	103075	0	5.66	28.82	4.27	4	Batf, Bcl11a, Nfkb, Sp1	_	_	6	3.28	29
Uw	Rep2K562	K562	HERV1_I-int	ERV1	LTR	196.04	103.289	50	20	5	3.28	131301	5.96e-11	6.09	16.72	4.27	2	Pol2_Duke, Znf263	_	_	_	_	_
Uw	Rep2Hae	Hae	MER83	ERV1	LTR	138.927	69.8375	452	29	12	11.49	191567	3.94e-06	2.52	17.51	4.26	_	_	_	_	_	_	_
Uw	Rep1Jurkat	Jurkat	U3	snRNA	snRNA	140.143	70.5166	231	15	4	3.06	153237	1.64e-07	4.89	11.94	4.25	_	_	_	_	5	3.38	14
Uw	Rep2K562	K562	LTR48	ERV1	LTR	198.117	104.569	963	34	21	13.79	131301	1.21e-06	2.47	20.21	4.24	_	_	_	_	_	_	_
Duke	Melano	Melano	UCON31	Unknown	Unknown	283.174	161.631	109	16	1	0.96	191543	0	16.71	15.04	4.24	_	_	_	_	_	_	_
Duke	H9es	H9es	MER4A	ERV1	LTR	138.436	69.5637	1105	51	36	25.91	143952	4.22e-06	1.97	25.09	4.23	_	_	_	_	_	_	_
Uw	Rep1H7es	H7es	MER34B	ERV1	LTR	189.107	99.0488	661	89	20	25.73	257326	0	3.46	63.27	4.23	_	_	1	MA0442.1/SOX10	_	_	_
Duke	Gm18507	Gm18507	MER57E1	ERV1	LTR	198.95	105.084	505	37	8	4.4	110037	0	8.41	32.6	4.23	_	_	_	_	7	3.8	31
Uw	Rep1Hre	Hre	LTR5_Hs	ERVK	LTR	68.4665	32.6345	626	54	30	27.54	183581	2.63e-06	1.96	26.46	4.22	_	_	3	MA0140.1/Tal1::Gata1, MA0151.1/ARID3A, MA0160.1/NR4A2	_	_	_
Uw	Rep1H7es	H7es	LTR30	ERV1	LTR	90.3681	43.7697	144	23	2	2.57	257326	0	8.94	20.43	4.21	_	_	_	_	_	_	_
Uw	Rep1H7es	H7es	HERVIP10FH-int	ERV1	LTR	134.286	67.2582	679	149	27	34.74	257326	0	4.29	114.26	4.2	_	_	_	_	_	_	_
Uw	Rep1Hre	Hre	LTR14C	ERVK	LTR	92.3212	44.7806	137	29	8	7.34	183581	3.02e-10	3.95	21.66	4.2	_	_	_	_	_	_	_
Duke	Melano	Melano	HERVFH19-int	ERV1	LTR	147.393	74.5936	112	23	7	6.7	191543	1.82e-07	3.43	16.3	4.2	_	_	_	_	_	_	_
Duke	Helas3V3	Helas3	LTR18A	ERVL	LTR	189.409	99.2324	264	24	7	4.98	142403	1.5e-10	4.82	19.02	4.19	5	Cfos, Cjun, Cmyc, Jund, Max	1	MA0099.2/AP1	_	_	_
Duke	H9es	H9es	MER61C	ERV1	LTR	148.075	74.9797	305	16	2	1.44	143952	3.52e-13	11.11	14.56	4.19	_	_	1	MA0035.2/Gata1	_	_	_
Uw	Rep2Mcf7	Mcf7	HUERS-P2-int	ERV1	LTR	186.255	97.3197	247	24	9	7.44	165398	3.27e-07	3.22	16.56	4.18	1	Ctcf_Duke	1	MA0145.1/Tcfcp2l1	_	_	_
Duke	Mcf7	Mcf7	Tigger3a	TcMar-Tigger	DNA	170.942	88.1831	5313	139	114	87.08	152768	1.11e-07	1.6	51.92	4.17	1	Cmyc	_	_	_	_	_
Uw	Rep1Gm12865	Gm12865	MER57B2	ERV1	LTR	161.837	82.8645	1095	87	29	20.47	141196	0	4.25	66.53	4.16	_	_	1	MA0060.1/NFYA	_	_	_
Duke	H9es	H9es	MER74B	ERVL	LTR	238.871	130.722	936	81	20	14.4	143952	0	5.63	66.6	4.15	_	_	2	MA0142.1/Pou5f1, MA0143.1/Sox2	_	_	_
Duke	Melano	Melano	HERVE_a-int	ERV1	LTR	123.348	61.2552	198	54	22	21.07	191543	5.6e-10	2.56	32.93	4.15	_	_	13	MA0037.1/GATA3, MA0056.1/MZF1_1-4, MA0075.1/Prrx2, MA0087.1/Sox5, MA0095.1/YY1, MA0098.1/ETS1, MA0132.1/Pdx1, MA0145.1/Tcfcp2l1, MA0151.1/ARID3A, MA0152.1/NFATC2, MA0161.1/NFIC, MA0164.1/Nr2e3, MA0442.1/SOX10	_	_	_
Uw	Rep2Nb4	Nb4	LOR1a	ERV1	LTR	152.106	77.2704	811	40	15	9.83	131062	1.02e-13	4.07	30.17	4.15	_	_	_	_	_	_	_
Duke	Panislets	Panislets	LTR10A	ERV1	LTR	145.565	73.561	315	51	15	12.38	165081	0	4.12	38.62	4.15	_	_	2	MA0031.1/FOXD1, MA0099.2/AP1	_	_	_
Uw	Rep1Mcf7	Mcf7	MER39B	ERV1	LTR	141.369	71.2026	1175	49	23	14.08	122401	9.04e-14	3.48	34.92	4.13	_	_	_	_	_	_	_
Uw	Rep1Hrcepic	Hrcepic	LTR24B	ERV1	LTR	190.784	100.07	462	81	8	7.33	183305	0	11.05	73.67	4.13	_	_	2	MA0099.2/AP1, MA0442.1/SOX10	_	_	_
Duke	Gm12891V2	Gm12891	GSATX	centr	Satellite	209.481	111.663	54	67	1	0.7	139092	0	96.34	66.3	4.12	_	_	_	_	_	_	_
Uw	Rep2Hrcepic	Hrcepic	LTR24B	ERV1	LTR	190.784	100.07	462	79	13	11.68	179660	0	6.76	67.32	4.11	_	_	2	MA0099.2/AP1, MA0442.1/SOX10	_	_	_
Uw	Rep1H1es	H1es	MER51C	ERV1	LTR	137.382	68.9767	178	15	6	4.17	138911	8.07e-06	3.6	10.83	4.1	_	_	_	_	_	_	_
Uw	Rep2Hre	Hre	LTR24C	ERV1	LTR	143.343	72.3101	376	21	8	6.73	168254	2.46e-06	3.12	14.27	4.1	_	_	_	_	_	_	_
Duke	Melano	Melano	MST-int	ERVL-MaLR	LTR	206.577	109.836	362	31	8	7.66	191543	4.61e-11	4.05	23.34	4.09	_	_	1	MA0152.1/NFATC2	_	_	_
Uw	Rep1Nb4V2	Nb4	LTR35B	ERV1	LTR	228.328	123.762	204	13	4	2.75	137491	1.26e-06	4.73	10.25	4.09	_	_	_	_	_	_	_
Uw	Rep1Nb4V2	Nb4	MSTA	ERVL-MaLR	LTR	148.178	75.038	19740	371	358	246.11	137491	4.49e-14	1.51	124.89	4.09	_	_	5	MA0063.1/Nkx2-5, MA0075.1/Prrx2, MA0098.1/ETS1, MA0099.2/AP1, MA0151.1/ARID3A	46	3.82	293
Duke	Gm19239V2	Gm19239	LTR77	ERV1	LTR	175.873	91.0986	150	11	2	1.51	151069	7.36e-08	7.28	9.49	4.08	_	_	_	_	_	_	_
Uw	Rep1H7es	H7es	L1MCb	L1	LINE	246.661	135.958	2147	117	49	63.04	257326	4.25e-10	1.86	53.96	4.08	_	_	3	MA0075.1/Prrx2, MA0151.1/ARID3A, MA0152.1/NFATC2	_	_	_
Uw	Rep1Saec	Saec	Tigger3a	TcMar-Tigger	DNA	170.942	88.1831	5313	416	127	112.62	177356	0	3.69	303.38	4.08	_	_	1	MA0033.1/FOXL1	_	_	_
Uw	Rep1H7es	H7es	LTR39	ERV1	LTR	171.226	88.3504	1231	151	26	33.45	257326	0	4.51	117.55	4.07	_	_	1	MA0130.1/ZNF354C	_	_	_
Uw	Rep1H7es	H7es	MER4C	ERV1	LTR	165.914	85.2358	1226	250	26	33.45	257326	0	7.47	216.55	4.07	_	_	2	MA0099.2/AP1, MA0161.1/NFIC	_	_	_
Uw	Rep1Hrcepic	Hrcepic	LTR14C	ERVK	LTR	92.3212	44.7806	137	28	1	0.92	183305	0	30.55	27.08	4.06	_	_	_	_	_	_	_
Duke	Hepg2V3	Hepg2	MER52A	ERV1	LTR	206.872	110.021	1816	202	84	52.77	125631	0	3.83	149.24	4.05	1	Hnf4a	4	MA0060.1/NFYA, MA0080.2/SPI1, MA0095.1/YY1, MA0145.1/Tcfcp2l1	_	_	_
Uw	Rep1Jurkat	Jurkat	MER83	ERV1	LTR	138.927	69.8375	452	22	10	7.66	153237	5.79e-06	2.87	14.34	4.04	_	_	_	_	_	_	_
Uw	Rep2Nb4	Nb4	LTR12F	ERV1	LTR	105.812	51.8463	628	26	7	4.59	131062	8.08e-13	5.67	21.41	4.04	_	_	_	_	6	4.06	15
Duke	K562V3	K562	LTR12C	ERV1	LTR	86.8966	41.9803	2688	259	214	148.86	139121	0	1.74	110.14	4.04	10	Cfos, E2f6, Hey1, Nfya, Nfyb, Pol2, Pol2_Duke, Pol2_Yale, Pol2b, Setdb1	4	MA0055.1/Myf, MA0060.1/NFYA, MA0130.1/ZNF354C, MA0138.2/REST	_	_	_
Uw	Rep2K562	K562	LTR46	ERV1	LTR	144.286	72.8404	255	33	7	4.6	131301	0	7.18	28.4	4.03	2	Gata2, Pol2_Duke	_	_	_	_	_
Duke	Helas3V3	Helas3	MER52A	ERV1	LTR	206.872	110.021	1816	228	106	75.47	142403	0	3.02	152.53	4.03	1	Ini1	6	MA0060.1/NFYA, MA0080.2/SPI1, MA0095.1/YY1, MA0145.1/Tcfcp2l1, MA0161.1/NFIC, MA0164.1/Nr2e3	_	_	_
Duke	AosmcSerumfree	AosmcSerumfree	LTR45C	ERV1	LTR	161.208	82.5001	413	30	18	11.19	124307	8.31e-07	2.68	18.81	4.01	_	_	_	_	_	_	_
Uw	Rep2Helas3	Helas3	MER57C1	ERV1	LTR	191.109	100.268	192	27	4	2.57	128492	0	10.51	24.43	4.01	_	_	1	MA0060.1/NFYA	_	_	_
Uw	Rep1H7es	H7es	MER52A	ERV1	LTR	206.872	110.021	1816	200	112	144.1	257326	4.34e-06	1.39	55.9	3.99	_	_	5	MA0060.1/NFYA, MA0080.2/SPI1, MA0095.1/YY1, MA0145.1/Tcfcp2l1, MA0161.1/NFIC	_	_	_
Uw	Rep2Mcf7	Mcf7	LTR30	ERV1	LTR	90.3681	43.7697	144	14	1	0.83	165398	1.94e-14	16.93	13.17	3.98	_	_	_	_	_	_	_
Uw	Rep1Gm12865	Gm12865	LTR35B	ERV1	LTR	228.328	123.762	204	13	3	2.12	141196	5.86e-08	6.14	10.88	3.98	_	_	_	_	_	_	_
Uw	Rep2Mcf7	Mcf7	MER4D1	ERV1	LTR	127.253	63.3862	1505	80	47	38.87	165398	2.44e-09	2.06	41.13	3.98	_	_	_	_	_	_	_
Uw	Rep2Hcm	Hcm	MER61F	ERV1	LTR	149.032	75.5221	157	25	5	3.99	159661	2.28e-13	6.26	21.01	3.98	_	_	_	_	_	_	_
Duke	K562V3	K562	LTR7C	ERV1	LTR	139.988	70.43	320	20	9	6.26	139121	2.78e-06	3.19	13.74	3.98	3	Cmyc, Gata2, Pol2_Duke	2	MA0039.2/Klf4, MA0074.1/RXRA::VDR	_	_	_
Uw	Rep1Mcf7	Mcf7	MER4D1	ERV1	LTR	127.253	63.3862	1505	59	43	26.32	122401	1.27e-08	2.24	32.68	3.97	_	_	_	_	_	_	_
Duke	AosmcSerumfree	AosmcSerumfree	MER44C	TcMar-Tigger	DNA	183.966	95.9383	850	92	35	21.75	124307	0	4.23	70.25	3.96	_	_	1	MA0050.1/IRF1	_	_	_
Duke	H9es	H9es	LTR26B	ERV1	LTR	158.322	80.8332	450	31	10	7.2	143952	9.75e-12	4.31	23.8	3.96	_	_	_	_	_	_	_
Uw	Rep1Hee	Hee	Tigger3a	TcMar-Tigger	DNA	170.942	88.1831	5313	466	111	114.01	205414	0	4.09	352	3.95	_	_	_	_	30	3.67	410
Uw	Rep2Mcf7	Mcf7	MER83B-int	ERV1	LTR	181.693	94.5721	267	13	3	2.48	165398	3.84e-07	5.24	10.52	3.95	_	_	_	_	_	_	_
Uw	Rep1Hrpe	Hrpe	LTR14C	ERVK	LTR	92.3212	44.7806	137	33	2	2.23	222964	0	14.8	30.77	3.94	_	_	_	_	_	_	_
Uw	Rep2Hee	Hee	LTR27	ERV1	LTR	201.386	106.595	417	22	8	7.12	177912	1.77e-06	3.09	14.88	3.94	_	_	_	_	_	_	_
Duke	Gm12878V3	Gm12878	LTR12F	ERV1	LTR	105.812	51.8463	628	21	14	7.22	103075	7.19e-06	2.91	13.78	3.93	1	Sp1	2	MA0060.1/NFYA, MA0080.2/SPI1	_	_	_
Uw	Rep2Hrpe	Hrpe	MER127	TcMar-Tigger	DNA	270.133	152.238	211	19	6	5.79	192878	3.06e-06	3.28	13.21	3.93	_	_	_	_	_	_	_
Duke	K562V3	K562	LTR71A	ERV1	LTR	103.578	50.6661	166	13	4	2.78	139121	1.45e-06	4.67	10.22	3.93	1	Nfyb	_	_	_	_	_
Uw	Rep2K562	K562	LTR47A	ERVL	LTR	163.933	84.0815	896	37	22	14.44	131301	1.87e-07	2.56	22.56	3.93	_	_	_	_	_	_	_
Uw	Rep1Jurkat	Jurkat	MER61E	ERV1	LTR	156.325	79.6845	323	36	10	7.66	153237	2.14e-14	4.7	28.34	3.92	_	_	3	MA0035.2/Gata1, MA0106.1/TP53, MA0152.1/NFATC2	_	_	_
Uw	Rep2Hrpe	Hrpe	LTR22C	ERVK	LTR	195.891	103.197	386	19	5	4.82	192878	1.98e-07	3.94	14.18	3.92	_	_	_	_	_	_	_
Duke	Gm18507	Gm18507	HERV1_I-int	ERV1	LTR	196.04	103.289	50	21	5	2.75	110037	3e-13	7.63	18.25	3.91	_	_	_	_	_	_	_
Uw	Rep1H7es	H7es	LTR68	ERV1	LTR	252.245	139.761	355	21	4	5.15	257326	2.99e-08	4.08	15.85	3.91	_	_	_	_	_	_	_
Uw	Rep1H7es	H7es	MER4B-int	ERV1	LTR	164.207	84.2409	1432	93	34	43.75	257326	2.99e-11	2.13	49.25	3.9	_	_	_	_	_	_	_
Uw	Rep1Jurkat	Jurkat	HERVK14-int	ERVK	LTR	103.467	50.6076	377	29	7	5.36	153237	1.62e-13	5.41	23.64	3.9	_	_	_	_	_	_	_
Uw	Rep1H7es	H7es	LTR38B	ERV1	LTR	182.612	95.1238	232	41	10	12.87	257326	1.03e-10	3.19	28.13	3.9	_	_	1	MA0098.1/ETS1	_	_	_
Uw	Rep2Nb4	Nb4	LTR71A	ERV1	LTR	103.578	50.6661	166	16	3	1.97	131062	4.32e-11	8.14	14.03	3.89	_	_	_	_	_	_	_
Duke	AosmcSerumfree	AosmcSerumfree	LTR40A1	ERVL	LTR	255.067	141.699	568	19	10	6.22	124307	8.57e-06	3.06	12.78	3.88	_	_	_	_	_	_	_
Uw	Rep2K562	K562	MER48	ERV1	LTR	105.194	51.5194	196	26	5	3.28	131301	0	7.92	22.72	3.88	8	Cjun, Cmyc, Cmyc_Yale, E2f6, Hey1, Pol2_Duke, Pol2_Yale, Pu1	_	_	_	_	_
Duke	H9es	H9es	HUERS-P2-int	ERV1	LTR	186.255	97.3197	247	35	10	7.2	143952	1.45e-14	4.86	27.8	3.88	_	_	2	MA0124.1/NKX3-1, MA0145.1/Tcfcp2l1	_	_	_
Duke	H9es	H9es	MER74A	ERVL	LTR	208.607	111.112	1578	231	38	27.35	143952	0	8.45	203.65	3.88	_	_	1	MA0142.1/Pou5f1	_	_	_
Uw	Rep1Jurkat	Jurkat	MER101	ERV1	LTR	175.866	91.0945	365	31	10	7.66	153237	4.61e-11	4.05	23.34	3.88	_	_	_	_	_	_	_
Uw	Rep2Hee	Hee	LTR10D	ERV1	LTR	112.052	55.1647	192	24	8	7.12	177912	1.45e-07	3.37	16.88	3.87	_	_	1	MA0106.1/TP53	_	_	_
Uw	Rep1H7es	H7es	MSTA	ERVL-MaLR	LTR	148.178	75.038	19740	657	384	494.07	257326	1.19e-12	1.33	162.93	3.87	_	_	5	MA0063.1/Nkx2-5, MA0075.1/Prrx2, MA0098.1/ETS1, MA0099.2/AP1, MA0151.1/ARID3A	40	5.97	465
Uw	Rep1Hre	Hre	LTR24B	ERV1	LTR	190.784	100.07	462	76	9	8.26	183581	0	9.2	67.74	3.87	_	_	2	MA0099.2/AP1, MA0442.1/SOX10	_	_	_
Uw	Rep2Helas3	Helas3	LTR44	ERV1	LTR	170.776	88.0854	214	34	7	4.5	128492	0	7.56	29.5	3.86	2	Cjun, Jund	_	_	_	_	_
Uw	Rep2Gm12865	Gm12865	LTR35B	ERV1	LTR	228.328	123.762	204	13	4	2.91	145637	2.44e-06	4.46	10.09	3.86	_	_	_	_	_	_	_
Uw	Rep2Hee	Hee	LTR18A	ERVL	LTR	189.409	99.2324	264	116	4	3.56	177912	0	32.6	112.44	3.86	_	_	5	MA0025.1/NFIL3, MA0043.1/HLF, MA0099.2/AP1, MA0119.1/TLX1::NFIC, MA0150.1/NFE2L2	_	_	_
Uw	Rep1H7es	H7es	MER61F	ERV1	LTR	149.032	75.5221	157	39	5	6.43	257326	0	6.06	32.57	3.85	_	_	2	MA0035.2/Gata1, MA0442.1/SOX10	_	_	_
Uw	Rep1Mcf7	Mcf7	MER101B	ERV1	LTR	212.709	113.705	258	19	7	4.28	122401	3.07e-08	4.44	14.72	3.85	_	_	_	_	_	_	_
Uw	Rep1H7es	H7es	MER61C	ERV1	LTR	148.075	74.9797	305	56	4	5.15	257326	0	10.88	50.85	3.85	_	_	_	_	_	_	_
Duke	H9es	H9es	LTR1	ERV1	LTR	151.674	77.0241	1420	148	50	35.99	143952	0	4.11	112.01	3.85	_	_	_	_	_	_	_
Uw	Rep1H1es	H1es	LTR35	ERV1	LTR	170.28	87.7936	118	25	1	0.69	138911	0	35.99	24.31	3.85	2	Ctcf, Ctcf_Duke	_	_	_	_	_
Duke	K562V3	K562	LTR71B	ERV1	LTR	112.142	55.2128	226	43	10	6.96	139121	0	6.18	36.04	3.84	3	Nfya, Nfyb, Pol2_Duke	_	_	_	_	_
Uw	Rep1Cmk	Cmk	LTR35B	ERV1	LTR	228.328	123.762	204	11	3	1.86	124217	6.61e-07	5.9	9.14	3.83	_	_	_	_	_	_	_
Uw	Rep1Ag09319	Ag09319	MER121	TcMar?	DNA	258.05	143.76	926	168	13	8.75	134645	0	19.2	159.25	3.82	_	_	1	MA0161.1/NFIC	5	3.63	89
Duke	AosmcSerumfree	AosmcSerumfree	LTR26	ERV1	LTR	172.062	88.8432	615	62	18	11.19	124307	0	5.54	50.81	3.81	_	_	_	_	_	_	_
Uw	Rep2K562	K562	MER61A	ERV1	LTR	155.261	79.0741	797	47	5	3.28	131301	0	14.32	43.72	3.81	6	Cmyc, E2f6, Hey1, Pol2_Duke, Pu1, Znf263	_	_	_	_	_
Uw	Rep1Hgf	Hgf	MER121	TcMar?	DNA	258.05	143.76	926	171	15	10.35	137982	0	16.52	160.65	3.79	_	_	1	MA0161.1/NFIC	_	_	_
Uw	Rep1Cmk	Cmk	MER72	ERV1	LTR	171.625	88.5855	767	80	30	18.63	124217	0	4.29	61.37	3.79	_	_	_	_	_	_	_
Duke	Panislets	Panislets	GSAT	centr	Satellite	199.676	105.534	68	25	4	3.3	165081	0	7.57	21.7	3.79	_	_	_	_	_	_	_
Uw	Rep2Nhdfneo	Nhdfneo	LTR1C	ERV1	LTR	166.578	85.6236	249	18	4	3.49	174367	6.16e-09	5.16	14.51	3.78	_	_	_	_	_	_	_
Duke	H9es	H9es	MER66B	ERV1	LTR	171.547	88.5395	1407	93	35	25.19	143952	0	3.69	67.81	3.78	_	_	2	MA0075.1/Prrx2, MA0151.1/ARID3A	_	_	_
Duke	Hepg2V3	Hepg2	LTR1	ERV1	LTR	151.674	77.0241	1420	127	52	32.66	125631	0	3.89	94.34	3.78	1	Pol2	_	_	_	_	_
Uw	Rep1H1es	H1es	L1PBa1	L1	LINE	120.106	59.496	407	42	29	20.14	138911	6.41e-06	2.09	21.86	3.78	_	_	6	MA0056.1/MZF1_1-4, MA0080.2/SPI1, MA0099.2/AP1, MA0119.1/TLX1::NFIC, MA0139.1/CTCF, MA0150.1/NFE2L2	_	_	_
Uw	Rep1Cmk	Cmk	MER61D	ERV1	LTR	152.85	77.6948	273	23	3	1.86	124217	0	12.34	21.14	3.78	_	_	_	_	_	_	_
Uw	Rep1Hee	Hee	L1PBa1	L1	LINE	120.106	59.496	407	62	28	28.76	205414	2.34e-08	2.16	33.24	3.77	_	_	10	MA0056.1/MZF1_1-4, MA0080.2/SPI1, MA0081.1/SPIB, MA0087.1/Sox5, MA0099.2/AP1, MA0119.1/TLX1::NFIC, MA0130.1/ZNF354C, MA0139.1/CTCF, MA0150.1/NFE2L2, MA0442.1/SOX10	_	_	_
Duke	AosmcSerumfree	AosmcSerumfree	LTR24	ERV1	LTR	169.719	87.4639	313	27	11	6.84	124307	1.09e-09	3.95	20.16	3.77	_	_	_	_	_	_	_
Uw	Rep1H1es	H1es	(GAGTG)n	Simple_repeat	Simple_repeat	174.086	90.0392	186	22	1	0.69	138911	0	31.67	21.31	3.76	_	_	_	_	_	_	_
Duke	H9es	H9es	MER34B	ERV1	LTR	189.107	99.0488	661	31	11	7.92	143952	1.03e-10	3.92	23.08	3.76	_	_	1	MA0442.1/SOX10	_	_	_
Uw	Rep1Mcf7	Mcf7	MER57B2	ERV1	LTR	161.837	82.8645	1095	68	20	12.24	122401	0	5.56	55.76	3.76	_	_	3	MA0060.1/NFYA, MA0075.1/Prrx2, MA0157.1/FOXO3	_	_	_
Duke	Gm19239V2	Gm19239	GSATX	centr	Satellite	209.481	111.663	54	66	1	0.76	151069	0	87.38	65.24	3.74	_	_	_	_	_	_	_
Uw	Rep2Hgf	Hgf	MER121	TcMar?	DNA	258.05	143.76	926	163	14	9.35	133592	0	17.43	153.65	3.74	_	_	1	MA0161.1/NFIC	_	_	_
Uw	Rep1H1es	H1es	LTR72	ERV1	LTR	146.789	74.2521	152	23	4	2.78	138911	4.44e-15	8.28	20.22	3.73	1	Pol2_Duke	_	_	_	_	_
Uw	Rep1Jurkat	Jurkat	MER52A	ERV1	LTR	206.872	110.021	1816	111	92	70.49	153237	3.12e-06	1.57	40.51	3.72	_	_	4	MA0060.1/NFYA, MA0080.2/SPI1, MA0095.1/YY1, MA0161.1/NFIC	_	_	_
Uw	Rep2Hre	Hre	LTR24B	ERV1	LTR	190.784	100.07	462	67	10	8.41	168254	0	7.96	58.59	3.72	_	_	2	MA0099.2/AP1, MA0442.1/SOX10	_	_	_
Uw	Rep2K562	K562	LTR54	ERV1	LTR	164.116	84.188	1118	61	26	17.07	131301	0	3.57	43.93	3.7	_	_	_	_	_	_	_
Uw	Rep2K562	K562	MER41B	ERV1	LTR	122.493	60.7904	2847	318	94	61.71	131301	0	5.15	256.29	3.69	13	Brg1, Cfos, Cjun, Cmyc_Yale, Gtf2b, Hey1, Pol2_Duke, Pol2_Yale, Pol2b, Pu1, Sirt6, Srf, Yy1	2	MA0137.2/STAT1, MA0258.1/ESR2	_	_	_
Uw	Rep2Helas3	Helas3	LTR47A	ERVL	LTR	163.933	84.0815	896	34	16	10.28	128492	1.21e-09	3.31	23.72	3.69	1	ifngStat1	_	_	_	_	_
Duke	K562V3	K562	LTR1	ERV1	LTR	151.674	77.0241	1420	137	51	35.48	139121	0	3.86	101.52	3.68	3	Cmyc, Hey1, Pol2	_	_	_	_	_
Duke	AosmcSerumfree	AosmcSerumfree	LTR40c	ERVL	LTR	242.45	133.117	604	35	20	12.43	124307	4.04e-08	2.82	22.57	3.67	_	_	_	_	_	_	_
Uw	Rep2Mcf7	Mcf7	MER51E	ERV1	LTR	145.356	73.4432	247	27	7	5.79	165398	2.82e-11	4.66	21.21	3.67	_	_	1	MA0060.1/NFYA	_	_	_
Uw	Rep1H7es	H7es	L1PBa	L1	LINE	148.396	75.1615	2195	303	119	153.11	257326	0	1.98	149.89	3.66	_	_	5	MA0037.1/GATA3, MA0124.1/NKX3-1, MA0152.1/NFATC2, MA0161.1/NFIC, MA0442.1/SOX10	_	_	_
Duke	Myometr	Myometr	MER44B	TcMar-Tigger	DNA	188.003	98.3784	2125	183	57	42.89	150491	0	4.27	140.11	3.65	_	_	7	MA0002.2/RUNX1, MA0040.1/Foxq1, MA0087.1/Sox5, MA0130.1/ZNF354C, MA0151.1/ARID3A, MA0152.1/NFATC2, MA0442.1/SOX10	_	_	_
Uw	Rep1Jurkat	Jurkat	LTR43B	ERV1	LTR	202.712	107.42	229	23	8	6.13	153237	3.66e-08	3.75	16.87	3.64	_	_	_	_	_	_	_
Uw	Rep1Mcf7	Mcf7	LTR47A	ERVL	LTR	163.933	84.0815	896	32	18	11.02	122401	6.77e-08	2.9	20.98	3.64	_	_	_	_	_	_	_
Uw	Rep2Hre	Hre	LTR30	ERV1	LTR	90.3681	43.7697	144	13	2	1.68	168254	3.5e-09	7.73	11.32	3.64	_	_	_	_	_	_	_
Uw	Rep1Nb4V2	Nb4	MER57A1	ERV1	LTR	128.896	64.2868	1044	57	21	14.44	137491	0	3.95	42.56	3.63	_	_	_	_	_	_	_
Uw	Rep2Nb4	Nb4	LTR35B	ERV1	LTR	228.328	123.762	204	11	3	1.97	131062	1.14e-06	5.6	9.03	3.63	_	_	_	_	_	_	_
Duke	Progfib	Progfib	LTR24	ERV1	LTR	169.719	87.4639	313	31	7	5.19	148235	0	5.98	25.81	3.63	_	_	_	_	_	_	_
Uw	Rep1Cmk	Cmk	LTR46	ERV1	LTR	144.286	72.8404	255	28	13	8.07	124217	9.69e-09	3.47	19.93	3.61	_	_	_	_	_	_	_
Uw	Rep1Hcf	Hcf	LTR19B	ERV1	LTR	112.409	55.3555	276	17	5	4.32	172931	7.43e-07	3.93	12.68	3.6	_	_	_	_	_	_	_
Uw	Rep2Mcf7	Mcf7	LTR10C	ERV1	LTR	80.7359	38.8277	515	35	18	14.89	165398	2.53e-06	2.35	20.11	3.6	_	_	1	MA0080.2/SPI1	_	_	_
Duke	AosmcSerumfree	AosmcSerumfree	LTR18A	ERVL	LTR	189.409	99.2324	264	18	5	3.11	124307	9.86e-10	5.79	14.89	3.6	_	_	_	_	_	_	_
Uw	Rep1Hrcepic	Hrcepic	PrimLTR79	ERV1	LTR	179.259	93.1151	135	19	4	3.67	183305	2.44e-09	5.18	15.33	3.6	_	_	_	_	_	_	_
Uw	Rep1H7es	H7es	(AGGGGG)n	Simple_repeat	Simple_repeat	61.6215	29.2276	177	16	3	3.86	257326	7.04e-07	4.15	12.14	3.6	_	_	_	_	_	_	_
Uw	Rep1Nb4V2	Nb4	LTR5B	ERVK	LTR	104.298	51.0461	423	41	25	17.19	137491	3.04e-07	2.39	23.81	3.59	_	_	_	_	_	_	_
Duke	Melano	Melano	MSTA-int	ERVL-MaLR	LTR	174.557	90.3181	3165	185	138	132.17	191543	5.78e-06	1.4	52.84	3.59	_	_	1	MA0152.1/NFATC2	_	_	_
Uw	Rep1Hre	Hre	PrimLTR79	ERV1	LTR	179.259	93.1151	135	19	2	1.84	183581	1.22e-14	10.35	17.16	3.59	_	_	_	_	_	_	_
Uw	Rep2Nb4	Nb4	MER48	ERV1	LTR	105.194	51.5194	196	24	7	4.59	131062	2.75e-11	5.23	19.41	3.59	_	_	_	_	_	_	_
Uw	Rep1H7es	H7es	MER84	ERV1	LTR	140.071	70.4764	352	37	4	5.15	257326	0	7.19	31.85	3.58	_	_	_	_	_	_	_
Uw	Rep1Hrpe	Hrpe	MER127	TcMar-Tigger	DNA	270.133	152.238	211	20	6	6.69	222964	7.47e-06	2.99	13.31	3.58	_	_	_	_	_	_	_
Uw	Rep1Gm12865	Gm12865	MER57E1	ERV1	LTR	198.95	105.084	505	63	10	7.06	141196	0	8.92	55.94	3.58	_	_	_	_	10	3.96	52
Duke	Melano	Melano	THE1-int	ERVL-MaLR	LTR	177.375	91.9916	666	39	13	12.45	191543	4.39e-10	3.13	26.55	3.57	_	_	_	_	_	_	_
Uw	Rep2Gm12865	Gm12865	MER57B2	ERV1	LTR	161.837	82.8645	1095	77	12	8.74	145637	0	8.81	68.26	3.57	_	_	1	MA0060.1/NFYA	_	_	_
Duke	Fibrop	Fibrop	LTR90A	LTR	LTR	277.935	157.826	400	19	8	5.45	136192	1.26e-06	3.49	13.55	3.57	_	_	_	_	_	_	_
Uw	Rep2Nb4	Nb4	MSTA	ERVL-MaLR	LTR	148.178	75.038	19740	309	332	217.56	131062	2.14e-09	1.42	91.44	3.57	_	_	3	MA0075.1/Prrx2, MA0098.1/ETS1, MA0099.2/AP1	39	3.79	237
Duke	AosmcSerumfree	AosmcSerumfree	Tigger7	TcMar-Tigger	DNA	181.048	94.1854	3105	152	58	36.05	124307	0	4.22	115.95	3.57	_	_	_	_	_	_	_
Duke	Hepg2V3	Hepg2	MER52D	ERV1	LTR	198.666	104.909	598	90	29	18.22	125631	0	4.94	71.78	3.57	_	_	2	MA0138.2/REST, MA0164.1/Nr2e3	_	_	_
Uw	Rep2K562	K562	MER51D	ERV1	LTR	148.841	75.4138	157	14	5	3.28	131301	1.99e-06	4.27	10.72	3.57	_	_	_	_	_	_	_
Uw	Rep1H7es	H7es	MER61E	ERV1	LTR	156.325	79.6845	323	55	9	11.58	257326	0	4.75	43.42	3.57	_	_	2	MA0035.2/Gata1, MA0442.1/SOX10	_	_	_
Uw	Rep1Cmk	Cmk	HERVS71-int	ERV1	LTR	153.306	77.9553	160	25	7	4.35	124217	1.5e-12	5.75	20.65	3.56	_	_	_	_	_	_	_
Uw	Rep1Cmk	Cmk	LTR53	ERVL	LTR	223.598	120.685	666	66	17	10.56	124217	0	6.25	55.44	3.56	_	_	_	_	_	_	_
Uw	Rep1Mcf7	Mcf7	LTR40a	ERVL	LTR	248.812	137.418	1969	119	50	30.6	122401	0	3.89	88.4	3.55	_	_	_	_	_	_	_
Uw	Rep1Jurkat	Jurkat	Charlie3	hAT-Charlie	DNA	116.823	57.7238	344	39	12	9.19	153237	5.27e-14	4.24	29.81	3.54	_	_	_	_	8	3.39	29
Uw	Rep1Hrpe	Hrpe	Eulor8	TcMar?	DNA	285.838	163.582	148	14	3	3.34	222964	2.49e-06	4.19	10.66	3.54	_	_	_	_	2	4.19	9
Uw	Rep2Ag09319	Ag09319	MER121	TcMar?	DNA	258.05	143.76	926	161	13	9.08	139719	0	17.73	151.92	3.53	_	_	1	MA0161.1/NFIC	_	_	_
Uw	Rep2Mcf7	Mcf7	Tigger3a	TcMar-Tigger	DNA	170.942	88.1831	5313	335	111	91.8	165398	0	3.65	243.2	3.53	_	_	_	_	_	_	_
Uw	Rep2K562	K562	(G)n	Simple_repeat	Simple_repeat	70.525	33.6657	80	11	0	0	131301	0	DIV/0	11	3.52	_	_	_	_	_	_	_
Duke	Medullo	Medullo	MLT2C1	ERVL	LTR	207.776	110.589	2603	92	31	25.16	162298	0	3.66	66.84	3.52	_	_	_	_	_	_	_
Uw	Rep1Hee	Hee	LTR27B	ERV1	LTR	219.957	118.335	578	33	10	10.27	205414	4.09e-09	3.21	22.73	3.52	_	_	_	_	_	_	_
Uw	Rep1Gm12865	Gm12865	LTR43	ERV1	LTR	144.338	72.8697	376	42	10	7.06	141196	0	5.95	34.94	3.51	_	_	_	_	_	_	_
Uw	Rep1Gm12865	Gm12865	MER73	ERVL	LTR	177.311	91.9535	280	30	4	2.82	141196	0	10.62	27.18	3.51	_	_	_	_	_	_	_
Uw	Rep1Cmk	Cmk	MER61A	ERV1	LTR	155.261	79.0741	797	41	17	10.56	124217	2.35e-13	3.88	30.44	3.51	_	_	_	_	_	_	_
Duke	Gm18507	Gm18507	LTR12F	ERV1	LTR	105.812	51.8463	628	20	9	4.95	110037	6.91e-08	4.04	15.05	3.51	_	_	2	MA0060.1/NFYA, MA0080.2/SPI1	_	_	_
Uw	Rep2Hrpe	Hrpe	Eulor8	TcMar?	DNA	285.838	163.582	148	12	0	0	192878	0	DIV/0	12	3.5	_	_	_	_	_	_	_
Uw	Rep1H7es	H7es	MER129	LTR?	LTR?	290.008	166.658	124	19	3	3.86	257326	5.7e-09	4.92	15.14	3.5	_	_	_	_	_	_	_
Duke	AosmcSerumfree	AosmcSerumfree	LTR90A	LTR	LTR	277.935	157.826	400	17	5	3.11	124307	6.08e-09	5.47	13.89	3.5	_	_	_	_	_	_	_
Duke	K562V3	K562	LTR73	ERV1	LTR	175.306	90.7621	216	15	5	3.48	139121	8.47e-07	4.31	11.52	3.5	3	Cmyc, Pol2_Duke, Pu1	1	MA0140.1/Tal1::Gata1	_	_	_
Uw	Rep1Mcf7	Mcf7	MER110	ERV1	LTR	260.569	145.51	791	25	12	7.34	122401	7.15e-08	3.4	17.66	3.5	_	_	_	_	_	_	_
Uw	Rep2Mcf7	Mcf7	HERVK3-int	ERVK	LTR	150.16	76.1626	344	45	27	22.33	165398	7.63e-06	2.02	22.67	3.49	_	_	_	_	_	_	_
Duke	Fibrop	Fibrop	LTR3B_	ERVK	LTR	116.932	57.7825	251	24	11	7.49	136192	3.66e-07	3.2	16.51	3.49	_	_	3	MA0075.1/Prrx2, MA0119.1/TLX1::NFIC, MA0161.1/NFIC	_	_	_
Uw	Rep2Gm12865	Gm12865	LTR23-int	ERV1	LTR	224.703	121.401	283	21	6	4.37	145637	1.7e-09	4.81	16.63	3.48	_	_	_	_	_	_	_
Duke	Medullo	Medullo	MLT1D	ERVL-MaLR	LTR	213.97	114.506	20626	1143	504	408.99	162298	0	2.79	734.01	3.47	_	_	1	MA0152.1/NFATC2	_	_	_
Uw	Rep1Mcf7	Mcf7	MER51A	ERV1	LTR	132.965	66.5275	954	120	28	17.14	122401	0	7	102.86	3.47	_	_	2	MA0060.1/NFYA, MA0442.1/SOX10	_	_	_
Duke	Gm12878V3	Gm12878	MER57C2	ERV1	LTR	183.306	95.541	451	23	7	3.61	103075	1.2e-12	6.38	19.39	3.46	1	Pu1	_	_	_	_	_
Uw	Rep2Hee	Hee	Tigger3c	TcMar-Tigger	DNA	169.967	87.6096	2369	243	47	41.81	177912	0	5.81	201.19	3.46	_	_	1	MA0124.1/NKX3-1	_	_	_
Uw	Rep1Saec	Saec	LTR27B	ERV1	LTR	219.957	118.335	578	28	11	9.75	177356	4.69e-07	2.87	18.25	3.45	_	_	1	MA0060.1/NFYA	_	_	_
Uw	Rep1Hee	Hee	LTR18A	ERVL	LTR	189.409	99.2324	264	120	14	14.38	205414	0	8.35	105.62	3.45	_	_	5	MA0025.1/NFIL3, MA0043.1/HLF, MA0099.2/AP1, MA0119.1/TLX1::NFIC, MA0150.1/NFE2L2	_	_	_
Uw	Rep2Mcf7	Mcf7	MER101B	ERV1	LTR	212.709	113.705	258	23	4	3.31	165398	2e-13	6.95	19.69	3.45	_	_	_	_	_	_	_
Uw	Rep2K562	K562	LTR14C	ERVK	LTR	92.3212	44.7806	137	17	3	1.97	131301	4.83e-12	8.63	15.03	3.45	_	_	_	_	_	_	_
Uw	Rep2Hcm	Hcm	LTR19B	ERV1	LTR	112.409	55.3555	276	15	5	3.99	159661	4.76e-06	3.76	11.01	3.44	_	_	_	_	_	_	_
Uw	Rep2Hee	Hee	LTR27B	ERV1	LTR	219.957	118.335	578	28	10	8.9	177912	7.35e-08	3.15	19.1	3.44	_	_	_	_	_	_	_
Duke	Fibrobl	Fibrobl	MER121	TcMar?	DNA	258.05	143.76	926	37	18	13.68	152037	4.99e-08	2.7	23.32	3.44	_	_	_	_	_	_	_
Uw	Rep2Helas3	Helas3	LTR45B	ERV1	LTR	167.751	86.3097	446	35	17	10.92	128492	1.64e-09	3.2	24.08	3.44	_	_	_	_	_	_	_
Uw	Rep1Cmk	Cmk	MER61B	ERV1	LTR	163.97	84.103	431	23	7	4.35	124217	5.23e-11	5.29	18.65	3.44	_	_	_	_	_	_	_
Duke	H9es	H9es	MER52C	ERV1	LTR	153.286	77.9438	374	67	10	7.2	143952	0	9.31	59.8	3.43	_	_	1	MA0080.2/SPI1	_	_	_
Uw	Rep2K562	K562	LTR61	ERV1	LTR	126.886	63.1854	166	21	10	6.57	131301	1.66e-06	3.2	14.43	3.43	1	Pol2_Duke	_	_	_	_	_
Duke	Melano	Melano	HERV1_I-int	ERV1	LTR	196.04	103.289	50	32	7	6.7	191543	3.23e-13	4.77	25.3	3.43	_	_	_	_	_	_	_
Duke	Gm12878V3	Gm12878	LTR35B	ERV1	LTR	228.328	123.762	204	13	3	1.55	103075	1.21e-09	8.41	11.45	3.42	_	_	_	_	_	_	_
Uw	Rep2Nb4	Nb4	LTR4	ERV1	LTR	158.948	81.194	96	39	5	3.28	131062	0	11.9	35.72	3.41	_	_	_	_	_	_	_
Uw	Rep1H7es	H7es	MER66B	ERV1	LTR	171.547	88.5395	1407	151	39	50.18	257326	0	3.01	100.82	3.41	_	_	2	MA0075.1/Prrx2, MA0151.1/ARID3A	_	_	_
Uw	Rep2Gm12865	Gm12865	MER73	ERVL	LTR	177.311	91.9535	280	30	6	4.37	145637	0	6.87	25.63	3.41	_	_	_	_	_	_	_
Duke	Gm19240V2	Gm19240	LTR23-int	ERV1	LTR	224.703	121.401	283	13	4	2.57	128503	5.79e-07	5.06	10.43	3.4	_	_	_	_	_	_	_
Uw	Rep1Mcf7	Mcf7	LTR10F	ERV1	LTR	91.0295	44.1117	441	24	12	7.34	122401	2.57e-07	3.27	16.66	3.37	_	_	_	_	_	_	_
Uw	Rep1Hee	Hee	Tigger3b	TcMar-Tigger	DNA	147.236	74.5048	6515	880	194	199.25	205414	0	4.42	680.75	3.37	_	_	4	MA0087.1/Sox5, MA0124.1/NKX3-1, MA0151.1/ARID3A, MA0157.1/FOXO3	_	_	_
Uw	Rep2K562	K562	MER61C	ERV1	LTR	148.075	74.9797	305	25	2	1.31	131301	0	19.04	23.69	3.37	1	Pol2_Duke	_	_	_	_	_
Duke	Gm18507	Gm18507	MER73	ERVL	LTR	177.311	91.9535	280	24	9	4.95	110037	1.31e-10	4.85	19.05	3.36	_	_	_	_	_	_	_
Uw	Rep1Mcf7	Mcf7	MER31B	ERV1	LTR	195.905	103.206	1489	54	43	26.32	122401	7.05e-07	2.05	27.68	3.36	_	_	_	_	_	_	_
Uw	Rep2K562	K562	LTR38B	ERV1	LTR	182.612	95.1238	232	18	1	0.66	131301	0	27.42	17.34	3.36	_	_	_	_	_	_	_
Uw	Rep1Nb4V2	Nb4	LTR10E	ERV1	LTR	136.369	68.4134	282	26	6	4.12	137491	7.02e-14	6.3	21.88	3.34	_	_	2	MA0080.2/SPI1, MA0081.1/SPIB	_	_	_
Uw	Rep1Gm12865	Gm12865	MER101B	ERV1	LTR	212.709	113.705	258	19	2	1.41	141196	0	13.46	17.59	3.34	_	_	_	_	_	_	_
Duke	NhekV2	Nhek	MER44B	TcMar-Tigger	DNA	188.003	98.3784	2125	157	45	31.77	141190	0	4.94	125.23	3.34	_	_	4	MA0087.1/Sox5, MA0151.1/ARID3A, MA0152.1/NFATC2, MA0442.1/SOX10	_	_	_
Duke	Melano	Melano	LTR46-int	ERV1	LTR	149.833	75.9768	78	27	6	5.75	191543	2.39e-11	4.7	21.25	3.33	_	_	_	_	_	_	_
Uw	Rep2Helas3	Helas3	LTR35	ERV1	LTR	170.28	87.7936	118	20	3	1.93	128492	2.78e-15	10.38	18.07	3.33	1	ifngStat1	_	_	_	_	_
Uw	Rep2Hcf	Hcf	LTR46	ERV1	LTR	144.286	72.8404	255	33	3	2.39	159131	0	13.83	30.61	3.32	_	_	_	_	_	_	_
Uw	Rep1H7es	H7es	LTR72	ERV1	LTR	146.789	74.2521	152	38	3	3.86	257326	0	9.84	34.14	3.32	_	_	_	_	_	_	_
Duke	H9es	H9es	MSTB1	ERVL-MaLR	LTR	165.021	84.715	5032	163	114	82.05	143952	0	1.99	80.95	3.32	_	_	_	_	_	_	_
Uw	Rep1H1es	H1es	(CATTC)n	Satellite	Satellite	143.277	72.273	923	26	9	6.25	138911	7.03e-10	4.16	19.75	3.32	_	_	_	_	_	_	_
Duke	K562V3	K562	LTR12D	ERV1	LTR	105.834	51.858	481	40	20	13.91	139121	3.05e-09	2.88	26.09	3.32	2	Pol2_Duke, Znf263	_	_	_	_	_
Duke	Panislets	Panislets	GSATX	centr	Satellite	209.481	111.663	54	64	2	1.65	165081	0	38.77	62.35	3.32	_	_	_	_	_	_	_
Duke	AosmcSerumfree	AosmcSerumfree	MER65D	ERV1	LTR	217.651	116.855	459	38	4	2.49	124307	0	15.28	35.51	3.32	_	_	_	_	_	_	_
Uw	Rep2Hae	Hae	MER61F	ERV1	LTR	149.032	75.5221	157	25	2	1.92	191567	0	13.05	23.08	3.32	_	_	1	MA0035.2/Gata1	_	_	_
Uw	Rep2K562	K562	MER72	ERV1	LTR	171.625	88.5855	767	74	24	15.76	131301	0	4.7	58.24	3.32	4	Cmyc, Gata2, Pol2_Duke, Pol2b	_	_	_	_	_
Uw	Rep2Hcm	Hcm	LTR46	ERV1	LTR	144.286	72.8404	255	33	8	6.39	159661	1.37e-14	5.17	26.61	3.31	_	_	_	_	_	_	_
Duke	AosmcSerumfree	AosmcSerumfree	MER44D	TcMar-Tigger	DNA	187.376	97.9983	750	53	12	7.46	124307	0	7.11	45.54	3.31	_	_	3	MA0050.1/IRF1, MA0087.1/Sox5, MA0152.1/NFATC2	_	_	_
Uw	Rep1H1es	H1es	LTR24C	ERV1	LTR	143.343	72.3101	376	14	5	3.47	138911	3.89e-06	4.03	10.53	3.31	_	_	_	_	_	_	_
Uw	Rep1Mcf7	Mcf7	LTR3B	ERVK	LTR	114.205	56.3172	88	21	0	0	122401	0	DIV/0	21	3.31	_	_	_	_	_	_	_
Uw	Rep1H7es	H7es	MER51B	ERV1	LTR	110.236	54.1956	717	74	20	25.73	257326	0	2.88	48.27	3.3	_	_	_	_	_	_	_
Duke	Hsmmt	Hsmmt	LTR1C	ERV1	LTR	166.578	85.6236	249	19	4	3.22	161091	2.81e-10	5.9	15.78	3.29	_	_	_	_	_	_	_
Uw	Rep2Hrcepic	Hrcepic	PrimLTR79	ERV1	LTR	179.259	93.1151	135	17	2	1.8	179660	1.09e-12	9.46	15.2	3.28	_	_	_	_	_	_	_
Uw	Rep1Hae	Hae	LTR76	ERV1	LTR	123.011	61.0719	186	47	8	7.84	196041	0	5.99	39.16	3.28	_	_	1	MA0442.1/SOX10	_	_	_
Uw	Rep1Jurkat	Jurkat	L1PBb	L1	LINE	200.741	106.194	251	32	15	11.49	153237	1.74e-07	2.78	20.51	3.28	_	_	1	MA0056.1/MZF1_1-4	_	_	_
Uw	Rep2Nb4	Nb4	MER57A1	ERV1	LTR	128.896	64.2868	1044	49	28	18.35	131062	8.28e-10	2.67	30.65	3.27	_	_	_	_	_	_	_
Duke	Medullo	Medullo	MLT1E2	ERVL-MaLR	LTR	238.59	130.535	3969	195	96	77.9	162298	0	2.5	117.1	3.27	_	_	_	_	_	_	_
Uw	Rep2K562	K562	LTR53	ERVL	LTR	223.598	120.685	666	64	18	11.82	131301	0	5.42	52.18	3.26	17	Brg1, Cfos, Cjun, Cmyc, Cmyc_Yale, E2f6, Gata1, Gata2, Ifna6hStat1, Ifna6hStat2, Ini1, Nfyb, Pol2_Duke, Pol2b, Pu1, Sirt6, Znf263	_	_	_	_	_
Uw	Rep2K562	K562	MER74B	ERVL	LTR	238.871	130.722	936	44	32	21.01	131301	3.66e-06	2.09	22.99	3.26	2	Brg1, Gata2	_	_	_	_	_
Uw	Rep2Ag04450	Ag04450	(CATTC)n	Satellite	Satellite	143.277	72.273	923	27	8	5.88	146986	3.99e-11	4.59	21.12	3.26	_	_	_	_	_	_	_
Uw	Rep2Hee	Hee	Tigger3b	TcMar-Tigger	DNA	147.236	74.5048	6515	737	191	169.91	177912	0	4.34	567.09	3.26	_	_	4	MA0087.1/Sox5, MA0124.1/NKX3-1, MA0151.1/ARID3A, MA0157.1/FOXO3	_	_	_
Duke	Fibrobl	Fibrobl	LTR3B_	ERVK	LTR	116.932	57.7825	251	25	10	7.6	152037	1.37e-07	3.29	17.4	3.25	_	_	1	MA0075.1/Prrx2	_	_	_
Duke	Gm18507	Gm18507	MER57B2	ERV1	LTR	161.837	82.8645	1095	35	23	12.65	110037	6.2e-08	2.77	22.35	3.25	_	_	_	_	_	_	_
Uw	Rep1H7es	H7es	MER61D	ERV1	LTR	152.85	77.6948	273	41	6	7.72	257326	0	5.31	33.28	3.25	_	_	_	_	_	_	_
Uw	Rep2Helas3	Helas3	MER57D	ERV1	LTR	186.229	97.304	455	50	5	3.21	128492	0	15.57	46.79	3.25	1	ifngStat1	3	MA0060.1/NFYA, MA0075.1/Prrx2, MA0083.1/SRF	_	_	_
Uw	Rep2Gm12865	Gm12865	MER57E1	ERV1	LTR	198.95	105.084	505	59	11	8.01	145637	0	7.37	50.99	3.25	_	_	_	_	10	4.16	49
Uw	Rep1Bjtert	Bjtert	MER121	TcMar?	DNA	258.05	143.76	926	153	17	12.27	144321	0	12.47	140.73	3.25	_	_	_	_	_	_	_
Duke	Progfib	Progfib	MER121	TcMar?	DNA	258.05	143.76	926	34	15	11.12	148235	8.42e-09	3.06	22.88	3.25	_	_	_	_	_	_	_
Uw	Rep1Jurkat	Jurkat	MER66A	ERV1	LTR	189.563	99.326	323	24	7	5.36	153237	6.53e-10	4.47	18.64	3.24	_	_	_	_	_	_	_
Uw	Rep2Ag04450	Ag04450	(GAGTG)n	Simple_repeat	Simple_repeat	174.086	90.0392	186	20	3	2.2	146986	3.85e-14	9.07	17.8	3.23	_	_	_	_	0	NA	0
Uw	Rep2K562	K562	LTR4	ERV1	LTR	158.948	81.194	96	37	7	4.6	131301	0	8.05	32.4	3.23	5	Brg1, Cmyc, Gata2, Setdb1, Setdb1Mnase	_	_	_	_	_
Uw	Rep1Gm12865	Gm12865	LTR1	ERV1	LTR	151.674	77.0241	1420	58	37	26.12	141196	2.29e-08	2.22	31.88	3.23	_	_	_	_	_	_	_
Uw	Rep1Cmk	Cmk	LTR1	ERV1	LTR	151.674	77.0241	1420	51	40	24.84	124217	1.33e-06	2.05	26.16	3.23	_	_	_	_	_	_	_
Uw	Rep2K562	K562	MER49	ERV1	LTR	169.896	87.5679	1355	95	47	30.86	131301	0	3.08	64.14	3.22	2	Gata2, Sirt6	_	_	_	_	_
Uw	Rep2Hae	Hae	LTR76	ERV1	LTR	123.011	61.0719	186	45	8	7.66	191567	0	5.87	37.34	3.22	_	_	1	MA0442.1/SOX10	_	_	_
Uw	Rep1Hee	Hee	Tigger3c	TcMar-Tigger	DNA	169.967	87.6096	2369	261	44	45.19	205414	0	5.78	215.81	3.22	_	_	1	MA0124.1/NKX3-1	_	_	_
Uw	Rep2K562	K562	MER65D	ERV1	LTR	217.651	116.855	459	47	15	9.85	131301	0	4.77	37.15	3.21	1	Cmyc	_	_	_	_	_
Uw	Rep1Hcm	Hcm	MER61F	ERV1	LTR	149.032	75.5221	157	24	4	3.8	189846	5.16e-13	6.32	20.2	3.21	_	_	1	MA0035.2/Gata1	_	_	_
Duke	Gm12878V3	Gm12878	LTR46-int	ERV1	LTR	149.833	75.9768	78	14	3	1.55	103075	1.24e-10	9.05	12.45	3.21	_	_	_	_	_	_	_
Uw	Rep2Panc1	Panc1	(CTCA)n	Simple_repeat	Simple_repeat	141.232	71.1259	483	17	9	5.06	112490	6.38e-06	3.36	11.94	3.21	_	_	_	_	_	_	_
Duke	Myometr	Myometr	MER44D	TcMar-Tigger	DNA	187.376	97.9983	750	62	22	16.55	150491	0	3.75	45.45	3.2	_	_	2	MA0050.1/IRF1, MA0087.1/Sox5	_	_	_
Uw	Rep1Saec	Saec	LTR18A	ERVL	LTR	189.409	99.2324	264	96	6	5.32	177356	0	18.04	90.68	3.2	_	_	5	MA0025.1/NFIL3, MA0043.1/HLF, MA0099.2/AP1, MA0119.1/TLX1::NFIC, MA0150.1/NFE2L2	_	_	_
Duke	Gm19238V2	Gm19238	LTR23-int	ERV1	LTR	224.703	121.401	283	11	3	1.74	115818	3.2e-07	6.33	9.26	3.2	_	_	_	_	_	_	_
Uw	Rep1Hae	Hae	LTR46	ERV1	LTR	144.286	72.8404	255	39	12	11.76	196041	8.8e-11	3.32	27.24	3.19	_	_	_	_	_	_	_
Duke	K562V3	K562	MER52C	ERV1	LTR	153.286	77.9438	374	60	20	13.91	139121	0	4.31	46.09	3.18	2	Pol2_Duke, Pu1	_	_	_	_	_
Duke	AosmcSerumfree	AosmcSerumfree	LTR19C	ERV1	LTR	191.592	100.562	223	19	10	6.22	124307	8.57e-06	3.06	12.78	3.17	_	_	2	MA0140.1/Tal1::Gata1, MA0442.1/SOX10	_	_	_
Uw	Rep2Gm12865	Gm12865	LTR43	ERV1	LTR	144.338	72.8697	376	39	11	8.01	145637	0	4.87	30.99	3.16	_	_	_	_	_	_	_
Uw	Rep1Mcf7	Mcf7	MER41C	ERV1	LTR	130.954	65.4183	829	37	20	12.24	122401	2.9e-09	3.02	24.76	3.16	_	_	_	_	_	_	_
Uw	Rep2Mcf7	Mcf7	(GAGTG)n	Simple_repeat	Simple_repeat	174.086	90.0392	186	22	4	3.31	165398	1.46e-12	6.65	18.69	3.16	_	_	_	_	_	_	_
Uw	Rep1H7es	H7es	LTR60	ERV1	LTR	180.829	94.0542	258	31	8	10.29	257326	4.68e-08	3.01	20.71	3.15	_	_	_	_	_	_	_
Uw	Rep1H7es	H7es	LTR34	ERV1	LTR	200.085	105.787	387	70	11	14.15	257326	0	4.95	55.85	3.15	_	_	_	_	_	_	_
Duke	K562V3	K562	HERVH48-int	ERV1	LTR	106.446	52.182	121	35	16	11.13	139121	2.64e-09	3.14	23.87	3.14	3	Ctcf, Ctcf_Duke, Rad21	_	_	_	_	_
Uw	Rep1Cmk	Cmk	MER74B	ERVL	LTR	238.871	130.722	936	40	23	14.29	124217	6.29e-09	2.8	25.72	3.13	_	_	_	_	_	_	_
Uw	Rep1H7es	H7es	LTR19C	ERV1	LTR	191.592	100.562	223	58	6	7.72	257326	0	7.51	50.28	3.13	_	_	3	MA0035.2/Gata1, MA0140.1/Tal1::Gata1, MA0442.1/SOX10	_	_	_
Uw	Rep2Helas3	Helas3	LTR19A	ERV1	LTR	121.254	60.1179	441	29	12	7.71	128492	9.14e-10	3.76	21.29	3.12	_	_	_	_	_	_	_
Uw	Rep1Mcf7	Mcf7	MER57C1	ERV1	LTR	191.109	100.268	192	20	7	4.28	122401	6.2e-09	4.67	15.72	3.12	_	_	_	_	_	_	_
Uw	Rep2Helas3	Helas3	MER51A	ERV1	LTR	132.965	66.5275	954	113	26	16.7	128492	0	6.76	96.3	3.11	_	_	2	MA0060.1/NFYA, MA0442.1/SOX10	_	_	_
Duke	Lhsr	Lhsr	LTR14C	ERVK	LTR	92.3212	44.7806	137	11	3	2.28	152167	5.15e-06	4.82	8.72	3.11	_	_	_	_	_	_	_
Uw	Rep1Cmk	Cmk	MER54B	ERVL	LTR	185.341	96.7675	431	42	10	6.21	124217	0	6.76	35.79	3.11	_	_	_	_	_	_	_
Duke	Gm18507	Gm18507	MER57B1	ERV1	LTR	130.259	65.0358	1008	27	18	9.9	110037	1.88e-06	2.73	17.1	3.11	_	_	_	_	_	_	_
Duke	K562V3	K562	LTR12E	ERV1	LTR	133.413	66.7752	121	19	5	3.48	139121	1.02e-09	5.46	15.52	3.11	3	Cmyc, Pol2_Duke, Znf263	2	MA0048.1/NHLH1, MA0138.2/REST	_	_	_
Uw	Rep2Helas3	Helas3	MER57C2	ERV1	LTR	183.306	95.541	451	54	10	6.42	128492	0	8.41	47.58	3.11	_	_	1	MA0060.1/NFYA	_	_	_
Uw	Rep1Jurkat	Jurkat	LTR35B	ERV1	LTR	228.328	123.762	204	11	3	2.3	153237	5.52e-06	4.79	8.7	3.1	_	_	_	_	_	_	_
Uw	Rep2Panc1	Panc1	(TGAG)n	Simple_repeat	Simple_repeat	142.1	71.6123	541	19	3	1.69	112490	2.66e-15	11.26	17.31	3.1	_	_	_	_	_	_	_
Uw	Rep2Helas3	Helas3	LTR86B2	ERVL	LTR	295.516	170.765	275	12	3	1.93	128492	1.37e-07	6.23	10.07	3.09	_	_	_	_	_	_	_
Uw	Rep1Cmk	Cmk	(TCCCC)n	Simple_repeat	Simple_repeat	82.7174	39.8385	736	44	16	9.94	124217	0	4.43	34.06	3.08	_	_	_	_	_	_	_
Uw	Rep2Mcf7	Mcf7	MER51A	ERV1	LTR	132.965	66.5275	954	144	27	22.33	165398	0	6.45	121.67	3.08	_	_	2	MA0060.1/NFYA, MA0442.1/SOX10	_	_	_
Uw	Rep2K562	K562	MER51E	ERV1	LTR	145.356	73.4432	247	18	6	3.94	131301	4.08e-08	4.57	14.06	3.08	3	Cfos, Nfya, Nfyb	1	MA0060.1/NFYA	_	_	_
Uw	Rep1Mcf7	Mcf7	MER57D	ERV1	LTR	186.229	97.304	455	45	3	1.84	122401	0	24.51	43.16	3.07	_	_	2	MA0060.1/NFYA, MA0083.1/SRF	_	_	_
Uw	Rep1H1es	H1es	LTR22A	ERVK	LTR	126.739	63.1049	188	15	5	3.47	138911	8.31e-07	4.32	11.53	3.06	_	_	_	_	_	_	_
Duke	Myometr	Myometr	MER44C	TcMar-Tigger	DNA	183.966	95.9383	850	86	31	23.33	150491	0	3.69	62.67	3.06	_	_	_	_	_	_	_
Duke	H9es	H9es	LTR12D	ERV1	LTR	105.834	51.858	481	38	17	12.24	143952	8.91e-10	3.11	25.76	3.05	_	_	_	_	_	_	_
Duke	Gm19239V2	Gm19239	MER57B2	ERV1	LTR	161.837	82.8645	1095	45	25	18.88	151069	9.48e-08	2.38	26.12	3.04	_	_	_	_	_	_	_
Uw	Rep1Hcm	Hcm	LTR46	ERV1	LTR	144.286	72.8404	255	36	9	8.54	189846	5.35e-13	4.21	27.46	3.04	_	_	_	_	_	_	_
Uw	Rep1H1es	H1es	(GGGGA)n	Simple_repeat	Simple_repeat	80.9266	38.9248	722	39	7	4.86	138911	0	8.02	34.14	3.03	_	_	_	_	_	_	_
Uw	Rep2Gm12865	Gm12865	LTR73	ERV1	LTR	175.306	90.7621	216	18	6	4.37	145637	1.95e-07	4.12	13.63	3.03	_	_	_	_	_	_	_
Duke	Gm19239V2	Gm19239	(CTAGGG)n	Simple_repeat	Simple_repeat	261.17	145.929	182	15	3	2.27	151069	2.76e-09	6.62	12.73	3.03	_	_	_	_	_	_	_
Duke	AosmcSerumfree	AosmcSerumfree	LTR64	ERV1	LTR	170.906	88.162	363	22	9	5.59	124307	2.94e-08	3.93	16.41	3.02	_	_	_	_	_	_	_
Uw	Rep1Cmk	Cmk	LTR19C	ERV1	LTR	191.592	100.562	223	27	9	5.59	124217	1.28e-11	4.83	21.41	3.02	_	_	3	MA0035.2/Gata1, MA0140.1/Tal1::Gata1, MA0442.1/SOX10	_	_	_
Uw	Rep2Helas3	Helas3	MER77	ERVL	LTR	228.317	123.754	1299	84	50	32.12	128492	4.77e-15	2.61	51.88	3.02	8	Ap2alpha, Ap2gamma, Cfos, Cmyc, Cmyc_Yale, ifngStat1, Jund, Max	_	_	_	_	_
Uw	Rep2K562	K562	LTR45C	ERV1	LTR	161.208	82.5001	413	34	22	14.44	131301	3.3e-06	2.35	19.56	3.01	1	Pol2_Duke	_	_	_	_	_
Uw	Rep1Nb4V2	Nb4	LTR71A	ERV1	LTR	103.578	50.6661	166	13	4	2.75	137491	1.26e-06	4.73	10.25	3.01	_	_	_	_	_	_	_
Duke	Panislets	Panislets	LTR46-int	ERV1	LTR	149.833	75.9768	78	21	5	4.13	165081	6.1e-10	5.09	16.87	3.01	_	_	_	_	_	_	_
Uw	Rep1Nb4V2	Nb4	LTR4	ERV1	LTR	158.948	81.194	96	36	5	3.44	137491	0	10.47	32.56	3	_	_	_	_	_	_	_
Duke	Gm19240V2	Gm19240	MER73	ERVL	LTR	177.311	91.9535	280	25	5	3.21	128503	0	7.78	21.79	3	_	_	_	_	_	_	_
Uw	Rep1Saec	Saec	Tigger3b	TcMar-Tigger	DNA	147.236	74.5048	6515	676	185	164.05	177356	0	4.12	511.95	3	_	_	4	MA0087.1/Sox5, MA0124.1/NKX3-1, MA0151.1/ARID3A, MA0157.1/FOXO3	_	_	_
Uw	Rep2Mcf7	Mcf7	MER66D	ERV1	LTR	162.432	83.2095	241	20	0	0	165398	0	DIV/0	20	3	_	_	_	_	_	_	_
Uw	Rep1Cmk	Cmk	MER101B	ERV1	LTR	212.709	113.705	258	15	2	1.24	124217	4.75e-13	12.08	13.76	3	_	_	_	_	_	_	_
Uw	Rep1Ag09319	Ag09319	LTR1C	ERV1	LTR	166.578	85.6236	249	11	3	2.02	134645	1.51e-06	5.45	8.98	3	_	_	_	_	_	_	_
Uw	Rep1Hrpe	Hrpe	MER50	ERV1	LTR	156.011	79.5042	2552	235	77	85.84	222964	0	2.74	149.16	3	_	_	_	_	_	_	_
Uw	Rep1H7es	H7es	LTR38	ERV1	LTR	231.601	125.907	308	41	13	16.73	257326	1.52e-07	2.45	24.27	2.99	_	_	_	_	_	_	_
Uw	Rep1Mcf7	Mcf7	MER21A	ERVL	LTR	175.808	91.06	1909	54	42	25.7	122401	3.5e-07	2.1	28.3	2.99	_	_	_	_	_	_	_
Duke	K562V3	K562	LTR53	ERVL	LTR	223.598	120.685	666	59	16	11.13	139121	0	5.3	47.87	2.99	17	Brg1, Cfos, Cjun, Cmyc, Cmyc_Yale, Ctcf_Duke, E2f6, Gata1, Gata2, Ifna6hStat1, Ifna6hStat2, Ini1, Nfyb, Pol2_Duke, Pol2b, Pu1, Sirt6	_	_	_	_	_
Uw	Rep1H7es	H7es	MSTB	ERVL-MaLR	LTR	166.483	85.5681	8509	356	204	262.47	257326	1.76e-08	1.36	93.53	2.98	_	_	_	_	20	3.59	264
Uw	Rep2Mcf7	Mcf7	MER57B2	ERV1	LTR	161.837	82.8645	1095	73	22	18.19	165398	0	4.01	54.81	2.98	_	_	4	MA0060.1/NFYA, MA0075.1/Prrx2, MA0151.1/ARID3A, MA0157.1/FOXO3	_	_	_
Uw	Rep1Hae	Hae	MER61F	ERV1	LTR	149.032	75.5221	157	23	6	5.88	196041	1.72e-08	3.91	17.12	2.98	_	_	1	MA0035.2/Gata1	_	_	_
Uw	Rep2Helas3	Helas3	LTR72	ERV1	LTR	146.789	74.2521	152	17	5	3.21	128492	1e-08	5.29	13.79	2.98	_	_	_	_	_	_	_
Uw	Rep1Hae	Hae	LTR2B	ERV1	LTR	81.1566	39.042	332	21	6	5.88	196041	2.81e-07	3.57	15.12	2.98	_	_	_	_	_	_	_
Uw	Rep2Hee	Hee	Charlie3	hAT-Charlie	DNA	116.823	57.7238	344	38	20	17.79	177912	9.35e-06	2.14	20.21	2.97	_	_	_	_	_	_	_
Duke	AosmcSerumfree	AosmcSerumfree	Charlie25	hAT-Charlie	DNA	278.079	157.93	1076	28	17	10.57	124307	2.2e-06	2.65	17.43	2.97	_	_	_	_	_	_	_
Uw	Rep2Helas3	Helas3	LTR71A	ERV1	LTR	103.578	50.6661	166	12	3	1.93	128492	1.37e-07	6.23	10.07	2.97	_	_	_	_	_	_	_
Duke	NhekV2	Nhek	MLT1B-int	ERVL-MaLR	LTR	235.995	128.809	551	18	7	4.94	141190	1.18e-06	3.64	13.06	2.97	_	_	_	_	_	_	_
Uw	Rep2Panc1	Panc1	LTR10B1	ERV1	LTR	183.624	95.7324	242	22	5	2.81	112490	5.51e-14	7.82	19.19	2.97	_	_	_	_	_	_	_
Uw	Rep1Saec	Saec	Tigger3c	TcMar-Tigger	DNA	169.967	87.6096	2369	208	41	36.36	177356	0	5.72	171.64	2.97	_	_	1	MA0124.1/NKX3-1	_	_	_
Uw	Rep2Nb4	Nb4	LTR10E	ERV1	LTR	136.369	68.4134	282	22	10	6.55	131062	4.52e-07	3.36	15.45	2.97	_	_	1	MA0080.2/SPI1	_	_	_
Uw	Rep2Gm12865	Gm12865	LTR1	ERV1	LTR	151.674	77.0241	1420	55	36	26.21	145637	2.9e-07	2.1	28.79	2.97	_	_	_	_	_	_	_
Duke	H9es	H9es	MER4C	ERV1	LTR	165.914	85.2358	1226	63	27	19.43	143952	0	3.24	43.57	2.96	_	_	1	MA0099.2/AP1	_	_	_
Uw	Rep1Hl60V2	Hl60	LTR10A	ERV1	LTR	145.565	73.561	315	23	10	7.7	154019	1.98e-06	2.99	15.3	2.96	_	_	_	_	_	_	_
Uw	Rep1Hee	Hee	(TGAG)n	Simple_repeat	Simple_repeat	142.1	71.6123	541	33	13	13.35	205414	1.6e-06	2.47	19.65	2.95	_	_	_	_	9	5.18	50
Duke	H9es	H9es	LTR26E	ERV1	LTR	184.09	96.013	300	34	7	5.04	143952	0	6.75	28.96	2.95	_	_	_	_	_	_	_
Duke	AosmcSerumfree	AosmcSerumfree	MER72	ERV1	LTR	171.625	88.5855	767	37	20	12.43	124307	4.34e-09	2.98	24.57	2.94	_	_	_	_	_	_	_
Uw	Rep2K562	K562	LTR65	ERV1	LTR	219.071	117.765	462	35	17	11.16	131301	2.83e-09	3.14	23.84	2.94	_	_	_	_	11	3.51	35
Uw	Rep2Panc1	Panc1	(TGAA)n	Simple_repeat	Simple_repeat	95.6985	46.5358	4680	51	36	20.25	112490	2.73e-09	2.52	30.75	2.94	_	_	_	_	_	_	_
Uw	Rep1H7es	H7es	MSTB1	ERVL-MaLR	LTR	165.021	84.715	5032	389	100	128.66	257326	0	3.02	260.34	2.94	_	_	_	_	_	_	_
Uw	Rep1Mcf7	Mcf7	LTR57	ERVL	LTR	163.378	83.7588	262	18	9	5.51	122401	5.48e-06	3.27	12.49	2.93	_	_	_	_	_	_	_
Uw	Rep1Hee	Hee	LTR10D	ERV1	LTR	112.052	55.1647	192	21	4	4.11	205414	5.62e-10	5.11	16.89	2.93	_	_	1	MA0106.1/TP53	_	_	_
Uw	Rep2Hae	Hae	LTR46	ERV1	LTR	144.286	72.8404	255	35	4	3.83	191567	0	9.14	31.17	2.93	_	_	_	_	_	_	_
Duke	Hepg2V3	Hepg2	MER51C	ERV1	LTR	137.382	68.9767	178	16	5	3.14	125631	4.14e-08	5.09	12.86	2.92	_	_	_	_	_	_	_
Duke	Mcf7	Mcf7	LTR57	ERVL	LTR	163.378	83.7588	262	15	3	2.29	152768	3.22e-09	6.55	12.71	2.92	_	_	_	_	_	_	_
Uw	Rep2Hrpe	Hrpe	MER50	ERV1	LTR	156.011	79.5042	2552	198	61	58.83	192878	0	3.37	139.17	2.92	_	_	_	_	_	_	_
Duke	Helas3V3	Helas3	LTR1	ERV1	LTR	151.674	77.0241	1420	111	50	35.6	142403	0	3.12	75.4	2.92	_	_	_	_	_	_	_
Duke	K562V3	K562	MER72	ERV1	LTR	171.625	88.5855	767	41	17	11.83	139121	8.16e-12	3.47	29.17	2.91	4	Cmyc, Gata2, Pol2_Duke, Pol2b	_	_	_	_	_
Uw	Rep2Hrpe	Hrpe	LTR35B	ERV1	LTR	228.328	123.762	204	13	3	2.89	192878	2.26e-06	4.49	10.11	2.91	_	_	_	_	_	_	_
Uw	Rep2Nb4	Nb4	MER61F	ERV1	LTR	149.032	75.5221	157	15	3	1.97	131062	3.76e-10	7.63	13.03	2.91	_	_	_	_	_	_	_
Uw	Rep1Gm12865	Gm12865	LTR23-int	ERV1	LTR	224.703	121.401	283	17	5	3.53	141196	4.06e-08	4.82	13.47	2.9	_	_	_	_	_	_	_
Uw	Rep1Hl60V2	Hl60	MER57A1	ERV1	LTR	128.896	64.2868	1044	51	28	21.56	154019	2.01e-08	2.37	29.44	2.9	_	_	_	_	_	_	_
Duke	Progfib	Progfib	LTR25	ERV1	LTR	197.436	104.149	282	40	6	4.45	148235	0	8.99	35.55	2.9	_	_	1	MA0442.1/SOX10	_	_	_
Uw	Rep2Mcf7	Mcf7	(CATTC)n	Satellite	Satellite	143.277	72.273	923	27	7	5.79	165398	2.82e-11	4.66	21.21	2.9	_	_	_	_	_	_	_
Uw	Rep2Mcf7	Mcf7	MER101	ERV1	LTR	175.866	91.0945	365	25	7	5.79	165398	6.47e-10	4.32	19.21	2.9	_	_	_	_	_	_	_
Uw	Rep2Panc1	Panc1	tRNA-Ser-TCY	tRNA	tRNA	69	32.9014	15	13	1	0.56	112490	0	23.11	12.44	2.89	_	_	_	_	_	_	_
Duke	Myometr	Myometr	Tigger7	TcMar-Tigger	DNA	181.048	94.1854	3105	149	65	48.91	150491	0	3.05	100.09	2.89	_	_	_	_	_	_	_
Uw	Rep2Mcf7	Mcf7	MER57C1	ERV1	LTR	191.109	100.268	192	25	4	3.31	165398	2.89e-15	7.56	21.69	2.88	_	_	_	_	_	_	_
Duke	Lhsr	Lhsr	MER44B	TcMar-Tigger	DNA	188.003	98.3784	2125	146	49	37.28	152167	0	3.92	108.72	2.88	_	_	5	MA0002.2/RUNX1, MA0087.1/Sox5, MA0151.1/ARID3A, MA0152.1/NFATC2, MA0442.1/SOX10	_	_	_
Uw	Rep1Saec	Saec	LTR44	ERV1	LTR	170.776	88.0854	214	35	6	5.32	177356	0	6.58	29.68	2.88	_	_	_	_	_	_	_
Uw	Rep1H7es	H7es	LTR33	ERVL	LTR	283.571	161.921	9216	731	171	220.01	257326	0	3.32	510.99	2.88	_	_	_	_	31	3.1	521
Uw	Rep1Ag10803	Ag10803	MER121	TcMar?	DNA	258.05	143.76	926	158	16	13.46	168274	0	11.74	144.54	2.87	_	_	1	MA0161.1/NFIC	7	4.64	81
Uw	Rep1H1es	H1es	tRNA-Cys-TGY	tRNA	tRNA	97.8786	47.6736	140	20	4	2.78	138911	2.9e-12	7.2	17.22	2.87	_	_	_	_	_	_	_
Uw	Rep1Hcf	Hcf	LTR46	ERV1	LTR	144.286	72.8404	255	31	11	9.51	172931	7.9e-09	3.26	21.49	2.87	_	_	_	_	_	_	_
Duke	H9es	H9es	LTR35A	ERV1	LTR	132.011	66.0009	91	17	4	2.88	143952	1.91e-09	5.9	14.12	2.87	_	_	_	_	_	_	_
Uw	Rep1Saec	Saec	(CTCA)n	Simple_repeat	Simple_repeat	141.232	71.1259	483	24	8	7.09	177356	1.37e-07	3.38	16.91	2.87	_	_	_	_	_	_	_
Uw	Rep1Mcf7	Mcf7	MER4D	ERV1	LTR	171.185	88.3262	1319	55	39	23.87	122401	1.48e-08	2.3	31.13	2.87	_	_	_	_	_	_	_
Duke	AosmcSerumfree	AosmcSerumfree	LTR23	ERV1	LTR	150.269	76.2245	837	32	10	6.22	124307	4.15e-14	5.15	25.78	2.87	_	_	_	_	_	_	_
Uw	Rep2Ag10803	Ag10803	MER121	TcMar?	DNA	258.05	143.76	926	162	16	13.88	173486	0	11.67	148.12	2.86	_	_	1	MA0161.1/NFIC	6	3.76	83
Uw	Rep1Nb4V2	Nb4	LTR1	ERV1	LTR	151.674	77.0241	1420	50	35	24.06	137491	1.17e-06	2.08	25.94	2.86	_	_	_	_	_	_	_
Uw	Rep2Nhdfneo	Nhdfneo	UCON31	Unknown	Unknown	283.174	161.631	109	19	3	2.62	174367	7.69e-12	7.26	16.38	2.86	_	_	_	_	_	_	_
Uw	Rep2Helas3	Helas3	LTR8A	ERV1	LTR	188.734	98.8221	2801	263	90	57.82	128492	0	4.55	205.18	2.85	6	Cfos, Cjun, Ctcf_Duke, ifngStat1, Jund, Max	4	MA0060.1/NFYA, MA0075.1/Prrx2, MA0099.2/AP1, MA0152.1/NFATC2	_	_	_
Uw	Rep1Saec	Saec	LTR14C	ERVK	LTR	92.3212	44.7806	137	19	3	2.66	177356	1.04e-11	7.14	16.34	2.85	_	_	_	_	_	_	_
Uw	Rep1Hee	Hee	Charlie3	hAT-Charlie	DNA	116.823	57.7238	344	42	18	18.49	205414	7.89e-07	2.27	23.51	2.85	_	_	_	_	_	_	_
Duke	Myometr	Myometr	LTR26	ERV1	LTR	172.062	88.8432	615	56	17	12.79	150491	0	4.38	43.21	2.84	_	_	_	_	_	_	_
Uw	Rep2Hee	Hee	LTR14C	ERVK	LTR	92.3212	44.7806	137	19	2	1.78	177912	6.88e-15	10.68	17.22	2.84	_	_	_	_	_	_	_
Uw	Rep1Mcf7	Mcf7	MER66D	ERV1	LTR	162.432	83.2095	241	14	5	3.06	122401	8.53e-07	4.58	10.94	2.83	_	_	_	_	_	_	_
Uw	Rep2SknshraV2	Sknshra	LTR38	ERV1	LTR	231.601	125.907	308	16	4	2.12	106079	1.36e-10	7.54	13.88	2.83	_	_	_	_	_	_	_
Duke	Gm12878V3	Gm12878	MER51D	ERV1	LTR	148.841	75.4138	157	11	4	2.06	103075	1.85e-06	5.34	8.94	2.83	_	_	_	_	_	_	_
Duke	Melano	Melano	MER61F	ERV1	LTR	149.032	75.5221	157	16	4	3.83	191543	6.36e-07	4.18	12.17	2.83	_	_	_	_	_	_	_
Uw	Rep1Cmk	Cmk	MER89	ERV1	LTR	203.668	108.016	1388	88	30	18.63	124217	0	4.72	69.37	2.83	_	_	1	MA0161.1/NFIC	_	_	_
Uw	Rep1Cmk	Cmk	LTR55	ERV	LTR	223.338	120.516	408	65	9	5.59	124217	0	11.63	59.41	2.83	_	_	2	MA0139.1/CTCF, MA0140.1/Tal1::Gata1	_	_	_
Uw	Rep1Hrcepic	Hrcepic	LTR30	ERV1	LTR	90.3681	43.7697	144	11	0	0	183305	0	DIV/0	11	2.82	_	_	_	_	_	_	_
Uw	Rep1H7es	H7es	LTR35	ERV1	LTR	170.28	87.7936	118	34	2	2.57	257326	0	13.21	31.43	2.82	_	_	_	_	_	_	_
Uw	Rep1H1es	H1es	MER48	ERV1	LTR	105.194	51.5194	196	20	5	3.47	138911	1.63e-10	5.76	16.53	2.82	_	_	_	_	_	_	_
Duke	Myometr	Myometr	MER121	TcMar?	DNA	258.05	143.76	926	30	15	11.29	150491	9.95e-07	2.66	18.71	2.82	_	_	_	_	_	_	_
Duke	H9es	H9es	LTR85c	Gypsy?	LTR	293.101	168.958	1192	35	16	11.52	143952	6.22e-09	3.04	23.48	2.82	_	_	_	_	_	_	_
Uw	Rep2Helas3	Helas3	MER61A	ERV1	LTR	155.261	79.0741	797	34	8	5.14	128492	0	6.62	28.86	2.82	1	Pol2_Duke	_	_	_	_	_
Uw	Rep1Jurkat	Jurkat	HERV15-int	ERV1	LTR	146.716	74.2108	88	29	8	6.13	153237	4.28e-12	4.73	22.87	2.81	_	_	_	_	_	_	_
Uw	Rep1Nb4V2	Nb4	LTR2C	ERV1	LTR	123.527	61.3526	294	16	3	2.06	137491	8.9e-11	7.76	13.94	2.81	_	_	_	_	_	_	_
Duke	AosmcSerumfree	AosmcSerumfree	UCON29	PiggyBac?	DNA	274.667	155.474	240	17	6	3.73	124307	9.05e-08	4.56	13.27	2.8	_	_	_	_	_	_	_
Uw	Rep1Hl60V2	Hl60	MER48	ERV1	LTR	105.194	51.5194	196	22	9	6.93	154019	1.15e-06	3.17	15.07	2.8	_	_	_	_	_	_	_
Uw	Rep1Hl60V2	Hl60	GA-rich	Low_complexity	Low_complexity	212.725	113.715	15551	459	251	193.29	154019	0	2.37	265.71	2.8	_	_	_	_	_	_	_
Uw	Rep2Mcf7	Mcf7	LTR3B	ERVK	LTR	114.205	56.3172	88	24	1	0.83	165398	0	29.02	23.17	2.8	_	_	_	_	_	_	_
Uw	Rep1Hre	Hre	LTR35	ERV1	LTR	170.28	87.7936	118	24	2	1.84	183581	0	13.07	22.16	2.79	_	_	_	_	_	_	_
Duke	Melano	Melano	HERVFH21-int	ERV1	LTR	199.38	105.351	121	46	17	16.28	191543	4.39e-10	2.83	29.72	2.79	_	_	_	_	_	_	_
Uw	Rep1Ag04450	Ag04450	(CACTC)n	Simple_repeat	Simple_repeat	158.429	80.8948	98	14	1	0.73	145699	3.22e-15	19.22	13.27	2.79	_	_	_	_	_	_	_
Uw	Rep1Hrpe	Hrpe	LTR14B	ERVK	LTR	99.0362	48.2793	359	52	5	5.57	222964	0	9.33	46.43	2.79	_	_	1	MA0090.1/TEAD1	_	_	_
Uw	Rep2K562	K562	LTR60	ERV1	LTR	180.829	94.0542	258	14	3	1.97	131301	3.16e-09	7.11	12.03	2.79	1	Ctcf_Duke	_	_	_	_	_
Uw	Rep1Gm12865	Gm12865	MER57A1	ERV1	LTR	128.896	64.2868	1044	45	24	16.94	141196	4.22e-09	2.66	28.06	2.79	_	_	_	_	_	_	_
Duke	Gm12878V3	Gm12878	(CGAG)n	Simple_repeat	Simple_repeat	121.72	60.3707	50	15	0	0	103075	0	DIV/0	15	2.79	_	_	_	_	4	3	17
Uw	Rep1Cmk	Cmk	MER74A	ERVL	LTR	208.607	111.112	1578	76	45	27.95	124217	1.58e-14	2.72	48.05	2.78	_	_	_	_	_	_	_
Duke	Gm19240V2	Gm19240	MER57B2	ERV1	LTR	161.837	82.8645	1095	35	10	6.43	128503	0	5.45	28.57	2.78	_	_	_	_	_	_	_
Uw	Rep1Hae	Hae	LTR10D	ERV1	LTR	112.052	55.1647	192	19	2	1.96	196041	4.45e-14	9.69	17.04	2.78	_	_	_	_	_	_	_
Duke	Melano	Melano	UCON26	Unknown	Unknown	301.704	175.438	206	17	5	4.79	191543	3.03e-06	3.55	12.21	2.78	_	_	_	_	_	_	_
Duke	Hepg2V3	Hepg2	MER51A	ERV1	LTR	132.965	66.5275	954	116	33	20.73	125631	0	5.6	95.27	2.78	8	Cebpb, Hey1, Hnf4a, Pol2, Pol2_Duke, Pol2_Yale, Srebp1a, Srebp2	2	MA0060.1/NFYA, MA0442.1/SOX10	_	_	_
Duke	Mcf7	Mcf7	MER66D	ERV1	LTR	162.432	83.2095	241	12	3	2.29	152768	9.3e-07	5.24	9.71	2.78	_	_	_	_	_	_	_
Duke	Helas3V3	Helas3	LTR3B_	ERVK	LTR	116.932	57.7825	251	20	6	4.27	142403	5.92e-09	4.68	15.73	2.78	1	ifngStat1	3	MA0075.1/Prrx2, MA0119.1/TLX1::NFIC, MA0161.1/NFIC	_	_	_
Uw	Rep1Nb4V2	Nb4	MER61F	ERV1	LTR	149.032	75.5221	157	15	2	1.37	137491	2.14e-12	10.91	13.63	2.77	_	_	_	_	_	_	_
Uw	Rep2Mcf7	Mcf7	L1PA15-16	L1	LINE	197.23	104.022	1369	126	64	52.93	165398	0	2.38	73.07	2.77	1	Ctcf_Duke	5	MA0037.1/GATA3, MA0075.1/Prrx2, MA0152.1/NFATC2, MA0161.1/NFIC, MA0442.1/SOX10	_	_	_
Duke	Mcf7	Mcf7	MER57C1	ERV1	LTR	191.109	100.268	192	18	7	5.35	152768	3.62e-06	3.37	12.65	2.77	_	_	_	_	_	_	_
Uw	Rep2Ag04450	Ag04450	(CACTC)n	Simple_repeat	Simple_repeat	158.429	80.8948	98	14	1	0.73	146986	3.66e-15	19.05	13.27	2.77	_	_	_	_	_	_	_
Duke	Fibrop	Fibrop	UCON26	Unknown	Unknown	301.704	175.438	206	12	3	2.04	136192	2.63e-07	5.87	9.96	2.76	_	_	_	_	_	_	_
Uw	Rep1Nb4V2	Nb4	LTR45B	ERV1	LTR	167.751	86.3097	446	30	8	5.5	137491	5.2e-14	5.45	24.5	2.76	_	_	_	_	10	4.64	29
Duke	Melano	Melano	MER124	DNA?	DNA?	265.375	148.874	753	20	7	6.7	191543	7.72e-06	2.98	13.3	2.75	_	_	_	_	_	_	_
Uw	Rep2Hcf	Hcf	UCON26	Unknown	Unknown	301.704	175.438	206	40	4	3.18	159131	0	12.57	36.82	2.75	_	_	_	_	_	_	_
Uw	Rep1H1es	H1es	LTR34	ERV1	LTR	200.085	105.787	387	33	14	9.72	138911	1.08e-09	3.39	23.28	2.75	_	_	_	_	_	_	_
Uw	Rep1H7es	H7es	MER76	ERVL	LTR	231.097	125.576	719	92	21	27.02	257326	0	3.4	64.98	2.75	_	_	_	_	_	_	_
Duke	Gm18507	Gm18507	LTR43B	ERV1	LTR	202.712	107.42	229	13	2	1.1	110037	1.57e-11	11.81	11.9	2.75	_	_	_	_	_	_	_
Uw	Rep2Hee	Hee	(CTCA)n	Simple_repeat	Simple_repeat	141.232	71.1259	483	23	4	3.56	177912	9.04e-13	6.46	19.44	2.74	_	_	_	_	_	_	_
Uw	Rep2Hgf	Hgf	HSMAR2	TcMar-Mariner	DNA	132.765	66.4171	1769	69	53	35.4	133592	1.87e-07	1.95	33.6	2.74	_	_	1	MA0152.1/NFATC2	_	_	_
Uw	Rep1Jurkat	Jurkat	HERV1_I-int	ERV1	LTR	196.04	103.289	50	15	3	2.3	153237	3.36e-09	6.53	12.7	2.74	_	_	_	_	_	_	_
Uw	Rep2Hrcepic	Hrcepic	LTR45B	ERV1	LTR	167.751	86.3097	446	39	16	14.37	179660	2.15e-08	2.71	24.63	2.74	_	_	_	_	_	_	_
Uw	Rep2Ag09309	Ag09309	MER121	TcMar?	DNA	258.05	143.76	926	145	11	8.91	162012	0	16.27	136.09	2.74	_	_	1	MA0161.1/NFIC	_	_	_
Uw	Rep1Jurkat	Jurkat	MER57C1	ERV1	LTR	191.109	100.268	192	22	5	3.83	153237	2.59e-11	5.74	18.17	2.74	_	_	_	_	_	_	_
Uw	Rep1Saec	Saec	LTR43B	ERV1	LTR	202.712	107.42	229	20	7	6.21	177356	2.44e-06	3.22	13.79	2.74	_	_	_	_	_	_	_
Duke	Gm19238V2	Gm19238	MER57B2	ERV1	LTR	161.837	82.8645	1095	31	18	10.42	115818	6.18e-08	2.97	20.58	2.74	_	_	_	_	_	_	_
Duke	Helas3V3	Helas3	LTR10A	ERV1	LTR	145.565	73.561	315	29	14	9.97	142403	2.35e-07	2.91	19.03	2.73	3	Cfos, Cjun, Jund	_	_	_	_	_
Duke	H9es	H9es	(AGGGGG)n	Simple_repeat	Simple_repeat	61.6215	29.2276	177	18	7	5.04	143952	1.56e-06	3.57	12.96	2.73	_	_	_	_	_	_	_
Duke	Helas3V3	Helas3	LTR35A	ERV1	LTR	132.011	66.0009	91	16	1	0.71	142403	0	22.47	15.29	2.73	2	Ctcf_Duke, ifngStat1	_	_	_	_	_
Uw	Rep2Hee	Hee	LTR10B1	ERV1	LTR	183.624	95.7324	242	32	11	9.79	177912	4.42e-09	3.27	22.21	2.73	_	_	1	MA0106.1/TP53	_	_	_
Uw	Rep2Hrpe	Hrpe	LTR14B	ERVK	LTR	99.0362	48.2793	359	44	11	10.61	192878	2.89e-15	4.15	33.39	2.73	_	_	1	MA0090.1/TEAD1	_	_	_
Duke	H9es	H9es	MER34A1	ERV1	LTR	197.957	104.471	772	31	18	12.96	143952	5.8e-06	2.39	18.04	2.73	_	_	_	_	_	_	_
Uw	Rep1Ag09309	Ag09309	MER121	TcMar?	DNA	258.05	143.76	926	171	24	23	191697	0	7.43	148	2.73	_	_	1	MA0161.1/NFIC	_	_	_
Uw	Rep2Hee	Hee	LTR43B	ERV1	LTR	202.712	107.42	229	20	6	5.34	177912	2.32e-07	3.75	14.66	2.73	_	_	_	_	_	_	_
Uw	Rep2Gm12865	Gm12865	MER101B	ERV1	LTR	212.709	113.705	258	16	4	2.91	145637	1.42e-08	5.49	13.09	2.73	_	_	_	_	_	_	_
Uw	Rep1Hee	Hee	LTR14C	ERVK	LTR	92.3212	44.7806	137	21	2	2.05	205414	0	10.22	18.95	2.72	_	_	_	_	_	_	_
Uw	Rep2K562	K562	MER54A	ERVL	LTR	198.693	104.925	655	51	28	18.38	131301	1.1e-10	2.77	32.62	2.72	11	Cfos, Cjun, Cmyc, Cmyc_Yale, Ctcf_Duke, Gata1, Gata2, Pol2_Duke, Pol2b, Pu1, Znf263	_	_	_	_	_
Uw	Rep1Bjtert	Bjtert	LTR3B_	ERVK	LTR	116.932	57.7825	251	47	5	3.61	144321	0	13.03	43.39	2.72	_	_	3	MA0075.1/Prrx2, MA0119.1/TLX1::NFIC, MA0161.1/NFIC	_	_	_
Duke	Hsmmt	Hsmmt	GSATX	centr	Satellite	209.481	111.663	54	51	4	3.22	161091	0	15.83	47.78	2.71	_	_	_	_	_	_	_
Uw	Rep1H7es	H7es	MER41A	ERV1	LTR	91.0671	44.1312	2534	254	83	106.79	257326	0	2.38	147.21	2.71	_	_	3	MA0080.2/SPI1, MA0112.2/ESR1, MA0258.1/ESR2	17	3.89	201
Uw	Rep2Hrpe	Hrpe	MER129	LTR?	LTR?	290.008	166.658	124	11	0	0	192878	0	DIV/0	11	2.71	_	_	_	_	_	_	_
Uw	Rep1H7es	H7es	LTR33A	ERVL	LTR	274.27	155.19	2019	189	39	50.18	257326	0	3.77	138.82	2.7	_	_	_	_	13	3.81	136
Duke	Gm12878V3	Gm12878	LTR43	ERV1	LTR	144.338	72.8697	376	28	10	5.15	103075	3.51e-13	5.43	22.85	2.7	5	Batf, Nfkb, Pax5c20, Pax5n19, Sp1	_	_	_	_	_
Uw	Rep1Gm12865	Gm12865	MER57C1	ERV1	LTR	191.109	100.268	192	20	7	4.94	141196	6.69e-08	4.05	15.06	2.7	_	_	_	_	_	_	_
Uw	Rep1Hl60V2	Hl60	MSTB	ERVL-MaLR	LTR	166.483	85.5681	8509	193	175	134.77	154019	9.6e-07	1.43	58.23	2.7	_	_	_	_	_	_	_
Uw	Rep1Hre	Hre	(TGAG)n	Simple_repeat	Simple_repeat	142.1	71.6123	541	27	11	10.1	183581	2.69e-06	2.67	16.9	2.7	_	_	_	_	3	3.3	24
Uw	Rep1Jurkat	Jurkat	LTR18A	ERVL	LTR	189.409	99.2324	264	70	10	7.66	153237	0	9.14	62.34	2.7	_	_	3	MA0099.2/AP1, MA0119.1/TLX1::NFIC, MA0150.1/NFE2L2	_	_	_
Duke	Helas3V3	Helas3	MER52D	ERV1	LTR	198.666	104.909	598	77	20	14.24	142403	0	5.41	62.76	2.69	_	_	2	MA0138.2/REST, MA0164.1/Nr2e3	_	_	_
Uw	Rep2Gm12865	Gm12865	HERV1_I-int	ERV1	LTR	196.04	103.289	50	14	3	2.18	145637	1.22e-08	6.41	11.82	2.69	_	_	_	_	_	_	_
Uw	Rep1Hl60V2	Hl60	LTR71A	ERV1	LTR	103.578	50.6661	166	13	4	3.08	154019	4.57e-06	4.22	9.92	2.69	_	_	_	_	_	_	_
Uw	Rep1Hee	Hee	(CTCA)n	Simple_repeat	Simple_repeat	141.232	71.1259	483	26	6	6.16	205414	5.2e-10	4.22	19.84	2.69	_	_	_	_	_	_	_
Duke	AosmcSerumfree	AosmcSerumfree	MER65C	ERV1	LTR	188.9	98.923	687	30	14	8.7	124307	3.7e-09	3.45	21.3	2.68	_	_	_	_	_	_	_
Duke	Mcf7	Mcf7	MER66B	ERV1	LTR	171.547	88.5395	1407	70	31	23.68	152768	0	2.96	46.32	2.68	_	_	2	MA0075.1/Prrx2, MA0151.1/ARID3A	_	_	_
Uw	Rep1Nhlf	Nhlf	LTR14C	ERVK	LTR	92.3212	44.7806	137	20	6	5.95	198459	1.29e-06	3.36	14.05	2.68	_	_	_	_	_	_	_
Duke	Gm18507	Gm18507	MER57C2	ERV1	LTR	183.306	95.541	451	19	10	5.5	110037	1.46e-06	3.45	13.5	2.68	_	_	_	_	_	_	_
Uw	Rep1H1es	H1es	LTR50	ERVL	LTR	241.681	132.601	2615	239	36	25	138911	0	9.56	214	2.67	4	Ctcf, Ctcf_Duke, Pol2_Duke, Taf1	_	_	_	_	_
Uw	Rep2Helas3	Helas3	LTR18A	ERVL	LTR	189.409	99.2324	264	58	6	3.85	128492	0	15.05	54.15	2.67	5	Cfos, Cjun, Cmyc, Jund, Max	2	MA0099.2/AP1, MA0150.1/NFE2L2	_	_	_
Uw	Rep1Hnpce	Hnpce	MER61E	ERV1	LTR	156.325	79.6845	323	32	6	6	200155	1.4e-14	5.33	26	2.67	_	_	2	MA0035.2/Gata1, MA0106.1/TP53	_	_	_
Uw	Rep2Hre	Hre	LTR35	ERV1	LTR	170.28	87.7936	118	21	2	1.68	168254	0	12.48	19.32	2.67	_	_	_	_	_	_	_
Uw	Rep1H1es	H1es	HERVIP10FH-int	ERV1	LTR	134.286	67.2582	679	51	24	16.67	138911	3.58e-12	3.06	34.33	2.67	3	Ctcf_Duke, Pol2_Duke, Taf1	_	_	_	_	_
Uw	Rep1Gm12865	Gm12865	Charlie3	hAT-Charlie	DNA	116.823	57.7238	344	27	13	9.18	141196	4.45e-07	2.94	17.82	2.66	_	_	_	_	_	_	_
Duke	Lhsr	Lhsr	MST-int	ERVL-MaLR	LTR	206.577	109.836	362	16	5	3.8	152167	5.79e-07	4.21	12.2	2.66	_	_	_	_	_	_	_
Uw	Rep2Hrcepic	Hrcepic	(TGAG)n	Simple_repeat	Simple_repeat	142.1	71.6123	541	26	8	7.19	179660	1.24e-08	3.62	18.81	2.66	_	_	_	_	_	_	_
Uw	Rep2Hrcepic	Hrcepic	LTR7C	ERV1	LTR	139.988	70.43	320	30	9	8.08	179660	6.85e-10	3.71	21.92	2.66	_	_	1	MA0074.1/RXRA::VDR	_	_	_
Uw	Rep2Hrcepic	Hrcepic	LTR71A	ERV1	LTR	103.578	50.6661	166	15	2	1.8	179660	1.04e-10	8.35	13.2	2.66	_	_	_	_	_	_	_
Duke	Lhsr	Lhsr	MER44D	TcMar-Tigger	DNA	187.376	97.9983	750	52	12	9.13	152167	0	5.7	42.87	2.66	_	_	1	MA0087.1/Sox5	_	_	_
Duke	HuvecV2	Huvec	LTR44	ERV1	LTR	170.776	88.0854	214	18	5	3.33	133091	2.93e-09	5.41	14.67	2.65	1	Cjun	_	_	_	_	_
Duke	Myometr	Myometr	LTR18A	ERVL	LTR	189.409	99.2324	264	16	3	2.26	150491	3.45e-10	7.09	13.74	2.64	_	_	_	_	_	_	_
Uw	Rep2SknshraV2	Sknshra	7SK	RNA	RNA	235.472	128.462	721	20	10	5.3	106079	2.1e-07	3.77	14.7	2.64	_	_	_	_	_	_	_
Uw	Rep2Panc1	Panc1	MER51A	ERV1	LTR	132.965	66.5275	954	84	34	19.12	112490	0	4.39	64.88	2.64	_	_	2	MA0060.1/NFYA, MA0442.1/SOX10	_	_	_
Uw	Rep1Mcf7	Mcf7	HERVP71A-int	ERV1	LTR	141.109	71.057	221	25	13	7.96	122401	3.2e-07	3.14	17.04	2.64	_	_	_	_	_	_	_
Uw	Rep2K562	K562	MER66D	ERV1	LTR	162.432	83.2095	241	14	5	3.28	131301	1.99e-06	4.27	10.72	2.64	1	Pol2_Duke	_	_	_	_	_
Uw	Rep1Hl60V2	Hl60	L1MB3	L1	LINE	170.777	88.086	17319	482	508	391.21	154019	3.99e-06	1.23	90.79	2.64	_	_	_	_	86	7.21	445
Duke	Progfib	Progfib	LTR40c	ERVL	LTR	242.45	133.117	604	30	13	9.64	148235	3.57e-08	3.11	20.36	2.64	_	_	_	_	_	_	_
Duke	H9es	H9es	tRNA-Cys-TGY	tRNA	tRNA	97.8786	47.6736	140	17	1	0.72	143952	0	23.62	16.28	2.64	_	_	_	_	_	_	_
Duke	Melano	Melano	LTR25	ERV1	LTR	197.436	104.149	282	47	10	9.58	191543	0	4.91	37.42	2.64	_	_	_	_	_	_	_
Uw	Rep2K562	K562	LTR52	ERVL	LTR	227.05	122.928	1080	36	12	7.88	131301	4.88e-14	4.57	28.12	2.64	2	Cmyc, Pol2b	_	_	_	_	_
Uw	Rep2Mcf7	Mcf7	(CACTC)n	Simple_repeat	Simple_repeat	158.429	80.8948	98	15	1	0.83	165398	0	18.14	14.17	2.64	_	_	_	_	_	_	_
Duke	Helas3V3	Helas3	MER44B	TcMar-Tigger	DNA	188.003	98.3784	2125	125	45	32.04	142403	0	3.9	92.96	2.63	9	Baf155, Brg1, Cfos, Cjun, Cmyc, ifngStat1, Jund, Pol2, Pol2_Duke	4	MA0087.1/Sox5, MA0151.1/ARID3A, MA0152.1/NFATC2, MA0442.1/SOX10	_	_	_
Duke	H9es	H9es	MER67B	ERV1	LTR	210.779	112.482	498	44	18	12.96	143952	3.14e-12	3.4	31.04	2.63	_	_	_	_	_	_	_
Uw	Rep1Hcm	Hcm	LTR45C	ERV1	LTR	161.208	82.5001	413	43	11	10.44	189846	7.22e-15	4.12	32.56	2.63	_	_	_	_	_	_	_
Uw	Rep1Gm12865	Gm12865	MER57B1	ERV1	LTR	130.259	65.0358	1008	53	21	14.83	141196	0	3.57	38.17	2.63	_	_	_	_	_	_	_
Duke	Lhsr	Lhsr	GSAT	centr	Satellite	199.676	105.534	68	16	6	4.57	152167	6.33e-06	3.5	11.43	2.63	_	_	_	_	_	_	_
Duke	Myometr	Myometr	LTR3B_	ERVK	LTR	116.932	57.7825	251	20	7	5.27	150491	1.88e-07	3.8	14.73	2.63	_	_	2	MA0119.1/TLX1::NFIC, MA0161.1/NFIC	_	_	_
Duke	Panislets	Panislets	HERV-Fc1-int	ERV1	LTR	67	31.9017	7	29	1	0.83	165081	0	35.13	28.17	2.63	_	_	_	_	_	_	_
Duke	Melano	Melano	HERVP71A-int	ERV1	LTR	141.109	71.057	221	45	13	12.45	191543	2.29e-13	3.61	32.55	2.63	_	_	_	_	_	_	_
Duke	Fibrop	Fibrop	MER44D	TcMar-Tigger	DNA	187.376	97.9983	750	46	17	11.58	136192	3.55e-15	3.97	34.42	2.62	_	_	1	MA0087.1/Sox5	_	_	_
Uw	Rep2Hae	Hae	LTR47A	ERVL	LTR	163.933	84.0815	896	36	9	8.62	191567	6.94e-13	4.18	27.38	2.62	_	_	_	_	_	_	_
Uw	Rep1Hcf	Hcf	LTR76	ERV1	LTR	123.011	61.0719	186	33	3	2.59	172931	0	12.72	30.41	2.61	_	_	_	_	_	_	_
Uw	Rep1Jurkat	Jurkat	L1PA15-16	L1	LINE	197.23	104.022	1369	110	71	54.4	153237	1.15e-11	2.02	55.6	2.61	_	_	5	MA0037.1/GATA3, MA0075.1/Prrx2, MA0152.1/NFATC2, MA0161.1/NFIC, MA0442.1/SOX10	_	_	_
Duke	AosmcSerumfree	AosmcSerumfree	X3_LINE	RTE-BovB	LINE	274.947	155.675	660	28	11	6.84	124307	2.54e-10	4.1	21.16	2.61	_	_	_	_	_	_	_
Duke	Mcf7	Mcf7	MER57B2	ERV1	LTR	161.837	82.8645	1095	39	20	15.28	152768	1.03e-07	2.55	23.72	2.61	_	_	1	MA0060.1/NFYA	_	_	_
Uw	Rep1Saec	Saec	LTR3B	ERVK	LTR	114.205	56.3172	88	24	1	0.89	177356	0	27.06	23.11	2.61	_	_	_	_	_	_	_
Uw	Rep2Gm12865	Gm12865	L1MB2	L1	LINE	180.037	93.5801	9011	306	270	196.61	145637	1.98e-13	1.56	109.39	2.61	_	_	9	MA0036.1/GATA2, MA0050.1/IRF1, MA0056.1/MZF1_1-4, MA0087.1/Sox5, MA0095.1/YY1, MA0098.1/ETS1, MA0124.1/NKX3-1, MA0161.1/NFIC, MA0442.1/SOX10	43	6.96	262
Uw	Rep1H1es	H1es	MER67B	ERV1	LTR	210.779	112.482	498	43	15	10.42	138911	6.88e-15	4.13	32.58	2.6	_	_	_	_	_	_	_
Uw	Rep1Hee	Hee	LTR43B	ERV1	LTR	202.712	107.42	229	22	5	5.14	205414	6.36e-09	4.28	16.86	2.6	_	_	_	_	_	_	_
Uw	Rep2Hee	Hee	LTR3B	ERVK	LTR	114.205	56.3172	88	24	0	0	177912	0	DIV/0	24	2.6	_	_	_	_	_	_	_
Uw	Rep1H1es	H1es	LTR26E	ERV1	LTR	184.09	96.013	300	32	13	9.03	138911	6.43e-10	3.54	22.97	2.59	_	_	_	_	_	_	_
Uw	Rep2K562	K562	MER51A	ERV1	LTR	132.965	66.5275	954	96	36	23.63	131301	0	4.06	72.37	2.59	5	Cfos, Hey1, Nfya, Nfyb, Pol2_Duke	2	MA0060.1/NFYA, MA0442.1/SOX10	_	_	_
Uw	Rep2Mcf7	Mcf7	MER4D	ERV1	LTR	171.185	88.3262	1319	67	35	28.94	165398	4.5e-10	2.31	38.06	2.59	_	_	_	_	_	_	_
Uw	Rep1H1es	H1es	HERVL18-int	ERVL	LTR	185.186	96.6739	537	32	20	13.89	138911	9.14e-06	2.3	18.11	2.59	2	Ctcf, Ctcf_Duke	_	_	_	_	_
Uw	Rep1Cmk	Cmk	LTR25-int	ERV1	LTR	195.136	102.733	587	30	15	9.32	124217	1.71e-08	3.22	20.68	2.59	_	_	_	_	_	_	_
Duke	K562V3	K562	MER52A	ERV1	LTR	206.872	110.021	1816	143	92	64	139121	0	2.23	79	2.59	5	Nfya, Nfyb, Pol2_Duke, Pu1, Setdb1	5	MA0060.1/NFYA, MA0080.2/SPI1, MA0095.1/YY1, MA0145.1/Tcfcp2l1, MA0161.1/NFIC	_	_	_
Duke	H9es	H9es	MER21B	ERVL	LTR	185.409	96.8085	2760	129	86	61.9	143952	2.81e-14	2.08	67.1	2.59	_	_	_	_	_	_	_
Uw	Rep2Hee	Hee	MER41C	ERV1	LTR	130.954	65.4183	829	44	23	20.46	177912	1.89e-06	2.15	23.54	2.58	_	_	_	_	_	_	_
Uw	Rep2Nhlf	Nhlf	LTR14C	ERVK	LTR	92.3212	44.7806	137	17	5	4.38	175157	8.88e-07	3.88	12.62	2.58	_	_	_	_	_	_	_
Uw	Rep2Hee	Hee	(TGAG)n	Simple_repeat	Simple_repeat	142.1	71.6123	541	25	8	7.12	177912	3.92e-08	3.51	17.88	2.58	_	_	_	_	6	3.84	38
Uw	Rep1SkmcV2	Skmc	MER130	Unknown?	Unknown?	316.936	187.223	94	15	3	2.89	192335	7.39e-08	5.2	12.11	2.58	_	_	_	_	_	_	_
Uw	Rep2Hcm	Hcm	MER48	ERV1	LTR	105.194	51.5194	196	21	6	4.79	159661	8.63e-09	4.38	16.21	2.58	_	_	_	_	_	_	_
Uw	Rep2Nb4	Nb4	LTR72	ERV1	LTR	146.789	74.2521	152	15	0	0	131062	0	DIV/0	15	2.57	_	_	_	_	4	3.33	10
Uw	Rep1H7es	H7es	MER31B	ERV1	LTR	195.905	103.206	1489	87	27	34.74	257326	2.4e-14	2.5	52.26	2.57	_	_	_	_	_	_	_
Uw	Rep2Mcf7	Mcf7	MER57D	ERV1	LTR	186.229	97.304	455	51	5	4.13	165398	0	12.33	46.87	2.57	_	_	2	MA0060.1/NFYA, MA0083.1/SRF	_	_	_
Uw	Rep1Hre	Hre	LTR43	ERV1	LTR	144.338	72.8697	376	40	12	11.01	183581	3.49e-12	3.63	28.99	2.57	_	_	_	_	_	_	_
Uw	Rep1Jurkat	Jurkat	LTR50	ERVL	LTR	241.681	132.601	2615	254	52	39.84	153237	0	6.38	214.16	2.57	_	_	_	_	_	_	_
Uw	Rep1H7es	H7es	LTR73	ERV1	LTR	175.306	90.7621	216	27	6	7.72	257326	1.41e-08	3.5	19.28	2.57	_	_	_	_	_	_	_
Uw	Rep1Cmk	Cmk	LTR32	ERVL	LTR	171.68	88.6179	1309	34	24	14.91	124217	6.4e-06	2.28	19.09	2.57	_	_	_	_	_	_	_
Uw	Rep1Mcf7	Mcf7	MER51E	ERV1	LTR	145.356	73.4432	247	14	3	1.84	122401	1.25e-09	7.63	12.16	2.57	_	_	1	MA0060.1/NFYA	_	_	_
Uw	Rep1H7es	H7es	MER21B	ERVL	LTR	185.409	96.8085	2760	236	91	117.08	257326	0	2.02	118.92	2.57	_	_	1	MA0442.1/SOX10	_	_	_
Uw	Rep1Hae	Hae	MER65D	ERV1	LTR	217.651	116.855	459	56	11	10.78	196041	0	5.19	45.22	2.56	_	_	_	_	_	_	_
Uw	Rep1Cmk	Cmk	LTR7C	ERV1	LTR	139.988	70.43	320	20	7	4.35	124217	7.96e-09	4.6	15.65	2.56	_	_	1	MA0074.1/RXRA::VDR	_	_	_
Uw	Rep2K562	K562	LTR10E	ERV1	LTR	136.369	68.4134	282	19	7	4.6	131301	9.34e-08	4.13	14.4	2.56	1	Pu1	2	MA0080.2/SPI1, MA0081.1/SPIB	_	_	_
Uw	Rep2Hee	Hee	L1PA15-16	L1	LINE	197.23	104.022	1369	125	79	70.28	177912	1.39e-09	1.78	54.72	2.56	_	_	6	MA0037.1/GATA3, MA0075.1/Prrx2, MA0151.1/ARID3A, MA0152.1/NFATC2, MA0161.1/NFIC, MA0442.1/SOX10	_	_	_
Duke	Fibrop	Fibrop	UCON29	PiggyBac?	DNA	274.667	155.474	240	17	6	4.09	136192	3.35e-07	4.16	12.91	2.56	_	_	_	_	_	_	_
Uw	Rep1H7es	H7es	LTR56	ERV1	LTR	181.517	94.4665	983	64	20	25.73	257326	6.31e-11	2.49	38.27	2.56	_	_	1	MA0090.1/TEAD1	_	_	_
Duke	K562V3	K562	LTR13A	ERVK	LTR	71.3048	34.0572	187	46	22	15.3	139121	6.16e-11	3.01	30.7	2.55	11	Brg1, Cfos, Cjun, Ctcf_Duke, E2f6, Gata2, Ini1, Pol2_Duke, Pol2b, Sirt6, Usf1	_	_	_	_	_
Uw	Rep1H7es	H7es	LTR33A_	ERVL	LTR	275.437	156.027	1656	165	39	50.18	257326	0	3.29	114.82	2.55	_	_	2	MA0098.1/ETS1, MA0442.1/SOX10	_	_	_
Duke	K562V3	K562	HERVL18-int	ERVL	LTR	185.186	96.6739	537	38	15	10.43	139121	1.02e-11	3.64	27.57	2.55	3	Ctcf_Duke, Pol2_Duke, Znf263	_	_	_	_	_
Uw	Rep2K562	K562	LTR55	ERV	LTR	223.338	120.516	408	62	14	9.19	131301	0	6.75	52.81	2.55	9	Cjun, Cmyc, Ctcf, Ctcf_Duke, Gata2, Pol2_Duke, Pol2b, Pu1, Rad21	2	MA0139.1/CTCF, MA0140.1/Tal1::Gata1	_	_	_
Uw	Rep1Nb4V2	Nb4	LTR7C	ERV1	LTR	139.988	70.43	320	22	8	5.5	137491	2.18e-08	4	16.5	2.55	_	_	_	_	_	_	_
Duke	Helas3V3	Helas3	LTR1C	ERV1	LTR	166.578	85.6236	249	13	4	2.85	142403	1.89e-06	4.56	10.15	2.54	_	_	_	_	_	_	_
Uw	Rep2Hee	Hee	Tigger3	TcMar-Tigger	DNA	147.35	74.5693	1210	115	27	24.02	177912	0	4.79	90.98	2.54	_	_	_	_	_	_	_
Uw	Rep1Hee	Hee	MER41C	ERV1	LTR	130.954	65.4183	829	50	16	16.43	205414	6.86e-12	3.04	33.57	2.54	_	_	_	_	_	_	_
Uw	Rep1H7es	H7es	LTR26B	ERV1	LTR	158.322	80.8332	450	59	15	19.3	257326	9.56e-14	3.06	39.7	2.54	_	_	_	_	_	_	_
Uw	Rep1Jurkat	Jurkat	Tigger1	TcMar-Tigger	DNA	140.241	70.5714	12010	564	525	402.25	153237	7.11e-15	1.4	161.75	2.54	_	_	_	_	56	3.48	381
Duke	Progfib	Progfib	LTR3B_	ERVK	LTR	116.932	57.7825	251	19	3	2.22	148235	4.33e-13	8.54	16.78	2.54	_	_	3	MA0075.1/Prrx2, MA0119.1/TLX1::NFIC, MA0161.1/NFIC	_	_	_
Duke	Myometr	Myometr	LTR24	ERV1	LTR	169.719	87.4639	313	22	7	5.27	150491	1.01e-08	4.18	16.73	2.53	_	_	_	_	_	_	_
Duke	Melano	Melano	LTR24	ERV1	LTR	169.719	87.4639	313	28	10	9.58	191543	3.26e-07	2.92	18.42	2.53	_	_	_	_	_	_	_
Uw	Rep2Helas3	Helas3	MER66B	ERV1	LTR	171.547	88.5395	1407	56	45	28.91	128492	2.56e-06	1.94	27.09	2.53	1	ifngStat1	1	MA0075.1/Prrx2	_	_	_
Duke	NhekV2	Nhek	MER44D	TcMar-Tigger	DNA	187.376	97.9983	750	46	18	12.71	141190	1.21e-13	3.62	33.29	2.53	1	Pol2b	1	MA0087.1/Sox5	_	_	_
Duke	Lhsr	Lhsr	GSATX	centr	Satellite	209.481	111.663	54	45	1	0.76	152167	0	59.15	44.24	2.53	_	_	_	_	_	_	_
Uw	Rep1Hl60V2	Hl60	LTR4	ERV1	LTR	158.948	81.194	96	34	3	2.31	154019	0	14.72	31.69	2.53	_	_	_	_	_	_	_
Uw	Rep2Bjtert	Bjtert	MER121	TcMar?	DNA	258.05	143.76	926	138	15	12.53	167091	0	11.01	125.47	2.53	_	_	_	_	_	_	_
Duke	K562V3	K562	LTR18B	ERVL	LTR	154.818	78.8202	390	48	8	5.56	139121	0	8.63	42.44	2.53	6	Cjun, Gata2, Nfe2, Pol2_Duke, Pol2b, Znf263	_	_	_	_	_
Uw	Rep2Hre	Hre	LTR43	ERV1	LTR	144.338	72.8697	376	36	7	5.89	168254	0	6.11	30.11	2.53	_	_	_	_	_	_	_
Uw	Rep2Hnpce	Hnpce	(GAGTG)n	Simple_repeat	Simple_repeat	174.086	90.0392	186	18	3	2.53	168987	3.52e-11	7.1	15.47	2.53	_	_	_	_	_	_	_
Duke	Hepg2V3	Hepg2	HERVL18-int	ERVL	LTR	185.186	96.6739	537	34	14	8.79	125631	2.15e-11	3.87	25.21	2.53	2	Cebpb, Ctcf_Duke	_	_	_	_	_
Duke	HuvecV2	Huvec	LOR1b	ERV1	LTR	176.42	91.4236	1082	26	15	9.98	133091	6.21e-06	2.6	16.02	2.53	_	_	_	_	_	_	_
Duke	Fibrop	Fibrop	LTR26	ERV1	LTR	172.062	88.8432	615	45	19	12.94	136192	8.38e-13	3.48	32.06	2.53	_	_	_	_	_	_	_
Uw	Rep2Helas3	Helas3	MER77B	ERVL	LTR	226.944	122.858	1251	84	48	30.84	128492	0	2.72	53.16	2.52	5	Cfos, Cjun, ifngStat1, Jund, Max	_	_	_	_	_
Duke	Hepg2V3	Hepg2	GSATX	centr	Satellite	209.481	111.663	54	37	2	1.26	125631	0	29.45	35.74	2.52	_	_	_	_	_	_	_
Uw	Rep1Hrcepic	Hrcepic	LTR7C	ERV1	LTR	139.988	70.43	320	29	13	11.91	183305	7.76e-06	2.43	17.09	2.52	_	_	1	MA0074.1/RXRA::VDR	_	_	_
Uw	Rep2Nb4	Nb4	MER65A	ERV1	LTR	161.959	82.9352	1412	44	33	21.63	131062	7.45e-06	2.03	22.37	2.52	_	_	_	_	_	_	_
Uw	Rep2Panc1	Panc1	tRNA-Lys-AAG	tRNA	tRNA	107.863	52.9335	73	11	1	0.56	112490	1.24e-12	19.56	10.44	2.52	_	_	_	_	_	_	_
Uw	Rep1Hee	Hee	L1PA15-16	L1	LINE	197.23	104.022	1369	142	81	83.19	205414	1.67e-09	1.71	58.81	2.52	_	_	6	MA0037.1/GATA3, MA0075.1/Prrx2, MA0151.1/ARID3A, MA0152.1/NFATC2, MA0161.1/NFIC, MA0442.1/SOX10	_	_	_
Uw	Rep1Hae	Hae	LTR61	ERV1	LTR	126.886	63.1854	166	23	7	6.86	196041	2.74e-07	3.35	16.14	2.51	_	_	_	_	_	_	_
Duke	Fibrop	Fibrop	MER44B	TcMar-Tigger	DNA	188.003	98.3784	2125	114	52	35.41	136192	0	3.22	78.59	2.51	_	_	5	MA0002.2/RUNX1, MA0087.1/Sox5, MA0151.1/ARID3A, MA0152.1/NFATC2, MA0442.1/SOX10	_	_	_
Uw	Rep2Nhdfneo	Nhdfneo	Ricksha	MuDR	DNA	154.975	78.9102	163	11	2	1.74	174367	3.32e-07	6.31	9.26	2.51	_	_	_	_	_	_	_
Uw	Rep1Hl60V2	Hl60	Tigger3a	TcMar-Tigger	DNA	170.942	88.1831	5313	222	110	84.71	154019	0	2.62	137.29	2.51	_	_	_	_	46	5.78	224
Duke	H9es	H9es	LTR33	ERVL	LTR	283.571	161.921	9216	347	209	150.43	143952	0	2.31	196.57	2.51	_	_	_	_	_	_	_
Uw	Rep1Hl60V2	Hl60	CT-rich	Low_complexity	Low_complexity	212.107	113.323	15430	423	244	187.9	154019	0	2.25	235.1	2.51	_	_	_	_	_	_	_
Uw	Rep2Nhdfneo	Nhdfneo	MER58C	hAT-Charlie	DNA	232.839	126.722	2621	74	33	28.77	174367	5.38e-13	2.57	45.23	2.5	_	_	_	_	_	_	_
Uw	Rep1Mcf7	Mcf7	MER66C	ERV1	LTR	159.584	81.5611	579	71	8	4.9	122401	0	14.5	66.1	2.5	1	Ctcf_Duke	1	MA0161.1/NFIC	_	_	_
Duke	H9es	H9es	MER51E	ERV1	LTR	145.356	73.4432	247	40	12	8.64	143952	0	4.63	31.36	2.5	_	_	1	MA0060.1/NFYA	_	_	_
Uw	Rep1H7es	H7es	MER66A	ERV1	LTR	189.563	99.326	323	31	9	11.58	257326	5.93e-07	2.68	19.42	2.49	_	_	_	_	_	_	_
Duke	HuvecV2	Huvec	Eulor5A	DNA?	DNA?	281.234	160.217	124	11	3	2	133091	1.34e-06	5.51	9	2.49	_	_	_	_	_	_	_
Uw	Rep1Saec	Saec	(TGAG)n	Simple_repeat	Simple_repeat	142.1	71.6123	541	24	10	8.87	177356	6.77e-06	2.71	15.13	2.49	_	_	_	_	_	_	_
Duke	Hepg2V3	Hepg2	MER77	ERVL	LTR	228.317	123.754	1299	81	33	20.73	125631	0	3.91	60.27	2.48	7	Cebpb, Cmyc, Fosl2, Hnf4a, Jund, P300, Usf1	_	_	_	_	_
Uw	Rep2Hcpe	Hcpe	LTR46	ERV1	LTR	144.286	72.8404	255	28	3	2.72	181049	0	10.31	25.28	2.48	_	_	_	_	_	_	_
Uw	Rep1H1es	H1es	LTR35A	ERV1	LTR	132.011	66.0009	91	19	4	2.78	138911	2.2e-11	6.84	16.22	2.48	1	Ctcf	_	_	_	_	_
Uw	Rep2Mcf7	Mcf7	MER70C	ERVL	LTR	228.28	123.73	275	17	4	3.31	165398	1.55e-08	5.14	13.69	2.47	_	_	_	_	_	_	_
Uw	Rep1Hee	Hee	Tigger3	TcMar-Tigger	DNA	147.35	74.5693	1210	129	37	38	205414	0	3.39	91	2.47	_	_	_	_	_	_	_
Uw	Rep1H7es	H7es	MER21C	ERVL	LTR	220.878	118.928	5451	559	206	265.05	257326	0	2.11	293.95	2.47	_	_	2	MA0107.1/RELA, MA0442.1/SOX10	_	_	_
Uw	Rep2Panc1	Panc1	tRNA-Lys-AAA	tRNA	tRNA	108.359	53.1969	39	12	0	0	112490	0	DIV/0	12	2.47	_	_	_	_	_	_	_
Uw	Rep1Hcf	Hcf	UCON26	Unknown	Unknown	301.704	175.438	206	39	2	1.73	172931	0	22.55	37.27	2.47	_	_	_	_	_	_	_
Uw	Rep1H1es	H1es	MER34B	ERV1	LTR	189.107	99.0488	661	28	14	9.72	138911	4.41e-07	2.88	18.28	2.47	_	_	1	MA0442.1/SOX10	_	_	_
Uw	Rep1Hrpe	Hrpe	LTR10F	ERV1	LTR	91.0295	44.1117	441	32	8	8.92	222964	4.76e-10	3.59	23.08	2.47	_	_	_	_	_	_	_
Uw	Rep1Jurkat	Jurkat	MER74A	ERVL	LTR	208.607	111.112	1578	83	37	28.35	153237	0	2.93	54.65	2.46	_	_	_	_	_	_	_
Uw	Rep2Hcf	Hcf	LTR25	ERV1	LTR	197.436	104.149	282	40	3	2.39	159131	0	16.76	37.61	2.46	_	_	1	MA0442.1/SOX10	_	_	_
Duke	Mcf7	Mcf7	MER51A	ERV1	LTR	132.965	66.5275	954	125	45	34.37	152768	0	3.64	90.63	2.46	_	_	2	MA0060.1/NFYA, MA0442.1/SOX10	_	_	_
Uw	Rep1H7es	H7es	MER41B	ERV1	LTR	122.493	60.7904	2847	416	83	106.79	257326	0	3.9	309.21	2.46	_	_	2	MA0137.2/STAT1, MA0258.1/ESR2	_	_	_
Uw	Rep1Gm12865	Gm12865	L1MB2	L1	LINE	180.037	93.5801	9011	280	263	185.67	141196	4.52e-11	1.51	94.33	2.46	_	_	9	MA0036.1/GATA2, MA0050.1/IRF1, MA0056.1/MZF1_1-4, MA0087.1/Sox5, MA0095.1/YY1, MA0098.1/ETS1, MA0124.1/NKX3-1, MA0161.1/NFIC, MA0442.1/SOX10	37	5.82	245
Uw	Rep2Mcf7	Mcf7	MER66B	ERV1	LTR	171.547	88.5395	1407	70	37	30.6	165398	3.17e-10	2.29	39.4	2.46	_	_	2	MA0075.1/Prrx2, MA0151.1/ARID3A	_	_	_
Uw	Rep2K562	K562	MER54B	ERVL	LTR	185.341	96.7675	431	35	8	5.25	131301	0	6.66	29.75	2.45	3	Brg1, Gata1, Gata2	_	_	_	_	_
Uw	Rep1H7es	H7es	MER67B	ERV1	LTR	210.779	112.482	498	75	13	16.73	257326	0	4.48	58.27	2.45	_	_	_	_	_	_	_
Uw	Rep1Hrcepic	Hrcepic	MER72B	ERV1	LTR	184.388	96.1926	183	37	3	2.75	183305	0	13.46	34.25	2.45	_	_	1	MA0152.1/NFATC2	4	3.1	27
Uw	Rep1Hl60V2	Hl60	L1MB2	L1	LINE	180.037	93.5801	9011	304	252	194.06	154019	1.12e-13	1.57	109.94	2.45	_	_	12	MA0033.1/FOXL1, MA0036.1/GATA2, MA0050.1/IRF1, MA0056.1/MZF1_1-4, MA0075.1/Prrx2, MA0087.1/Sox5, MA0095.1/YY1, MA0098.1/ETS1, MA0124.1/NKX3-1, MA0152.1/NFATC2, MA0161.1/NFIC, MA0442.1/SOX10	55	6.04	277
Uw	Rep1Hrcepic	Hrcepic	LTR35	ERV1	LTR	170.28	87.7936	118	21	5	4.58	183305	3.97e-09	4.58	16.42	2.45	_	_	_	_	_	_	_
Duke	Fibrop	Fibrop	LTR25	ERV1	LTR	197.436	104.149	282	31	5	3.4	136192	0	9.1	27.6	2.45	_	_	_	_	_	_	_
Uw	Rep2Bjtert	Bjtert	LTR3B_	ERVK	LTR	116.932	57.7825	251	49	8	6.68	167091	0	7.33	42.32	2.45	_	_	3	MA0075.1/Prrx2, MA0119.1/TLX1::NFIC, MA0161.1/NFIC	_	_	_
Uw	Rep2Mcf7	Mcf7	MER61A	ERV1	LTR	155.261	79.0741	797	38	11	9.1	165398	1.75e-13	4.18	28.9	2.45	_	_	_	_	_	_	_
Uw	Rep1Gm12865	Gm12865	MER101	ERV1	LTR	175.866	91.0945	365	18	6	4.24	141196	1.23e-07	4.25	13.76	2.44	_	_	_	_	_	_	_
Uw	Rep2Mcf7	Mcf7	LTR32	ERVL	LTR	171.68	88.6179	1309	43	21	17.37	165398	6.14e-08	2.48	25.63	2.44	_	_	_	_	_	_	_
Uw	Rep1H7es	H7es	MER48	ERV1	LTR	105.194	51.5194	196	32	6	7.72	257326	1.29e-11	4.15	24.28	2.44	_	_	2	MA0080.2/SPI1, MA0156.1/FEV	_	_	_
Uw	Rep2Hrcepic	Hrcepic	MER63B	hAT-Blackjack	DNA	218.773	117.574	2392	108	49	44.02	179660	0	2.45	63.98	2.44	_	_	_	_	_	_	_
Duke	K562V3	K562	MER61B	ERV1	LTR	163.97	84.103	431	20	7	4.87	139121	5.25e-08	4.11	15.13	2.43	_	_	_	_	_	_	_
Uw	Rep1Hrcepic	Hrcepic	LTR71A	ERV1	LTR	103.578	50.6661	166	14	3	2.75	183305	2.29e-07	5.09	11.25	2.43	_	_	_	_	_	_	_
Uw	Rep2K562	K562	LTR39	ERV1	LTR	171.226	88.3504	1231	46	31	20.35	131301	3.07e-07	2.26	25.65	2.43	_	_	_	_	_	_	_
Uw	Rep1Mcf7	Mcf7	LTR47B	ERVL	LTR	221.065	119.048	397	26	12	7.34	122401	1.92e-08	3.54	18.66	2.43	_	_	_	_	_	_	_
Uw	Rep1H7es	H7es	MLT1D	ERVL-MaLR	LTR	213.97	114.506	20626	1030	538	692.21	257326	0	1.49	337.79	2.43	_	_	1	MA0152.1/NFATC2	50	4.52	770
Uw	Rep1Hre	Hre	LTR71A	ERV1	LTR	103.578	50.6661	166	14	2	1.84	183581	1.25e-09	7.63	12.16	2.43	_	_	_	_	_	_	_
Duke	K562V3	K562	(CCCTAG)n	Simple_repeat	Simple_repeat	258.893	144.345	206	13	4	2.78	139121	1.45e-06	4.67	10.22	2.43	_	_	_	_	_	_	_
Duke	H9es	H9es	LTR33A	ERVL	LTR	274.27	155.19	2019	105	43	30.95	143952	0	3.39	74.05	2.43	_	_	_	_	_	_	_
Uw	Rep1Cmk	Cmk	MER54A	ERVL	LTR	198.693	104.925	655	43	30	18.63	124217	4e-07	2.31	24.37	2.42	_	_	_	_	_	_	_
Uw	Rep1H1es	H1es	(CCCCAG)n	Simple_repeat	Simple_repeat	159.842	81.7101	539	52	32	22.23	138911	2.11e-08	2.34	29.77	2.42	3	Ctcf_Duke, Pol2_Duke, Taf1	_	_	_	_	_
Uw	Rep1Mcf7	Mcf7	MER66B	ERV1	LTR	171.547	88.5395	1407	51	36	22.03	122401	3.91e-08	2.31	28.97	2.42	_	_	_	_	_	_	_
Duke	H9es	H9es	LTR50	ERVL	LTR	241.681	132.601	2615	248	58	41.75	143952	0	5.94	206.25	2.42	_	_	_	_	_	_	_
Duke	Medullo	Medullo	MLT1E3	ERVL-MaLR	LTR	229.279	124.384	1948	67	45	36.52	162298	2.06e-06	1.83	30.48	2.42	_	_	_	_	_	_	_
Uw	Rep1Hcm	Hcm	LTR10D	ERV1	LTR	112.052	55.1647	192	16	4	3.8	189846	5.64e-07	4.21	12.2	2.42	_	_	_	_	_	_	_
Duke	Hsmmt	Hsmmt	(CCCTAG)n	Simple_repeat	Simple_repeat	258.893	144.345	206	15	3	2.42	161091	6.7e-09	6.21	12.58	2.42	_	_	_	_	_	_	_
Uw	Rep1Hrpe	Hrpe	LTR57	ERVL	LTR	163.378	83.7588	262	27	5	5.57	222964	1.2e-11	4.84	21.43	2.42	_	_	_	_	_	_	_
Uw	Rep2Mcf7	Mcf7	tRNA-Cys-TGY	tRNA	tRNA	97.8786	47.6736	140	20	0	0	165398	0	DIV/0	20	2.41	_	_	_	_	_	_	_
Uw	Rep2Mcf7	Mcf7	LTR57	ERVL	LTR	163.378	83.7588	262	20	6	4.96	165398	7.15e-08	4.03	15.04	2.41	_	_	_	_	_	_	_
Uw	Rep1Hl60V2	Hl60	LTR10E	ERV1	LTR	136.369	68.4134	282	21	9	6.93	154019	3.88e-06	3.03	14.07	2.41	_	_	1	MA0080.2/SPI1	_	_	_
Uw	Rep2Hcf	Hcf	LTR76	ERV1	LTR	123.011	61.0719	186	28	5	3.98	159131	0	7.04	24.02	2.41	_	_	_	_	_	_	_
Uw	Rep1Bjtert	Bjtert	MER58C	hAT-Charlie	DNA	232.839	126.722	2621	59	38	27.42	144321	5.12e-08	2.15	31.58	2.41	_	_	_	_	_	_	_
Uw	Rep1H1es	H1es	tRNA-Lys-AAG	tRNA	tRNA	107.863	52.9335	73	13	2	1.39	138911	3.14e-10	9.36	11.61	2.41	_	_	_	_	_	_	_
Uw	Rep1Hrcepic	Hrcepic	(TGAG)n	Simple_repeat	Simple_repeat	142.1	71.6123	541	24	5	4.58	183305	2.69e-11	5.24	19.42	2.41	_	_	_	_	_	_	_
Uw	Rep2Hre	Hre	LTR45B	ERV1	LTR	167.751	86.3097	446	32	14	11.78	168254	2.97e-07	2.72	20.22	2.4	_	_	_	_	_	_	_
Duke	Lhsr	Lhsr	LTR25	ERV1	LTR	197.436	104.149	282	34	4	3.04	152167	0	11.17	30.96	2.4	_	_	1	MA0442.1/SOX10	_	_	_
Uw	Rep1Hrpe	Hrpe	MER126	DNA	DNA	249.484	137.875	217	31	7	7.8	222964	7.24e-11	3.97	23.2	2.4	_	_	_	_	_	_	_
Uw	Rep1Saec	Saec	LTR10B1	ERV1	LTR	183.624	95.7324	242	28	11	9.75	177356	4.69e-07	2.87	18.25	2.4	_	_	1	MA0106.1/TP53	_	_	_
Duke	AosmcSerumfree	AosmcSerumfree	MER4C	ERV1	LTR	165.914	85.2358	1226	44	18	11.19	124307	2.24e-14	3.93	32.81	2.4	_	_	1	MA0099.2/AP1	_	_	_
Uw	Rep2Hee	Hee	MER31B	ERV1	LTR	195.905	103.206	1489	56	30	26.69	177912	2.31e-07	2.1	29.31	2.4	_	_	_	_	_	_	_
Uw	Rep2Mcf7	Mcf7	HUERS-P3-int	ERV1	LTR	180.677	93.9632	691	91	22	18.19	165398	0	5	72.81	2.4	1	Ctcf_Duke	_	_	_	_	_
Uw	Rep1H7es	H7es	LTR16C	ERVL	LTR	276.551	156.828	6615	453	140	180.13	257326	0	2.51	272.87	2.39	_	_	1	MA0098.1/ETS1	33	6.75	313
Duke	Lhsr	Lhsr	LTR24	ERV1	LTR	169.719	87.4639	313	21	4	3.04	152167	2.1e-12	6.9	17.96	2.39	_	_	_	_	_	_	_
Uw	Rep2Hre	Hre	LTR39	ERV1	LTR	171.226	88.3504	1231	58	28	23.56	168254	6.22e-10	2.46	34.44	2.39	_	_	1	MA0130.1/ZNF354C	_	_	_
Duke	Hepg2V3	Hepg2	LTR18B	ERVL	LTR	154.818	78.8202	390	41	7	4.4	125631	0	9.32	36.6	2.39	4	Cmyc, Fosl2, Jund, P300	_	_	_	_	_
Uw	Rep2Nb4	Nb4	LTR23-int	ERV1	LTR	224.703	121.401	283	13	4	2.62	131062	7.28e-07	4.96	10.38	2.39	_	_	_	_	_	_	_
Uw	Rep2Hae	Hae	MER65D	ERV1	LTR	217.651	116.855	459	51	9	8.62	191567	0	5.92	42.38	2.39	_	_	_	_	_	_	_
Duke	Progfib	Progfib	MER44B	TcMar-Tigger	DNA	188.003	98.3784	2125	118	49	36.32	148235	0	3.25	81.68	2.39	_	_	5	MA0002.2/RUNX1, MA0087.1/Sox5, MA0151.1/ARID3A, MA0152.1/NFATC2, MA0442.1/SOX10	_	_	_
Duke	Hepg2V3	Hepg2	GSAT	centr	Satellite	199.676	105.534	68	12	1	0.63	125631	2.12e-13	19.1	11.37	2.39	_	_	_	_	0	NA	0
Uw	Rep1Jurkat	Jurkat	HUERS-P3-int	ERV1	LTR	180.677	93.9632	691	84	28	21.45	153237	0	3.92	62.55	2.39	_	_	_	_	_	_	_
Duke	AosmcSerumfree	AosmcSerumfree	X6B_LINE	CR1	LINE	244.678	134.617	432	12	2	1.24	124307	8.59e-10	9.65	10.76	2.39	_	_	_	_	_	_	_
Uw	Rep1Hl60V2	Hl60	MSTB1	ERVL-MaLR	LTR	165.021	84.715	5032	189	107	82.4	154019	0	2.29	106.6	2.38	_	_	_	_	26	3.23	153
Uw	Rep1H1es	H1es	L1PA15-16	L1	LINE	197.23	104.022	1369	91	58	40.28	138911	2.1e-12	2.26	50.72	2.38	2	Ctcf, Ctcf_Duke	3	MA0037.1/GATA3, MA0161.1/NFIC, MA0442.1/SOX10	_	_	_
Uw	Rep1Gm12865	Gm12865	tRNA-His-CAY_	tRNA	tRNA	138.628	69.6708	43	12	0	0	141196	0	DIV/0	12	2.38	_	_	_	_	_	_	_
Uw	Rep2Skmc	Skmc	MER130	Unknown?	Unknown?	316.936	187.223	94	14	0	0	194458	0	DIV/0	14	2.38	_	_	_	_	_	_	_
Uw	Rep2SknshraV2	Sknshra	(CCCCAG)n	Simple_repeat	Simple_repeat	159.842	81.7101	539	39	30	15.91	106079	2.85e-07	2.45	23.09	2.38	_	_	_	_	_	_	_
Uw	Rep1Gm12865	Gm12865	MER61C	ERV1	LTR	148.075	74.9797	305	19	4	2.82	141196	2.93e-11	6.73	16.18	2.38	_	_	2	MA0106.1/TP53, MA0157.1/FOXO3	_	_	_
Uw	Rep2Hrcepic	Hrcepic	LTR35	ERV1	LTR	170.28	87.7936	118	20	5	4.49	179660	1.38e-08	4.45	15.51	2.38	_	_	_	_	_	_	_
Uw	Rep1Mcf7	Mcf7	L1PA15-16	L1	LINE	197.23	104.022	1369	80	59	36.11	122401	9.26e-11	2.22	43.89	2.38	1	Ctcf_Duke	3	MA0037.1/GATA3, MA0161.1/NFIC, MA0442.1/SOX10	_	_	_
Uw	Rep1Nb4V2	Nb4	LTR52	ERVL	LTR	227.05	122.928	1080	34	18	12.37	137491	1.07e-07	2.75	21.63	2.38	_	_	_	_	_	_	_
Uw	Rep1Hl60V2	Hl60	LTR7C	ERV1	LTR	139.988	70.43	320	23	11	8.47	154019	9.42e-06	2.72	14.53	2.38	_	_	1	MA0074.1/RXRA::VDR	_	_	_
Uw	Rep1Cmk	Cmk	MER41B	ERV1	LTR	122.493	60.7904	2847	194	80	49.69	124217	0	3.9	144.31	2.38	_	_	2	MA0137.2/STAT1, MA0258.1/ESR2	_	_	_
Uw	Rep2K562	K562	MER34A1	ERV1	LTR	197.957	104.471	772	33	16	10.5	131301	7.02e-09	3.14	22.5	2.38	_	_	_	_	_	_	_
Uw	Rep1Hcm	Hcm	LTR38	ERV1	LTR	231.601	125.907	308	24	8	7.59	189846	4.68e-07	3.16	16.41	2.37	_	_	_	_	_	_	_
Duke	Panislets	Panislets	HSAT5	Satellite	Satellite	210.344	112.207	250	28	8	6.6	165081	1.16e-10	4.24	21.4	2.37	_	_	_	_	_	_	_
Duke	Mcf7	Mcf7	LTR10A	ERV1	LTR	145.565	73.561	315	27	9	6.87	152768	1.23e-09	3.93	20.13	2.37	1	Hae2f1	_	_	_	_	_
Uw	Rep2Hrcepic	Hrcepic	Eulor5A	DNA?	DNA?	281.234	160.217	124	28	3	2.69	179660	0	10.39	25.31	2.37	_	_	_	_	4	3.91	20
Uw	Rep2Hrcepic	Hrcepic	MER72B	ERV1	LTR	184.388	96.1926	183	35	3	2.69	179660	0	12.99	32.31	2.36	_	_	1	MA0152.1/NFATC2	4	3.44	24
Duke	AosmcSerumfree	AosmcSerumfree	MER119	hAT-Charlie	DNA	232.605	126.568	1212	64	28	17.4	124307	0	3.68	46.6	2.36	_	_	_	_	_	_	_
Duke	Lhsr	Lhsr	(CATG)n	Simple_repeat	Simple_repeat	253.744	140.789	406	13	4	3.04	152167	3.99e-06	4.27	9.96	2.36	_	_	_	_	_	_	_
Duke	Panislets	Panislets	(TGGA)n	Simple_repeat	Simple_repeat	161.232	82.514	3799	222	67	55.3	165081	0	4.01	166.7	2.36	_	_	_	_	_	_	_
Uw	Rep1H1es	H1es	(CCCCCG)n	Simple_repeat	Simple_repeat	64.4413	30.627	179	38	18	12.5	138911	1.59e-09	3.04	25.5	2.36	_	_	_	_	_	_	_
Uw	Rep1H7es	H7es	LTR26E	ERV1	LTR	184.09	96.013	300	54	15	19.3	257326	2.51e-11	2.8	34.7	2.36	_	_	_	_	_	_	_
Duke	Hepg2V3	Hepg2	MER45C	hAT-Tip100	DNA	259.195	144.554	1174	34	21	13.19	125631	4.58e-07	2.58	20.81	2.36	_	_	_	_	_	_	_
Duke	Fibrop	Fibrop	MER44C	TcMar-Tigger	DNA	183.966	95.9383	850	60	29	19.75	136192	7.82e-14	3.04	40.25	2.36	_	_	1	MA0050.1/IRF1	_	_	_
Uw	Rep2Hrcepic	Hrcepic	LTR44	ERV1	LTR	170.776	88.0854	214	29	13	11.68	179660	5.32e-06	2.48	17.32	2.35	_	_	_	_	_	_	_
Duke	Gm19240V2	Gm19240	LTR52	ERVL	LTR	227.05	122.928	1080	24	14	9	128503	8.57e-06	2.67	15	2.35	_	_	_	_	_	_	_
Duke	Hepg2V3	Hepg2	LTR12E	ERV1	LTR	133.413	66.7752	121	13	4	2.51	125631	4.45e-07	5.17	10.49	2.35	1	Pol2_Duke	_	_	_	_	_
Duke	Gm18507	Gm18507	LTR43	ERV1	LTR	144.338	72.8697	376	26	9	4.95	110037	4.51e-12	5.25	21.05	2.35	_	_	_	_	_	_	_
Uw	Rep2K562	K562	tRNA-Lys-AAG	tRNA	tRNA	107.863	52.9335	73	12	2	1.31	131301	1.64e-09	9.14	10.69	2.35	_	_	_	_	_	_	_
Uw	Rep1Hcf	Hcf	MER61F	ERV1	LTR	149.032	75.5221	157	16	4	3.46	172931	1.58e-07	4.63	12.54	2.35	_	_	_	_	_	_	_
Duke	Gm19240V2	Gm19240	MER57E1	ERV1	LTR	198.95	105.084	505	24	8	5.14	128503	2.79e-10	4.67	18.86	2.35	_	_	_	_	_	_	_
Duke	AosmcSerumfree	AosmcSerumfree	Plat_L3	CR1	LINE	298.247	172.82	3696	149	65	40.4	124307	0	3.69	108.6	2.35	_	_	1	MA0098.1/ETS1	_	_	_
Duke	Helas3V3	Helas3	MER44D	TcMar-Tigger	DNA	187.376	97.9983	750	43	9	6.41	142403	0	6.71	36.59	2.35	6	Brg1, Cfos, Cjun, Cmyc, ifngStat1, Jund	1	MA0087.1/Sox5	_	_	_
Uw	Rep2Hrcepic	Hrcepic	MER87	ERV1	LTR	234.634	127.908	227	11	2	1.8	179660	4.53e-07	6.12	9.2	2.35	_	_	_	_	_	_	_
Uw	Rep1Cmk	Cmk	(CCCCAG)n	Simple_repeat	Simple_repeat	159.842	81.7101	539	45	30	18.63	124217	6.52e-08	2.42	26.37	2.34	_	_	_	_	_	_	_
Uw	Rep1Jurkat	Jurkat	LTR14B	ERVK	LTR	99.0362	48.2793	359	30	13	9.96	153237	7.32e-08	3.01	20.04	2.34	_	_	_	_	_	_	_
Uw	Rep1Hrcepic	Hrcepic	LTR45B	ERV1	LTR	167.751	86.3097	446	34	9	8.25	183305	3.87e-12	4.12	25.75	2.34	_	_	_	_	_	_	_
Duke	HuvecV2	Huvec	LTR25	ERV1	LTR	197.436	104.149	282	29	3	2	133091	0	14.53	27	2.34	_	_	1	MA0442.1/SOX10	_	_	_
Uw	Rep1Hrpe	Hrpe	MER129	LTR?	LTR?	290.008	166.658	124	11	1	1.11	222964	2.76e-09	9.87	9.89	2.34	_	_	_	_	_	_	_
Uw	Rep2Hcf	Hcf	MER48	ERV1	LTR	105.194	51.5194	196	19	3	2.39	159131	1.53e-12	7.96	16.61	2.34	_	_	_	_	_	_	_
Uw	Rep1Mcf7	Mcf7	LTR83	ERVL	LTR	273.322	154.511	735	23	10	6.12	122401	3.56e-08	3.76	16.88	2.34	_	_	_	_	_	_	_
Uw	Rep1SkmcV2	Skmc	LTR72	ERV1	LTR	146.789	74.2521	152	20	5	4.81	192335	4.27e-08	4.16	15.19	2.34	_	_	_	_	_	_	_
Uw	Rep1Ag10803	Ag10803	UCON31	Unknown	Unknown	283.174	161.631	109	15	0	0	168274	0	DIV/0	15	2.34	_	_	_	_	_	_	_
Uw	Rep2Mcf7	Mcf7	MER50	ERV1	LTR	156.011	79.5042	2552	136	65	53.75	165398	0	2.53	82.25	2.34	1	Hae2f1	_	_	_	_	_
Duke	H9es	H9es	(CCCCCT)n	Simple_repeat	Simple_repeat	70.4717	33.639	159	23	6	4.32	143952	4.58e-11	5.33	18.68	2.34	_	_	_	_	_	_	_
Uw	Rep1H1es	H1es	(CTGGGG)n	Simple_repeat	Simple_repeat	161.453	82.642	532	55	36	25	138911	6.65e-08	2.2	30	2.33	2	Ctcf_Duke, Pol2_Duke	_	_	_	_	_
Uw	Rep1Saec	Saec	MER50C	ERV1	LTR	215.514	115.489	111	13	1	0.89	177356	9.33e-13	14.66	12.11	2.33	_	_	_	_	_	_	_
Uw	Rep2K562	K562	MER61D	ERV1	LTR	152.85	77.6948	273	15	4	2.63	131301	2.09e-08	5.71	12.37	2.33	1	Pol2_Duke	_	_	_	_	_
Uw	Rep2Helas3	Helas3	LTR57	ERVL	LTR	163.378	83.7588	262	15	4	2.57	128492	1.56e-08	5.84	12.43	2.33	_	_	_	_	_	_	_
Uw	Rep1Hre	Hre	LTR72	ERV1	LTR	146.789	74.2521	152	19	2	1.84	183581	1.22e-14	10.35	17.16	2.33	_	_	_	_	_	_	_
Duke	K562V3	K562	MER41E	ERV1	LTR	139.131	69.9514	358	21	10	6.96	139121	4.1e-06	3.02	14.04	2.33	3	Cmyc, Hey1, Pol2_Duke	_	_	_	_	_
Uw	Rep1H1es	H1es	(CAGG)n	Simple_repeat	Simple_repeat	107.555	52.77	236	11	3	2.08	138911	2.07e-06	5.28	8.92	2.32	_	_	_	_	_	_	_
Duke	Gm12878V3	Gm12878	HUERS-P2-int	ERV1	LTR	186.255	97.3197	247	15	7	3.61	103075	1.35e-06	4.16	11.39	2.32	3	Ctcf, Ctcf_Duke, Rad21	1	MA0124.1/NKX3-1	_	_	_
Uw	Rep1H1es	H1es	LTR33A_	ERVL	LTR	275.437	156.027	1656	81	26	18.06	138911	0	4.49	62.94	2.32	3	Ctcf, Ctcf_Duke, Pol2_Duke	_	_	_	_	_
Duke	Lhsr	Lhsr	MER44C	TcMar-Tigger	DNA	183.966	95.9383	850	66	25	19.02	152167	0	3.47	46.98	2.32	_	_	_	_	_	_	_
Uw	Rep1Nb4V2	Nb4	MER51A	ERV1	LTR	132.965	66.5275	954	90	28	19.25	137491	0	4.68	70.75	2.32	1	Pol2_Yale	2	MA0060.1/NFYA, MA0442.1/SOX10	19	4.31	82
Duke	Mcf7	Mcf7	MER135	DNA	DNA	256.237	142.506	830	31	8	6.11	152768	1.46e-13	5.07	24.89	2.32	_	_	_	_	_	_	_
Duke	NhekV2	Nhek	Tigger7	TcMar-Tigger	DNA	181.048	94.1854	3105	112	51	36	141190	0	3.11	76	2.32	_	_	_	_	_	_	_
Duke	Panislets	Panislets	(TCCA)n	Simple_repeat	Simple_repeat	159.822	81.6985	3579	214	80	66.03	165081	0	3.24	147.97	2.32	_	_	_	_	_	_	_
Uw	Rep1Cmk	Cmk	LTR76	ERV1	LTR	123.011	61.0719	186	21	6	3.73	124217	9.44e-11	5.64	17.27	2.31	_	_	_	_	_	_	_
Uw	Rep1H7es	H7es	MER101B	ERV1	LTR	212.709	113.705	258	24	2	2.57	257326	0	9.33	21.43	2.31	_	_	_	_	3	3.69	14
Uw	Rep2K562	K562	LTR25	ERV1	LTR	197.436	104.149	282	31	5	3.28	131301	0	9.44	27.72	2.31	5	Cfos, Nfya, Nfyb, Pol2_Duke, Pol2b	_	_	_	_	_
Uw	Rep1H1es	H1es	MER41A	ERV1	LTR	91.0671	44.1312	2534	117	82	56.95	138911	1.05e-12	2.05	60.05	2.31	2	Ctcf_Duke, Pol2_Duke	3	MA0080.2/SPI1, MA0112.2/ESR1, MA0258.1/ESR2	_	_	_
Uw	Rep1H1es	H1es	(CGGGGG)n	Simple_repeat	Simple_repeat	62.836	29.8296	189	44	18	12.5	138911	9.8e-13	3.52	31.5	2.31	_	_	_	_	_	_	_
Uw	Rep2Hrpe	Hrpe	Charlie3	hAT-Charlie	DNA	116.823	57.7238	344	32	12	11.57	192878	2.02e-07	2.77	20.43	2.31	_	_	_	_	_	_	_
Uw	Rep2Hrcepic	Hrcepic	HY1	scRNA	scRNA	107.188	52.5753	437	13	3	2.69	179660	1e-06	4.82	10.31	2.31	_	_	_	_	3	3.56	14
Uw	Rep2Hae	Hae	MER65A	ERV1	LTR	161.959	82.9352	1412	59	33	31.61	191567	4.46e-06	1.87	27.39	2.31	_	_	_	_	_	_	_
Uw	Rep1Hrcepic	Hrcepic	LTR44	ERV1	LTR	170.776	88.0854	214	29	1	0.92	183305	0	31.64	28.08	2.31	_	_	_	_	_	_	_
Uw	Rep2Hrpe	Hrpe	MLT2C1	ERVL	LTR	207.776	110.589	2603	81	34	32.79	192878	3.83e-13	2.47	48.21	2.3	_	_	_	_	_	_	_
Uw	Rep1H7es	H7es	MLT1E2	ERVL-MaLR	LTR	238.59	130.535	3969	276	115	147.96	257326	0	1.87	128.04	2.3	_	_	1	MA0161.1/NFIC	_	_	_
Duke	AosmcSerumfree	AosmcSerumfree	HERVK13-int	ERVK	LTR	215.558	115.517	77	12	4	2.49	124307	2.25e-06	4.83	9.51	2.3	_	_	_	_	_	_	_
Duke	Melano	Melano	HERVS71-int	ERV1	LTR	153.306	77.9553	160	68	25	23.94	191543	4.93e-14	2.84	44.06	2.3	_	_	_	_	_	_	_
Uw	Rep1Mcf7	Mcf7	LTR8	ERV1	LTR	153.558	78.0993	3537	243	106	64.87	122401	0	3.75	178.13	2.3	_	_	_	_	_	_	_
Uw	Rep1Gm12865	Gm12865	MER57C2	ERV1	LTR	183.306	95.541	451	44	10	7.06	141196	0	6.23	36.94	2.3	_	_	1	MA0060.1/NFYA	6	3.3	29
Duke	NhekV2	Nhek	GSAT	centr	Satellite	199.676	105.534	68	13	1	0.71	141190	4.32e-14	18.41	12.29	2.3	_	_	_	_	0	NA	0
Uw	Rep2Nb4	Nb4	LTR18A	ERVL	LTR	189.409	99.2324	264	51	1	0.66	131062	0	77.83	50.34	2.3	_	_	5	MA0025.1/NFIL3, MA0043.1/HLF, MA0099.2/AP1, MA0119.1/TLX1::NFIC, MA0150.1/NFE2L2	_	_	_
Uw	Rep1Hrcepic	Hrcepic	MER63B	hAT-Blackjack	DNA	218.773	117.574	2392	104	44	40.33	183305	0	2.58	63.67	2.3	_	_	_	_	_	_	_
Uw	Rep1Cmk	Cmk	LTR50	ERVL	LTR	241.681	132.601	2615	184	52	32.3	124217	0	5.7	151.7	2.3	_	_	_	_	_	_	_
Uw	Rep2Hrcepic	Hrcepic	LTR38	ERV1	LTR	231.601	125.907	308	22	3	2.69	179660	2.09e-14	8.16	19.31	2.3	_	_	_	_	_	_	_
Duke	Mcf7	Mcf7	HUERS-P2-int	ERV1	LTR	186.255	97.3197	247	22	8	6.11	152768	1.38e-07	3.6	15.89	2.3	1	Ctcf_Duke	1	MA0145.1/Tcfcp2l1	_	_	_
Uw	Rep1Mcf7	Mcf7	MER50	ERV1	LTR	156.011	79.5042	2552	99	65	39.78	122401	0	2.49	59.22	2.3	1	Hae2f1	_	_	_	_	_
Uw	Rep1Hl60V2	Hl60	MER45B	hAT-Tip100	DNA	210.009	111.996	1317	65	27	20.79	154019	0	3.13	44.21	2.3	_	_	1	MA0151.1/ARID3A	_	_	_
Duke	AosmcSerumfree	AosmcSerumfree	(A)n	Simple_repeat	Simple_repeat	40.5194	18.9341	13557	207	146	90.74	124307	0	2.28	116.26	2.3	_	_	_	_	_	_	_
Duke	Helas3V3	Helas3	LTR8A	ERV1	LTR	188.734	98.8221	2801	165	81	57.67	142403	0	2.86	107.33	2.3	6	Cfos, Cjun, Ctcf_Duke, ifngStat1, Jund, Max	3	MA0075.1/Prrx2, MA0099.2/AP1, MA0152.1/NFATC2	_	_	_
Uw	Rep1Mcf7	Mcf7	Tigger3c	TcMar-Tigger	DNA	169.967	87.6096	2369	111	48	29.38	122401	0	3.78	81.62	2.3	_	_	_	_	_	_	_
Uw	Rep1Hrpe	Hrpe	MLT1E2	ERVL-MaLR	LTR	238.59	130.535	3969	238	118	131.55	222964	0	1.81	106.45	2.29	_	_	1	MA0161.1/NFIC	_	_	_
Uw	Rep1Hee	Hee	LTR10B1	ERV1	LTR	183.624	95.7324	242	31	11	11.3	205414	3.53e-07	2.74	19.7	2.29	_	_	1	MA0106.1/TP53	_	_	_
Uw	Rep2Nb4	Nb4	HUERS-P3-int	ERV1	LTR	180.677	93.9632	691	69	36	23.59	131062	5.88e-15	2.92	45.41	2.29	_	_	_	_	_	_	_
Uw	Rep2K562	K562	LTR34	ERV1	LTR	200.085	105.787	387	26	14	9.19	131301	1.42e-06	2.83	16.81	2.29	_	_	_	_	_	_	_
Uw	Rep1Nb4V2	Nb4	LTR72	ERV1	LTR	146.789	74.2521	152	14	4	2.75	137491	2.29e-07	5.09	11.25	2.29	_	_	_	_	4	3.07	11
Uw	Rep1Hrpe	Hrpe	MLT2C1	ERVL	LTR	207.776	110.589	2603	93	44	49.05	222964	7.78e-09	1.9	43.95	2.29	_	_	_	_	_	_	_
Uw	Rep1Cmk	Cmk	LTR25	ERV1	LTR	197.436	104.149	282	29	2	1.24	124217	0	23.35	27.76	2.29	_	_	_	_	_	_	_
Uw	Rep2Gm12865	Gm12865	MER57A1	ERV1	LTR	128.896	64.2868	1044	38	22	16.02	145637	8.55e-07	2.37	21.98	2.29	_	_	_	_	_	_	_
Duke	NhekV2	Nhek	LTR10A	ERV1	LTR	145.565	73.561	315	24	6	4.24	141190	5.23e-12	5.67	19.76	2.28	1	Pol2b	_	_	_	_	_
Uw	Rep2K562	K562	tRNA-Cys-TGY	tRNA	tRNA	97.8786	47.6736	140	15	0	0	131301	0	DIV/0	15	2.28	2	Bdp1, Pol3	_	_	_	_	_
Uw	Rep1Cmk	Cmk	HUERS-P3-int	ERV1	LTR	180.677	93.9632	691	65	24	14.91	124217	0	4.36	50.09	2.28	_	_	_	_	_	_	_
Uw	Rep1H7es	H7es	MLT1E3	ERVL-MaLR	LTR	229.279	124.384	1948	137	51	65.62	257326	2.66e-15	2.09	71.38	2.28	_	_	_	_	_	_	_
Uw	Rep2Hrpe	Hrpe	LTR57	ERVL	LTR	163.378	83.7588	262	22	6	5.79	192878	5.34e-08	3.8	16.21	2.28	_	_	_	_	_	_	_
Uw	Rep1Cmk	Cmk	C-rich	Low_complexity	Low_complexity	227.29	123.084	9429	969	487	302.47	124217	0	3.2	666.53	2.28	_	_	_	_	_	_	_
Uw	Rep1Hcf	Hcf	UCON31	Unknown	Unknown	283.174	161.631	109	15	1	0.86	172931	0	17.35	14.14	2.27	_	_	_	_	_	_	_
Duke	Hepg2V3	Hepg2	(CCCTAG)n	Simple_repeat	Simple_repeat	258.893	144.345	206	11	3	1.88	125631	7.42e-07	5.84	9.12	2.27	_	_	_	_	_	_	_
Duke	Hsmmt	Hsmmt	(CTAGGG)n	Simple_repeat	Simple_repeat	261.17	145.929	182	12	3	2.42	161091	1.65e-06	4.97	9.58	2.27	_	_	_	_	_	_	_
Uw	Rep2K562	K562	MLT1B	ERVL-MaLR	LTR	187.264	97.9304	17894	374	332	217.96	131301	0	1.72	156.04	2.27	1	Pu1	_	_	60	3.06	344
Uw	Rep2Mcf7	Mcf7	HERVP71A-int	ERV1	LTR	141.109	71.057	221	29	10	8.27	165398	4.39e-09	3.51	20.73	2.27	_	_	_	_	_	_	_
Uw	Rep2Nb4	Nb4	MER91C	hAT-Tip100	DNA	255.035	141.677	1613	102	23	15.07	131062	0	6.77	86.93	2.27	_	_	_	_	_	_	_
Uw	Rep1Mcf7	Mcf7	MER57F	ERV1	LTR	188.809	98.8677	430	19	8	4.9	122401	2.5e-07	3.88	14.1	2.27	_	_	_	_	_	_	_
Uw	Rep1H7es	H7es	LTR16B	ERVL	LTR	268.132	150.819	695	46	15	19.3	257326	7e-08	2.38	26.7	2.26	_	_	_	_	_	_	_
Duke	Hsmm	Hsmm	X3_LINE	RTE-BovB	LINE	274.947	155.675	660	27	14	9.68	138265	1.22e-06	2.79	17.32	2.26	_	_	_	_	_	_	_
Uw	Rep1Hnpce	Hnpce	LTR14C	ERVK	LTR	92.3212	44.7806	137	17	5	5	200155	5.47e-06	3.4	12	2.26	_	_	_	_	_	_	_
Uw	Rep2Hre	Hre	LTR56	ERV1	LTR	181.517	94.4665	983	37	19	15.98	168254	2.01e-06	2.31	21.02	2.26	_	_	1	MA0090.1/TEAD1	_	_	_
Duke	Helas3V3	Helas3	MER61B	ERV1	LTR	163.97	84.103	431	19	7	4.98	142403	3.29e-07	3.81	14.02	2.26	_	_	_	_	_	_	_
Duke	AosmcSerumfree	AosmcSerumfree	MamSINE1	tRNA	SINE	304.383	177.482	1657	65	34	21.13	124307	3.44e-15	3.08	43.87	2.26	_	_	_	_	_	_	_
Duke	Hepg2V3	Hepg2	(CAGGG)n	Simple_repeat	Simple_repeat	45.4153	21.2948	118	17	4	2.51	125631	2.32e-10	6.77	14.49	2.26	_	_	_	_	_	_	_
Duke	K562V3	K562	HERVFH21-int	ERV1	LTR	199.38	105.351	121	27	13	9.04	139121	3.34e-07	2.99	17.96	2.26	1	Znf263	_	_	_	_	_
Uw	Rep1H7es	H7es	LTR19A	ERV1	LTR	121.254	60.1179	441	42	14	18.01	257326	4.07e-07	2.33	23.99	2.26	_	_	_	_	_	_	_
Uw	Rep2SknshraV2	Sknshra	(CGTG)n	Simple_repeat	Simple_repeat	248.86	137.45	342	37	7	3.71	106079	0	9.97	33.29	2.26	1	Nrsf	_	_	_	_	_
Uw	Rep1Mcf7	Mcf7	LTR82B	ERVL	LTR	273.584	154.698	1158	36	26	15.91	122401	4.41e-06	2.26	20.09	2.25	_	_	_	_	_	_	_
Uw	Rep2Nhdfneo	Nhdfneo	MER131	SINE?	SINE?	266.235	149.48	422	32	8	6.97	174367	9.25e-13	4.59	25.03	2.25	_	_	_	_	_	_	_
Duke	Gm19238V2	Gm19238	tRNA-His-CAY_	tRNA	tRNA	138.628	69.6708	43	11	0	0	115818	0	DIV/0	11	2.25	_	_	_	_	_	_	_
Duke	Hsmm	Hsmm	MER121	TcMar?	DNA	258.05	143.76	926	22	11	7.6	138265	5.14e-06	2.89	14.4	2.25	_	_	1	MA0161.1/NFIC	_	_	_
Uw	Rep2Ag09319	Ag09319	UCON4	Unknown	Unknown	243.805	134.029	118	14	1	0.7	139719	0	20.04	13.3	2.25	_	_	_	_	_	_	_
Uw	Rep1Jurkat	Jurkat	MER57B2	ERV1	LTR	161.837	82.8645	1095	51	17	13.03	153237	0	3.92	37.97	2.25	_	_	1	MA0060.1/NFYA	_	_	_
Uw	Rep1Jurkat	Jurkat	MER50	ERV1	LTR	156.011	79.5042	2552	121	62	47.5	153237	0	2.55	73.5	2.24	_	_	_	_	25	5.47	97
Uw	Rep1H7es	H7es	MER70C	ERVL	LTR	228.28	123.73	275	24	7	9.01	257326	8.75e-06	2.66	14.99	2.24	_	_	1	MA0442.1/SOX10	_	_	_
Uw	Rep2Mcf7	Mcf7	LTR50	ERVL	LTR	241.681	132.601	2615	239	56	46.31	165398	0	5.16	192.69	2.24	1	Ctcf_Duke	_	_	_	_	_
Duke	Gm12891V2	Gm12891	(CCA)n	Simple_repeat	Simple_repeat	148.474	75.2057	1201	60	27	18.78	139092	6.66e-15	3.2	41.22	2.24	_	_	_	_	_	_	_
Uw	Rep1H7es	H7es	MER34A1	ERV1	LTR	197.957	104.471	772	61	23	29.59	257326	1.36e-07	2.06	31.41	2.24	_	_	_	_	6	3.49	46
Uw	Rep2SknshraV2	Sknshra	(CGAG)n	Simple_repeat	Simple_repeat	121.72	60.3707	50	15	2	1.06	106079	4.53e-14	14.14	13.94	2.24	_	_	_	_	_	_	_
Uw	Rep1H7es	H7es	MER77	ERVL	LTR	228.317	123.754	1299	125	43	55.33	257326	0	2.26	69.67	2.24	_	_	_	_	_	_	_
Duke	Gm12891V2	Gm12891	(CCCTAG)n	Simple_repeat	Simple_repeat	258.893	144.345	206	12	2	1.39	139092	3.23e-09	8.63	10.61	2.24	_	_	_	_	_	_	_
Uw	Rep2SknshraV2	Sknshra	(CTG)n	Simple_repeat	Simple_repeat	99.5606	48.554	899	63	39	20.69	106079	1.72e-14	3.05	42.31	2.24	1	Nrsf	_	_	_	_	_
Uw	Rep2Hae	Hae	LTR61	ERV1	LTR	126.886	63.1854	166	20	2	1.92	191567	0	10.44	18.08	2.24	_	_	_	_	_	_	_
Uw	Rep2Gm12865	Gm12865	MER101	ERV1	LTR	175.866	91.0945	365	17	5	3.64	145637	6.39e-08	4.67	13.36	2.24	_	_	_	_	_	_	_
Uw	Rep1Hrpe	Hrpe	MSTD	ERVL-MaLR	LTR	200.989	106.348	7594	238	155	172.8	222964	1.08e-06	1.38	65.2	2.24	_	_	_	_	_	_	_
Uw	Rep2Hee	Hee	LTR16E2	ERVL	LTR	306.831	179.36	2331	97	44	39.14	177912	0	2.48	57.86	2.23	_	_	_	_	8	3.33	70
Duke	Gm18507	Gm18507	HERVP71A-int	ERV1	LTR	141.109	71.057	221	22	13	7.15	110037	1.92e-06	3.08	14.85	2.23	_	_	_	_	_	_	_
Uw	Rep1H1es	H1es	LTR26B	ERV1	LTR	158.322	80.8332	450	28	15	10.42	138911	1.68e-06	2.69	17.58	2.23	_	_	_	_	_	_	_
Uw	Rep1Jurkat	Jurkat	MER57D	ERV1	LTR	186.229	97.304	455	41	9	6.9	153237	0	5.95	34.1	2.23	_	_	2	MA0060.1/NFYA, MA0083.1/SRF	_	_	_
Uw	Rep1H7es	H7es	(TCCCC)n	Simple_repeat	Simple_repeat	82.7174	39.8385	736	66	12	15.44	257326	0	4.27	50.56	2.23	_	_	_	_	_	_	_
Duke	K562V3	K562	MER66B	ERV1	LTR	171.547	88.5395	1407	53	38	26.43	139121	1.7e-06	2.01	26.57	2.23	1	Pol2_Duke	1	MA0075.1/Prrx2	_	_	_
Uw	Rep2Mcf7	Mcf7	LTR40a	ERVL	LTR	248.812	137.418	1969	101	42	34.73	165398	0	2.91	66.27	2.23	_	_	_	_	_	_	_
Uw	Rep2Nb4	Nb4	LTR50	ERVL	LTR	241.681	132.601	2615	188	53	34.73	131062	0	5.41	153.27	2.23	_	_	_	_	_	_	_
Uw	Rep1Nb4V2	Nb4	MSTB2	ERVL-MaLR	LTR	184.829	96.4585	1592	51	26	17.87	137491	4.18e-11	2.85	33.13	2.23	_	_	_	_	11	3.34	47
Duke	Hepg2V3	Hepg2	LTR25	ERV1	LTR	197.436	104.149	282	26	6	3.77	125631	7.66e-15	6.9	22.23	2.22	1	Pol2_Duke	1	MA0442.1/SOX10	_	_	_
Duke	Helas3V3	Helas3	GSATX	centr	Satellite	209.481	111.663	54	37	0	0	142403	0	DIV/0	37	2.22	_	_	_	_	_	_	_
Uw	Rep2Hae	Hae	LTR14C	ERVK	LTR	92.3212	44.7806	137	16	2	1.92	191567	2.92e-11	8.35	14.08	2.22	_	_	_	_	_	_	_
Duke	H9es	H9es	MER135	DNA	DNA	256.237	142.506	830	28	13	9.36	143952	2.05e-07	2.99	18.64	2.22	_	_	_	_	_	_	_
Duke	K562V3	K562	MER52D	ERV1	LTR	198.666	104.909	598	62	25	17.39	139121	0	3.57	44.61	2.22	_	_	_	_	_	_	_
Uw	Rep1Saec	Saec	Tigger3	TcMar-Tigger	DNA	147.35	74.5693	1210	100	38	33.7	177356	0	2.97	66.3	2.22	_	_	_	_	_	_	_
Uw	Rep1Jurkat	Jurkat	MER57C2	ERV1	LTR	183.306	95.541	451	46	9	6.9	153237	0	6.67	39.1	2.22	_	_	1	MA0060.1/NFYA	_	_	_
Duke	Progfib	Progfib	LTR26	ERV1	LTR	172.062	88.8432	615	43	25	18.53	148235	3.46e-07	2.32	24.47	2.22	_	_	_	_	_	_	_
Uw	Rep2Mcf7	Mcf7	LTR60	ERV1	LTR	180.829	94.0542	258	14	4	3.31	165398	2.18e-06	4.23	10.69	2.22	_	_	_	_	_	_	_
Uw	Rep1Cmk	Cmk	MER41E	ERV1	LTR	139.131	69.9514	358	22	11	6.83	124217	9.07e-07	3.22	15.17	2.22	_	_	1	MA0152.1/NFATC2	_	_	_
Uw	Rep1Jurkat	Jurkat	tRNA-Cys-TGY	tRNA	tRNA	97.8786	47.6736	140	17	1	0.77	153237	0	22.19	16.23	2.21	_	_	_	_	_	_	_
Uw	Rep1H7es	H7es	LTR16E2	ERVL	LTR	306.831	179.36	2331	139	62	79.77	257326	6.91e-10	1.74	59.23	2.21	_	_	_	_	_	_	_
Uw	Rep2Hee	Hee	LTR44	ERV1	LTR	170.776	88.0854	214	27	3	2.67	177912	0	10.12	24.33	2.21	_	_	_	_	_	_	_
Duke	Mcf7	Mcf7	MER66C	ERV1	LTR	159.584	81.5611	579	68	14	10.69	152768	0	6.36	57.31	2.21	1	Ctcf_Duke	1	MA0161.1/NFIC	_	_	_
Duke	Hepg2V3	Hepg2	MER67A	ERV1	LTR	199.494	105.421	468	21	6	3.77	125631	1.16e-10	5.57	17.23	2.21	1	Cmyc	_	_	_	_	_
Duke	H9es	H9es	LTR12E	ERV1	LTR	133.413	66.7752	121	14	4	2.88	143952	4.04e-07	4.86	11.12	2.21	_	_	_	_	_	_	_
Uw	Rep1Ag10803	Ag10803	UCON26	Unknown	Unknown	301.704	175.438	206	34	2	1.68	168274	0	20.21	32.32	2.21	_	_	_	_	_	_	_
Uw	Rep1Hcf	Hcf	LTR25	ERV1	LTR	197.436	104.149	282	39	4	3.46	172931	0	11.28	35.54	2.21	_	_	1	MA0442.1/SOX10	_	_	_
Uw	Rep2Ag10803	Ag10803	UCON26	Unknown	Unknown	301.704	175.438	206	35	3	2.6	173486	0	13.45	32.4	2.21	_	_	_	_	_	_	_
Uw	Rep2Hrpe	Hrpe	LTR18A	ERVL	LTR	189.409	99.2324	264	72	0	0	192878	0	DIV/0	72	2.21	_	_	4	MA0025.1/NFIL3, MA0043.1/HLF, MA0099.2/AP1, MA0119.1/TLX1::NFIC	7	7.1	37
Duke	Gm18507	Gm18507	HERVL18-int	ERVL	LTR	185.186	96.6739	537	26	15	8.25	110037	1.89e-07	3.15	17.75	2.21	_	_	_	_	_	_	_
Duke	Mcf7	Mcf7	MER58A	hAT-Charlie	DNA	228.024	123.563	13460	285	252	192.49	152768	1.85e-10	1.48	92.51	2.21	1	Cmyc	1	MA0161.1/NFIC	_	_	_
Uw	Rep2Panc1	Panc1	LTR44	ERV1	LTR	170.776	88.0854	214	17	9	5.06	112490	6.38e-06	3.36	11.94	2.2	_	_	_	_	_	_	_
Uw	Rep1Nb4V2	Nb4	MER91C	hAT-Tip100	DNA	255.035	141.677	1613	104	12	8.25	137491	0	12.61	95.75	2.2	_	_	_	_	_	_	_
Duke	Melano	Melano	HERV3-int	ERV1	LTR	214.847	115.064	287	123	27	25.86	191543	0	4.76	97.14	2.2	_	_	_	_	_	_	_
Uw	Rep1Cmk	Cmk	LTR10B1	ERV1	LTR	183.624	95.7324	242	18	9	5.59	124217	6.71e-06	3.22	12.41	2.2	_	_	_	_	_	_	_
Uw	Rep2Nhdfneo	Nhdfneo	LTR3B_	ERVK	LTR	116.932	57.7825	251	46	1	0.87	174367	0	52.76	45.13	2.2	_	_	3	MA0075.1/Prrx2, MA0119.1/TLX1::NFIC, MA0161.1/NFIC	_	_	_
Uw	Rep2Ag09309	Ag09309	MER131	SINE?	SINE?	266.235	149.48	422	29	7	5.67	162012	6.43e-13	5.11	23.33	2.2	_	_	_	_	_	_	_
Uw	Rep2Skmc	Skmc	LTR72	ERV1	LTR	146.789	74.2521	152	19	3	2.92	194458	5.12e-11	6.51	16.08	2.2	_	_	_	_	_	_	_
Uw	Rep1Jurkat	Jurkat	LTR75	ERVL	LTR	235.257	128.32	288	21	8	6.13	153237	5.53e-07	3.43	14.87	2.2	_	_	_	_	_	_	_
Uw	Rep2Hgf	Hgf	MER126	DNA	DNA	249.484	137.875	217	17	5	3.34	133592	1.79e-08	5.09	13.66	2.2	_	_	_	_	_	_	_
Duke	Mcf7	Mcf7	HERVP71A-int	ERV1	LTR	141.109	71.057	221	30	13	9.93	152768	6.86e-08	3.02	20.07	2.19	_	_	_	_	_	_	_
Uw	Rep1Nb4V2	Nb4	LTR18A	ERVL	LTR	189.409	99.2324	264	51	3	2.06	137491	0	24.73	48.94	2.19	_	_	5	MA0025.1/NFIL3, MA0043.1/HLF, MA0099.2/AP1, MA0119.1/TLX1::NFIC, MA0150.1/NFE2L2	_	_	_
Uw	Rep1Jurkat	Jurkat	MER61C	ERV1	LTR	148.075	74.9797	305	19	3	2.3	153237	7.83e-13	8.27	16.7	2.19	_	_	_	_	_	_	_
Uw	Rep1Cmk	Cmk	GA-rich	Low_complexity	Low_complexity	212.725	113.715	15551	290	275	170.8	124217	0	1.7	119.2	2.19	_	_	_	_	_	_	_
Uw	Rep1H1es	H1es	(CAG)n	Simple_repeat	Simple_repeat	97.3626	47.4039	866	82	35	24.31	138911	0	3.37	57.69	2.19	3	Ctcf_Duke, Pol2_Duke, Taf1	_	_	_	_	_
Uw	Rep1H7es	H7es	LTR16B1	ERVL	LTR	270.64	152.598	1189	94	27	34.74	257326	0	2.71	59.26	2.19	_	_	_	_	_	_	_
Duke	Hepg2V3	Hepg2	MER115	hAT-Tip100	DNA	284.921	162.909	2609	64	52	32.66	125631	3.99e-07	1.96	31.34	2.19	1	Hnf4a	_	_	_	_	_
Duke	Melano	Melano	HERV15-int	ERV1	LTR	146.716	74.2108	88	76	11	10.53	191543	0	7.21	65.47	2.19	_	_	_	_	_	_	_
Uw	Rep2Gm12865	Gm12865	MER61C	ERV1	LTR	148.075	74.9797	305	18	5	3.64	145637	1.21e-08	4.94	14.36	2.19	_	_	2	MA0106.1/TP53, MA0157.1/FOXO3	_	_	_
Uw	Rep2Hcm	Hcm	(CACTC)n	Simple_repeat	Simple_repeat	158.429	80.8948	98	12	2	1.6	159661	1.61e-08	7.52	10.4	2.18	_	_	_	_	_	_	_
Uw	Rep1H1es	H1es	tRNA-Met-i	tRNA	tRNA	143.179	72.218	39	11	0	0	138911	0	DIV/0	11	2.18	_	_	_	_	_	_	_
Duke	Mcf7	Mcf7	LTR47B	ERVL	LTR	221.065	119.048	397	23	11	8.4	152768	8.27e-06	2.74	14.6	2.18	_	_	_	_	_	_	_
Uw	Rep2K562	K562	LTR8	ERV1	LTR	153.558	78.0993	3537	247	126	82.72	131301	0	2.99	164.28	2.18	_	_	_	_	_	_	_
Uw	Rep2Skmc	Skmc	LTR10E	ERV1	LTR	136.369	68.4134	282	24	7	6.81	194458	6.39e-08	3.53	17.19	2.18	_	_	1	MA0106.1/TP53	_	_	_
Uw	Rep1H7es	H7es	LTR35A	ERV1	LTR	132.011	66.0009	91	31	6	7.72	257326	5.55e-11	4.02	23.28	2.18	_	_	_	_	_	_	_
Duke	K562V3	K562	HUERS-P2-int	ERV1	LTR	186.255	97.3197	247	19	9	6.26	139121	9.49e-06	3.03	12.74	2.18	4	Ctcf, Ctcf_Duke, Rad21, Znf263	_	_	_	_	_
Duke	NhekV2	Nhek	5S	rRNA	rRNA	144.861	73.1642	1275	28	16	11.3	141190	7.62e-06	2.48	16.7	2.18	_	_	_	_	_	_	_
Duke	Hepg2V3	Hepg2	LTR71B	ERV1	LTR	112.142	55.2128	226	22	9	5.65	125631	3.55e-08	3.89	16.35	2.18	_	_	_	_	_	_	_
Uw	Rep1Ag10803	Ag10803	MER94B	hAT-Blackjack	DNA	243.58	133.877	624	21	6	5.05	168274	2.15e-08	4.16	15.95	2.17	_	_	_	_	_	_	_
Uw	Rep1Hae	Hae	LTR14C	ERVK	LTR	92.3212	44.7806	137	16	1	0.98	196041	0	16.32	15.02	2.17	_	_	_	_	_	_	_
Uw	Rep1H1es	H1es	MER4C	ERV1	LTR	165.914	85.2358	1226	72	23	15.97	138911	0	4.51	56.03	2.17	_	_	1	MA0099.2/AP1	_	_	_
Uw	Rep2Mcf7	Mcf7	LTR43-int	ERV1	LTR	182.729	95.1941	107	13	2	1.65	165398	2.82e-09	7.86	11.35	2.17	_	_	_	_	_	_	_
Uw	Rep1Hcm	Hcm	MER48	ERV1	LTR	105.194	51.5194	196	21	7	6.64	189846	2.01e-06	3.16	14.36	2.17	_	_	_	_	_	_	_
Uw	Rep1Hre	Hre	LTR7C	ERV1	LTR	139.988	70.43	320	25	5	4.59	183581	4.86e-12	5.45	20.41	2.17	_	_	1	MA0074.1/RXRA::VDR	_	_	_
Uw	Rep1Ag09319	Ag09319	UCON4	Unknown	Unknown	243.805	134.029	118	13	0	0	134645	0	DIV/0	13	2.17	_	_	_	_	_	_	_
Uw	Rep1Cmk	Cmk	L1PA15-16	L1	LINE	197.23	104.022	1369	74	62	38.51	124217	1.25e-07	1.92	35.49	2.17	_	_	4	MA0037.1/GATA3, MA0152.1/NFATC2, MA0161.1/NFIC, MA0442.1/SOX10	_	_	_
Uw	Rep1Ag09319	Ag09319	LTR3B_	ERVK	LTR	116.932	57.7825	251	35	6	4.04	134645	0	8.66	30.96	2.17	_	_	3	MA0075.1/Prrx2, MA0119.1/TLX1::NFIC, MA0161.1/NFIC	_	_	_
Uw	Rep2K562	K562	MER110A	ERV1	LTR	234.5	127.819	642	13	4	2.63	131301	7.44e-07	4.95	10.37	2.17	_	_	_	_	_	_	_
Uw	Rep1Jurkat	Jurkat	LTR25-int	ERV1	LTR	195.136	102.733	587	31	14	10.73	153237	1.16e-07	2.89	20.27	2.17	_	_	_	_	_	_	_
Uw	Rep2Helas3	Helas3	LTR23	ERV1	LTR	150.269	76.2245	837	44	16	10.28	128492	0	4.28	33.72	2.17	4	Ap2alpha, Ap2gamma, Cjun, ifngStat1	_	_	_	_	_
Duke	Progfib	Progfib	MER44C	TcMar-Tigger	DNA	183.966	95.9383	850	60	30	22.24	148235	9.91e-12	2.7	37.76	2.16	_	_	_	_	_	_	_
Uw	Rep2Panc1	Panc1	MER57B2	ERV1	LTR	161.837	82.8645	1095	36	19	10.69	112490	2.68e-10	3.37	25.31	2.16	_	_	_	_	_	_	_
Uw	Rep2Hre	Hre	MER130	Unknown?	Unknown?	316.936	187.223	94	11	0	0	168254	0	DIV/0	11	2.16	_	_	_	_	_	_	_
Duke	Panislets	Panislets	MER68-int	ERVL	LTR	228.927	124.153	369	21	2	1.65	165081	0	12.72	19.35	2.16	_	_	_	_	_	_	_
Uw	Rep1Hrcepic	Hrcepic	MER66D	ERV1	LTR	162.432	83.2095	241	16	4	3.67	183305	3.51e-07	4.36	12.33	2.16	_	_	_	_	_	_	_
Uw	Rep1Jurkat	Jurkat	LTR43-int	ERV1	LTR	182.729	95.1941	107	12	2	1.53	153237	9.99e-09	7.83	10.47	2.16	_	_	_	_	_	_	_
Duke	Melano	Melano	L1PBb	L1	LINE	200.741	106.194	251	27	9	8.62	191543	1.31e-07	3.13	18.38	2.16	_	_	_	_	_	_	_
Uw	Rep2Hrpe	Hrpe	MSTD	ERVL-MaLR	LTR	200.989	106.348	7594	199	138	133.09	192878	3.89e-08	1.5	65.91	2.16	_	_	_	_	_	_	_
Uw	Rep2Hgf	Hgf	UCON31	Unknown	Unknown	283.174	161.631	109	11	3	2	133592	1.39e-06	5.49	9	2.16	_	_	_	_	_	_	_
Uw	Rep1Hee	Hee	LTR3B	ERVK	LTR	114.205	56.3172	88	23	2	2.05	205414	0	11.2	20.95	2.16	_	_	_	_	_	_	_
Uw	Rep1Cmk	Cmk	G-rich	Low_complexity	Low_complexity	226.853	122.799	9668	945	485	301.23	124217	0	3.14	643.77	2.16	_	_	_	_	_	_	_
Uw	Rep1H1es	H1es	MER21B	ERVL	LTR	185.409	96.8085	2760	107	77	53.48	138911	3.82e-11	2	53.52	2.16	_	_	_	_	_	_	_
Uw	Rep2Hee	Hee	LTR3B_	ERVK	LTR	116.932	57.7825	251	46	5	4.45	177912	0	10.34	41.55	2.16	_	_	3	MA0075.1/Prrx2, MA0119.1/TLX1::NFIC, MA0161.1/NFIC	_	_	_
Duke	Fibrobl	Fibrobl	UCON29	PiggyBac?	DNA	274.667	155.474	240	16	5	3.8	152037	5.72e-07	4.21	12.2	2.16	_	_	_	_	_	_	_
Uw	Rep1H1es	H1es	C-rich	Low_complexity	Low_complexity	227.29	123.084	9429	1026	457	317.41	138911	0	3.23	708.59	2.15	4	Ctcf_Duke, Pol2, Pol2_Duke, Taf1	_	_	64	5.03	1000
Uw	Rep1Hrcepic	Hrcepic	Eulor5A	DNA?	DNA?	281.234	160.217	124	26	1	0.92	183305	0	28.37	25.08	2.15	_	_	_	_	4	4.25	18
Uw	Rep1Hcf	Hcf	MER48	ERV1	LTR	105.194	51.5194	196	19	7	6.05	172931	5.87e-06	3.14	12.95	2.15	_	_	_	_	_	_	_
Uw	Rep2Nhdfneo	Nhdfneo	MER58A	hAT-Charlie	DNA	228.024	123.563	13460	703	236	205.75	174367	0	3.42	497.25	2.15	_	_	1	MA0161.1/NFIC	_	_	_
Uw	Rep2Hre	Hre	LTR35A	ERV1	LTR	132.011	66.0009	91	20	1	0.84	168254	0	23.77	19.16	2.15	_	_	_	_	_	_	_
Duke	AosmcSerumfree	AosmcSerumfree	LTR35A	ERV1	LTR	132.011	66.0009	91	11	3	1.86	124307	6.66e-07	5.9	9.14	2.15	_	_	_	_	_	_	_
Uw	Rep1H1es	H1es	MamGypLTR3	Gypsy	LTR	303.578	176.867	948	88	23	15.97	138911	0	5.51	72.03	2.15	3	Ctcf, Ctcf_Duke, Pol2_Duke	_	_	_	_	_
Uw	Rep2Hee	Hee	MER50C	ERV1	LTR	215.514	115.489	111	12	1	0.89	177912	1.54e-11	13.49	11.11	2.15	_	_	_	_	_	_	_
Uw	Rep2K562	K562	LTR38	ERV1	LTR	231.601	125.907	308	15	3	1.97	131301	3.86e-10	7.62	13.03	2.15	_	_	_	_	_	_	_
Uw	Rep1H1es	H1es	(CTG)n	Simple_repeat	Simple_repeat	99.5606	48.554	899	79	44	30.56	138911	7.31e-14	2.59	48.44	2.14	3	Ctcf_Duke, Pol2_Duke, Taf1	_	_	_	_	_
Uw	Rep1Jurkat	Jurkat	LTR76	ERV1	LTR	123.011	61.0719	186	24	7	5.36	153237	6.53e-10	4.47	18.64	2.14	_	_	_	_	_	_	_
Duke	Gm12878V3	Gm12878	HERVFH21-int	ERV1	LTR	199.38	105.351	121	19	6	3.09	103075	1.39e-10	6.14	15.91	2.14	_	_	_	_	_	_	_
Duke	Lhsr	Lhsr	(CTCA)n	Simple_repeat	Simple_repeat	141.232	71.1259	483	33	5	3.8	152167	0	8.67	29.2	2.14	_	_	_	_	_	_	_
Uw	Rep1Hre	Hre	MER63B	hAT-Blackjack	DNA	218.773	117.574	2392	97	51	46.81	183581	4.6e-11	2.07	50.19	2.14	_	_	_	_	_	_	_
Uw	Rep2K562	K562	MER73	ERVL	LTR	177.311	91.9535	280	17	7	4.6	131301	1.73e-06	3.7	12.4	2.14	_	_	_	_	_	_	_
Uw	Rep1Hnpce	Hnpce	LTR19A	ERV1	LTR	121.254	60.1179	441	31	12	12.01	200155	1.26e-06	2.58	18.99	2.14	_	_	_	_	_	_	_
Uw	Rep1Hrcepic	Hrcepic	Charlie10b	hAT-Charlie	DNA	244.273	134.344	278	13	2	1.83	183305	1.01e-08	7.09	11.17	2.14	_	_	_	_	_	_	_
Uw	Rep1Hrcepic	Hrcepic	LTR3B_	ERVK	LTR	116.932	57.7825	251	47	6	5.5	183305	0	8.55	41.5	2.14	_	_	3	MA0075.1/Prrx2, MA0119.1/TLX1::NFIC, MA0161.1/NFIC	_	_	_
Duke	Fibrobl	Fibrobl	GSAT	centr	Satellite	199.676	105.534	68	13	4	3.04	152037	3.96e-06	4.28	9.96	2.14	_	_	_	_	_	_	_
Uw	Rep2K562	K562	MER4C	ERV1	LTR	165.914	85.2358	1226	67	33	21.66	131301	0	3.09	45.34	2.14	4	Brg1, Ini1, Pu1, Sirt6	2	MA0099.2/AP1, MA0161.1/NFIC	_	_	_
Duke	H9es	H9es	MER21C	ERVL	LTR	220.878	118.928	5451	246	166	119.48	143952	0	2.06	126.52	2.14	_	_	2	MA0107.1/RELA, MA0442.1/SOX10	_	_	_
Uw	Rep1H7es	H7es	LTR53	ERVL	LTR	223.598	120.685	666	82	14	18.01	257326	0	4.55	63.99	2.13	_	_	_	_	7	4.5	44
Uw	Rep1Hcm	Hcm	UCON26	Unknown	Unknown	301.704	175.438	206	37	3	2.85	189846	0	12.99	34.15	2.13	_	_	_	_	_	_	_
Uw	Rep1Hre	Hre	LTR45B	ERV1	LTR	167.751	86.3097	446	31	9	8.26	183581	2.89e-10	3.75	22.74	2.13	_	_	_	_	_	_	_
Uw	Rep1Gm12865	Gm12865	MER51A	ERV1	LTR	132.965	66.5275	954	85	29	20.47	141196	0	4.15	64.53	2.13	_	_	2	MA0060.1/NFYA, MA0442.1/SOX10	_	_	_
Uw	Rep1H1es	H1es	(TCCCC)n	Simple_repeat	Simple_repeat	82.7174	39.8385	736	34	17	11.81	138911	3.57e-08	2.88	22.19	2.13	1	Ctcf_Duke	_	_	_	_	_
Duke	Mcf7	Mcf7	MER61A	ERV1	LTR	155.261	79.0741	797	23	11	8.4	152768	8.27e-06	2.74	14.6	2.13	_	_	_	_	_	_	_
Duke	Fibrop	Fibrop	X3_LINE	RTE-BovB	LINE	274.947	155.675	660	25	11	7.49	136192	1.04e-07	3.34	17.51	2.13	_	_	_	_	_	_	_
Uw	Rep1SkmcV2	Skmc	MER70C	ERVL	LTR	228.28	123.73	275	17	5	4.81	192335	3.2e-06	3.54	12.19	2.13	_	_	_	_	_	_	_
Uw	Rep1Hae	Hae	LTR34	ERV1	LTR	200.085	105.787	387	36	15	14.7	196041	7.55e-07	2.45	21.3	2.13	_	_	_	_	_	_	_
Duke	Panislets	Panislets	(CACCAT)n	Simple_repeat	Simple_repeat	184.99	96.5556	514	23	8	6.6	165081	1.39e-07	3.48	16.4	2.12	_	_	_	_	_	_	_
Uw	Rep1Cmk	Cmk	LTR4	ERV1	LTR	158.948	81.194	96	23	1	0.62	124217	0	37.03	22.38	2.12	_	_	_	_	_	_	_
Duke	NhekV2	Nhek	MER44C	TcMar-Tigger	DNA	183.966	95.9383	850	56	28	19.77	141190	7.12e-12	2.83	36.23	2.12	_	_	_	_	_	_	_
Uw	Rep2Gm12865	Gm12865	tRNA-His-CAY_	tRNA	tRNA	138.628	69.6708	43	11	0	0	145637	0	DIV/0	11	2.12	_	_	_	_	_	_	_
Uw	Rep1Hcm	Hcm	LTR25	ERV1	LTR	197.436	104.149	282	41	5	4.75	189846	0	8.64	36.25	2.12	_	_	_	_	_	_	_
Uw	Rep1Hgf	Hgf	UCON4	Unknown	Unknown	243.805	134.029	118	13	3	2.07	137982	4.44e-08	6.28	10.93	2.12	_	_	_	_	_	_	_
Uw	Rep1H1es	H1es	LTR33	ERVL	LTR	283.571	161.921	9216	290	194	134.74	138911	0	2.15	155.26	2.11	2	Ctcf, Ctcf_Duke	_	_	16	3.13	215
Uw	Rep2Helas3	Helas3	LTR35A	ERV1	LTR	132.011	66.0009	91	15	1	0.64	128492	0	23.35	14.36	2.11	1	ifngStat1	_	_	_	_	_
Uw	Rep1Mcf7	Mcf7	MER57C2	ERV1	LTR	183.306	95.541	451	35	16	9.79	122401	9.53e-11	3.57	25.21	2.11	_	_	1	MA0060.1/NFYA	_	_	_
Duke	AosmcSerumfree	AosmcSerumfree	MER135	DNA	DNA	256.237	142.506	830	23	11	6.84	124307	2.57e-07	3.36	16.16	2.11	_	_	_	_	_	_	_
Uw	Rep1Cmk	Cmk	MER49	ERV1	LTR	169.896	87.5679	1355	59	40	24.84	124217	1.68e-09	2.37	34.16	2.11	_	_	_	_	_	_	_
Uw	Rep2Hcm	Hcm	MER70C	ERVL	LTR	228.28	123.73	275	14	3	2.39	159661	4e-08	5.85	11.61	2.11	_	_	_	_	_	_	_
Duke	Helas3V3	Helas3	(CAGGG)n	Simple_repeat	Simple_repeat	45.4153	21.2948	118	18	2	1.42	142403	0	12.64	16.58	2.11	_	_	_	_	_	_	_
Uw	Rep1Hl60V2	Hl60	MER57B2	ERV1	LTR	161.837	82.8645	1095	48	15	11.55	154019	0	4.16	36.45	2.11	_	_	1	MA0060.1/NFYA	_	_	_
Uw	Rep1H7es	H7es	LTR50	ERVL	LTR	241.681	132.601	2615	349	68	87.49	257326	0	3.99	261.51	2.11	_	_	_	_	_	_	_
Uw	Rep1Hrcepic	Hrcepic	LTR3B	ERVK	LTR	114.205	56.3172	88	20	3	2.75	183305	2.39e-12	7.27	17.25	2.1	_	_	_	_	_	_	_
Duke	NhekV2	Nhek	MER52A	ERV1	LTR	206.872	110.021	1816	118	110	77.65	141190	7.9e-06	1.52	40.35	2.1	1	Ctcf_Duke	4	MA0060.1/NFYA, MA0095.1/YY1, MA0161.1/NFIC, MA0164.1/Nr2e3	_	_	_
Uw	Rep1Cmk	Cmk	(GAGTG)n	Simple_repeat	Simple_repeat	174.086	90.0392	186	11	3	1.86	124217	6.61e-07	5.9	9.14	2.1	_	_	_	_	_	_	_
Uw	Rep1H7es	H7es	LTR16A2	ERVL	LTR	265.08	148.667	1828	168	51	65.62	257326	0	2.56	102.38	2.1	_	_	_	_	_	_	_
Uw	Rep1Nb4V2	Nb4	LTR50	ERVL	LTR	241.681	132.601	2615	186	51	35.06	137491	0	5.31	150.94	2.1	_	_	_	_	_	_	_
Duke	K562V3	K562	MER51A	ERV1	LTR	132.965	66.5275	954	97	34	23.65	139121	0	4.1	73.35	2.1	5	Cfos, Hey1, Nfya, Nfyb, Pol2_Duke	2	MA0060.1/NFYA, MA0442.1/SOX10	_	_	_
Duke	Helas3V3	Helas3	HERVL18-int	ERVL	LTR	185.186	96.6739	537	32	17	12.1	142403	5.35e-07	2.64	19.9	2.1	1	Ctcf_Duke	_	_	_	_	_
Uw	Rep1H7es	H7es	(GGGGA)n	Simple_repeat	Simple_repeat	80.9266	38.9248	722	50	9	11.58	257326	0	4.32	38.42	2.1	_	_	_	_	_	_	_
Uw	Rep2Mcf7	Mcf7	(CAGGG)n	Simple_repeat	Simple_repeat	45.4153	21.2948	118	12	3	2.48	165398	2.2e-06	4.84	9.52	2.1	_	_	_	_	_	_	_
Uw	Rep2K562	K562	tRNA-Ser-TCY	tRNA	tRNA	69	32.9014	15	11	0	0	131301	0	DIV/0	11	2.1	_	_	_	_	_	_	_
Duke	K562V3	K562	MER41B	ERV1	LTR	122.493	60.7904	2847	98	78	54.26	139121	3.23e-08	1.81	43.74	2.1	13	Brg1, Cfos, Cjun, Cmyc_Yale, Gtf2b, Hey1, Pol2_Duke, Pol2_Yale, Pol2b, Pu1, Sirt6, Srf, Yy1	2	MA0137.2/STAT1, MA0258.1/ESR2	_	_	_
Uw	Rep2Hrpe	Hrpe	LTR45B	ERV1	LTR	167.751	86.3097	446	32	11	10.61	192878	2.88e-08	3.02	21.39	2.1	_	_	_	_	_	_	_
Duke	Fibrop	Fibrop	LTR8	ERV1	LTR	153.558	78.0993	3537	150	118	80.35	136192	1.37e-12	1.87	69.65	2.09	_	_	_	_	_	_	_
Duke	Fibrop	Fibrop	MamSINE1	tRNA	SINE	304.383	177.482	1657	66	22	14.98	136192	0	4.41	51.02	2.09	_	_	_	_	_	_	_
Duke	Hsmmt	Hsmmt	MER52A	ERV1	LTR	206.872	110.021	1816	134	79	63.63	161091	2.66e-15	2.11	70.37	2.09	_	_	4	MA0080.2/SPI1, MA0095.1/YY1, MA0145.1/Tcfcp2l1, MA0161.1/NFIC	_	_	_
Uw	Rep2Hre	Hre	MER72B	ERV1	LTR	184.388	96.1926	183	29	1	0.84	168254	0	34.47	28.16	2.09	_	_	1	MA0152.1/NFATC2	3	3.8	20
Uw	Rep1Hgf	Hgf	UCON31	Unknown	Unknown	283.174	161.631	109	11	2	1.38	137982	2.8e-08	7.97	9.62	2.09	_	_	_	_	_	_	_
Uw	Rep1Nb4V2	Nb4	HUERS-P3-int	ERV1	LTR	180.677	93.9632	691	66	25	17.19	137491	0	3.84	48.81	2.09	_	_	_	_	_	_	_
Duke	Panislets	Panislets	(ATGGTG)n	Simple_repeat	Simple_repeat	188.637	98.7632	509	18	5	4.13	165081	8.29e-08	4.36	13.87	2.09	_	_	_	_	_	_	_
Uw	Rep1H1es	H1es	LTR41B	ERVL	LTR	247.609	136.6	985	133	26	18.06	138911	0	7.36	114.94	2.09	3	Ctcf, Ctcf_Duke, Pol2_Duke	_	_	12	4.46	104
Uw	Rep1Hrcepic	Hrcepic	MER77	ERVL	LTR	228.317	123.754	1299	83	35	32.08	183305	1.6e-14	2.59	50.92	2.09	_	_	_	_	7	3.42	58
Uw	Rep1H1es	H1es	G-rich	Low_complexity	Low_complexity	226.853	122.799	9668	1022	494	343.11	138911	0	2.98	678.89	2.09	2	Ctcf_Duke, Pol2_Duke	_	_	76	6.78	1022
Uw	Rep2Hcm	Hcm	LTR25	ERV1	LTR	197.436	104.149	282	34	3	2.39	159661	0	14.2	31.61	2.09	_	_	_	_	_	_	_
Uw	Rep1Cmk	Cmk	(GGGGA)n	Simple_repeat	Simple_repeat	80.9266	38.9248	722	24	10	6.21	124217	1.14e-08	3.86	17.79	2.09	_	_	_	_	_	_	_
Uw	Rep1Cmk	Cmk	MLT1B	ERVL-MaLR	LTR	187.264	97.9304	17894	325	336	208.69	124217	3.22e-14	1.56	116.32	2.09	_	_	_	_	_	_	_
Uw	Rep1SkmcV2	Skmc	HERVP71A-int	ERV1	LTR	141.109	71.057	221	31	5	4.81	192335	0	6.45	26.19	2.09	_	_	_	_	_	_	_
Uw	Rep1Mcf7	Mcf7	MER34A1	ERV1	LTR	197.957	104.471	772	27	14	8.57	122401	1.16e-07	3.15	18.43	2.09	_	_	_	_	_	_	_
Duke	AosmcSerumfree	AosmcSerumfree	(T)n	Simple_repeat	Simple_repeat	40.5542	18.9508	13549	230	154	95.72	124307	0	2.4	134.28	2.08	_	_	_	_	_	_	_
Duke	NhekV2	Nhek	Charlie13b	hAT-Charlie	DNA	276.829	157.028	403	25	10	7.06	141190	3.36e-08	3.54	17.94	2.08	_	_	_	_	_	_	_
Uw	Rep1H1es	H1es	MSTB1	ERVL-MaLR	LTR	165.021	84.715	5032	149	99	68.76	138911	0	2.17	80.24	2.08	_	_	_	_	_	_	_
Duke	NhekV2	Nhek	LTR44	ERV1	LTR	170.776	88.0854	214	15	4	2.82	141190	5.55e-08	5.31	12.18	2.08	_	_	_	_	_	_	_
Uw	Rep1Hnpce	Hnpce	LTR46	ERV1	LTR	144.286	72.8404	255	26	8	8.01	200155	1.05e-07	3.25	17.99	2.08	_	_	_	_	_	_	_
Duke	Myometr	Myometr	LTR40c	ERVL	LTR	242.45	133.117	604	24	12	9.03	150491	9.12e-06	2.66	14.97	2.08	_	_	_	_	_	_	_
Duke	Fibrop	Fibrop	Tigger7	TcMar-Tigger	DNA	181.048	94.1854	3105	97	73	49.71	136192	9.62e-10	1.95	47.29	2.08	_	_	_	_	_	_	_
Uw	Rep1Hrcepic	Hrcepic	MER50	ERV1	LTR	156.011	79.5042	2552	134	69	63.24	183305	0	2.12	70.76	2.08	_	_	_	_	_	_	_
Uw	Rep2Gm12865	Gm12865	LTR55	ERV	LTR	223.338	120.516	408	56	13	9.47	145637	0	5.92	46.53	2.08	_	_	1	MA0139.1/CTCF	_	_	_
Uw	Rep2K562	K562	LTR75	ERVL	LTR	235.257	128.32	288	17	5	3.28	131301	1.38e-08	5.18	13.72	2.08	_	_	_	_	_	_	_
Uw	Rep2Ag04450	Ag04450	Tigger3b	TcMar-Tigger	DNA	147.236	74.5048	6515	388	189	138.9	146986	0	2.79	249.1	2.08	_	_	4	MA0087.1/Sox5, MA0124.1/NKX3-1, MA0151.1/ARID3A, MA0157.1/FOXO3	19	8.34	277
Uw	Rep1H7es	H7es	L1PBb	L1	LINE	200.741	106.194	251	34	8	10.29	257326	1.25e-09	3.3	23.71	2.07	_	_	2	MA0056.1/MZF1_1-4, MA0098.1/ETS1	_	_	_
Duke	Myometr	Myometr	LTR8	ERV1	LTR	153.558	78.0993	3537	164	115	86.53	150491	3.95e-14	1.9	77.47	2.07	_	_	_	_	_	_	_
Uw	Rep1Hae	Hae	LTR35	ERV1	LTR	170.28	87.7936	118	19	1	0.98	196041	0	19.38	18.02	2.07	_	_	_	_	2	3.74	15
Uw	Rep2Hrcepic	Hrcepic	MER101B	ERV1	LTR	212.709	113.705	258	15	3	2.69	179660	2.96e-08	5.57	12.31	2.07	_	_	_	_	_	_	_
Duke	Helas3V3	Helas3	Tigger7	TcMar-Tigger	DNA	181.048	94.1854	3105	101	50	35.6	142403	0	2.84	65.4	2.07	10	Brg1, Cfos, Cjun, Cmyc, Cmyc_Yale, ifngStat1, Jund, Max, Pol2, Pol2_Duke	_	_	_	_	_
Uw	Rep1Hee	Hee	LTR3B_	ERVK	LTR	116.932	57.7825	251	51	4	4.11	205414	0	12.41	46.89	2.07	_	_	3	MA0075.1/Prrx2, MA0119.1/TLX1::NFIC, MA0161.1/NFIC	_	_	_
Uw	Rep1H1es	H1es	LTR13_	ERVK	LTR	109.641	53.8787	39	24	5	3.47	138911	7.45e-14	6.91	20.53	2.07	1	Ctcf_Duke	_	_	_	_	_
Uw	Rep2Gm12865	Gm12865	MER57B1	ERV1	LTR	130.259	65.0358	1008	43	18	13.11	145637	1.59e-11	3.28	29.89	2.07	_	_	_	_	_	_	_
Uw	Rep1Saec	Saec	MER41B	ERV1	LTR	122.493	60.7904	2847	241	77	68.28	177356	0	3.53	172.72	2.07	_	_	2	MA0137.2/STAT1, MA0258.1/ESR2	_	_	_
Uw	Rep2Hrcepic	Hrcepic	LTR10E	ERV1	LTR	136.369	68.4134	282	21	8	7.19	179660	6.77e-06	2.92	13.81	2.07	_	_	1	MA0106.1/TP53	_	_	_
Uw	Rep2Nb4	Nb4	MER20	hAT-Charlie	DNA	202.434	107.247	16693	646	330	216.25	131062	0	2.99	429.75	2.07	_	_	_	_	90	4.7	608
Duke	K562V3	K562	MER51E	ERV1	LTR	145.356	73.4432	247	32	5	3.48	139121	0	9.2	28.52	2.07	3	Cfos, Nfya, Nfyb	1	MA0060.1/NFYA	_	_	_
Uw	Rep1Hre	Hre	LTR44	ERV1	LTR	170.776	88.0854	214	26	3	2.75	183581	0	9.44	23.25	2.07	_	_	_	_	_	_	_
Duke	HuvecV2	Huvec	(CCCTG)n	Simple_repeat	Simple_repeat	53.4631	25.2111	149	20	2	1.33	133091	0	15.03	18.67	2.07	_	_	_	_	_	_	_
Uw	Rep1Saec	Saec	LTR88c	Gypsy?	LTR	300.349	174.41	1020	57	17	15.08	177356	0	3.78	41.92	2.07	_	_	_	_	_	_	_
Uw	Rep2Nb4	Nb4	LTR7C	ERV1	LTR	139.988	70.43	320	17	6	3.93	131062	1.94e-07	4.32	13.07	2.07	_	_	_	_	_	_	_
Uw	Rep2Hnpce	Hnpce	(CACTC)n	Simple_repeat	Simple_repeat	158.429	80.8948	98	12	1	0.84	168987	8.21e-12	14.2	11.16	2.06	_	_	_	_	_	_	_
Duke	Gm19238V2	Gm19238	MER57E1	ERV1	LTR	198.95	105.084	505	19	8	4.63	115818	1.06e-07	4.1	14.37	2.06	_	_	_	_	_	_	_
Uw	Rep1H1es	H1es	LTR16A2	ERVL	LTR	265.08	148.667	1828	89	44	30.56	138911	0	2.91	58.44	2.06	2	Ctcf, Ctcf_Duke	_	_	_	_	_
Uw	Rep1Ag04450	Ag04450	LTR61	ERV1	LTR	126.886	63.1854	166	14	2	1.46	145699	5.54e-11	9.61	12.54	2.06	_	_	_	_	_	_	_
Duke	Lhsr	Lhsr	LTR26	ERV1	LTR	172.062	88.8432	615	41	24	18.26	152167	1.38e-06	2.25	22.74	2.06	_	_	_	_	_	_	_
Duke	Mcf7	Mcf7	MER66A	ERV1	LTR	189.563	99.326	323	18	7	5.35	152768	3.62e-06	3.37	12.65	2.06	_	_	_	_	_	_	_
Duke	Helas3V3	Helas3	LTR18B	ERVL	LTR	154.818	78.8202	390	40	13	9.26	142403	1.2e-14	4.32	30.74	2.06	3	Cfos, Ini1, Jund	_	_	_	_	_
Uw	Rep2Hrpe	Hrpe	MER126	DNA	DNA	249.484	137.875	217	23	5	4.82	192878	4e-10	4.77	18.18	2.06	_	_	_	_	_	_	_
Uw	Rep1Gm12865	Gm12865	LTR45B	ERV1	LTR	167.751	86.3097	446	23	11	7.77	141196	2.28e-06	2.96	15.23	2.06	_	_	_	_	_	_	_
Uw	Rep2Panc1	Panc1	tRNA-Tyr-TAC	tRNA	tRNA	65.7812	31.2939	32	13	0	0	112490	0	DIV/0	13	2.06	_	_	_	_	_	_	_
Uw	Rep1Hee	Hee	LTR8	ERV1	LTR	153.558	78.0993	3537	364	115	118.11	205414	0	3.08	245.89	2.06	_	_	_	_	_	_	_
Uw	Rep1Cmk	Cmk	MLT1A	ERVL-MaLR	LTR	216.374	116.038	9085	167	188	116.76	124217	4.89e-06	1.43	50.24	2.06	_	_	_	_	_	_	_
Uw	Rep1Ag09309	Ag09309	UCON26	Unknown	Unknown	301.704	175.438	206	36	2	1.92	191697	0	18.78	34.08	2.06	_	_	_	_	_	_	_
Uw	Rep2Nb4	Nb4	LTR52	ERVL	LTR	227.05	122.928	1080	28	13	8.52	131062	3e-08	3.29	19.48	2.05	_	_	_	_	_	_	_
Uw	Rep1Jurkat	Jurkat	MER91C	hAT-Tip100	DNA	255.035	141.677	1613	108	19	14.56	153237	0	7.42	93.44	2.05	_	_	_	_	_	_	_
Duke	Lhsr	Lhsr	Tigger7	TcMar-Tigger	DNA	181.048	94.1854	3105	107	69	52.5	152167	1.35e-11	2.04	54.5	2.05	_	_	_	_	_	_	_
Uw	Rep1Cmk	Cmk	LTR13	ERVK	LTR	75.8963	36.3713	492	160	45	27.95	124217	0	5.72	132.05	2.05	_	_	_	_	_	_	_
Duke	Fibrobl	Fibrobl	MER44B	TcMar-Tigger	DNA	188.003	98.3784	2125	104	39	29.65	152037	0	3.51	74.35	2.05	_	_	3	MA0087.1/Sox5, MA0151.1/ARID3A, MA0152.1/NFATC2	_	_	_
Uw	Rep1Ag09309	Ag09309	UCON31	Unknown	Unknown	283.174	161.631	109	15	3	2.88	191697	7.07e-08	5.22	12.12	2.05	_	_	_	_	_	_	_
Duke	NhekV2	Nhek	MLT1H	ERVL-MaLR	LTR	261.778	146.353	10060	390	241	170.13	141190	0	2.29	219.87	2.05	_	_	_	_	_	_	_
Uw	Rep2Hrcepic	Hrcepic	MER57E1	ERV1	LTR	198.95	105.084	505	46	6	5.39	179660	0	8.53	40.61	2.05	_	_	_	_	_	_	_
Uw	Rep2Panc1	Panc1	HUERS-P3-int	ERV1	LTR	180.677	93.9632	691	53	26	14.62	112490	0	3.62	38.38	2.05	_	_	_	_	_	_	_
Uw	Rep2K562	K562	MLT1A	ERVL-MaLR	LTR	216.374	116.038	9085	176	160	105.04	131301	9.8e-11	1.68	70.96	2.05	_	_	_	_	32	3.27	154
Duke	H9es	H9es	MER51A	ERV1	LTR	132.965	66.5275	954	98	34	24.47	143952	0	4	73.53	2.05	_	_	2	MA0060.1/NFYA, MA0442.1/SOX10	_	_	_
Uw	Rep1Nhlf	Nhlf	MER61F	ERV1	LTR	149.032	75.5221	157	16	2	1.98	198459	4.98e-11	8.06	14.02	2.05	_	_	_	_	_	_	_
Uw	Rep1Mcf7	Mcf7	HERV3-int	ERV1	LTR	214.847	115.064	287	37	21	12.85	122401	1.03e-08	2.88	24.15	2.05	_	_	_	_	_	_	_
Duke	NhekV2	Nhek	MER52D	ERV1	LTR	198.666	104.909	598	58	33	23.3	141190	4.16e-10	2.49	34.7	2.05	_	_	_	_	_	_	_
Uw	Rep2Hee	Hee	LTR16D1	ERVL	LTR	290.48	167.008	204	19	4	3.56	177912	1.49e-09	5.34	15.44	2.05	_	_	_	_	_	_	_
Duke	Hepg2V3	Hepg2	(CATCC)n	Simple_repeat	Simple_repeat	163.1	83.5973	100	11	3	1.88	125631	7.42e-07	5.84	9.12	2.05	_	_	_	_	_	_	_
Duke	Hsmm	Hsmm	LTR26	ERV1	LTR	172.062	88.8432	615	37	12	8.3	138265	4.76e-14	4.46	28.7	2.05	_	_	_	_	_	_	_
Duke	Gm12891V2	Gm12891	(AGGGGG)n	Simple_repeat	Simple_repeat	61.6215	29.2276	177	13	2	1.39	139092	3.19e-10	9.35	11.61	2.04	_	_	_	_	_	_	_
Duke	K562V3	K562	(AGGGGG)n	Simple_repeat	Simple_repeat	61.6215	29.2276	177	13	1	0.7	139121	3.54e-14	18.69	12.3	2.04	_	_	_	_	_	_	_
Uw	Rep1H1es	H1es	LTR13	ERVK	LTR	75.8963	36.3713	492	178	34	23.61	138911	0	7.54	154.39	2.04	2	Ctcf, Ctcf_Duke	_	_	_	_	_
Uw	Rep2Hrcepic	Hrcepic	LTR3B_	ERVK	LTR	116.932	57.7825	251	44	5	4.49	179660	0	9.8	39.51	2.04	_	_	3	MA0075.1/Prrx2, MA0119.1/TLX1::NFIC, MA0161.1/NFIC	_	_	_
Duke	Gm12878V3	Gm12878	L1PA15-16	L1	LINE	197.23	104.022	1369	81	65	33.5	103075	1.1e-12	2.42	47.5	2.04	3	Ctcf, Ctcf_Duke, Rad21	4	MA0037.1/GATA3, MA0152.1/NFATC2, MA0161.1/NFIC, MA0442.1/SOX10	_	_	_
Duke	Melano	Melano	Eulor5A	DNA?	DNA?	281.234	160.217	124	13	3	2.87	191543	2.09e-06	4.52	10.13	2.04	_	_	_	_	_	_	_
Uw	Rep1Bjtert	Bjtert	MER131	SINE?	SINE?	266.235	149.48	422	24	8	5.77	144321	2.78e-09	4.16	18.23	2.04	_	_	_	_	_	_	_
Uw	Rep1Hrpe	Hrpe	LTR45B	ERV1	LTR	167.751	86.3097	446	36	10	11.15	222964	8.21e-10	3.23	24.85	2.04	_	_	_	_	_	_	_
Uw	Rep2Hnpce	Hnpce	Tigger3b	TcMar-Tigger	DNA	147.236	74.5048	6515	438	215	181.66	168987	0	2.41	256.34	2.04	_	_	4	MA0087.1/Sox5, MA0124.1/NKX3-1, MA0151.1/ARID3A, MA0157.1/FOXO3	_	_	_
Uw	Rep1H7es	H7es	MER51A	ERV1	LTR	132.965	66.5275	954	148	40	51.47	257326	0	2.88	96.53	2.04	_	_	2	MA0060.1/NFYA, MA0442.1/SOX10	_	_	_
Uw	Rep2Bjtert	Bjtert	LTR22A	ERVK	LTR	126.739	63.1049	188	12	2	1.67	167091	2.71e-08	7.18	10.33	2.04	_	_	_	_	_	_	_
Duke	Fibrop	Fibrop	(A)n	Simple_repeat	Simple_repeat	40.5194	18.9341	13557	201	139	94.65	136192	0	2.12	106.35	2.04	_	_	_	_	_	_	_
Duke	Panislets	Panislets	(CTCA)n	Simple_repeat	Simple_repeat	141.232	71.1259	483	34	6	4.95	165081	0	6.87	29.05	2.04	_	_	_	_	_	_	_
Uw	Rep2Mcf7	Mcf7	MER20	hAT-Charlie	DNA	202.434	107.247	16693	803	343	283.66	165398	0	2.83	519.34	2.04	2	Cmyc, Ctcf_Duke	_	_	_	_	_
Uw	Rep1Nb4V2	Nb4	LTR33A	ERVL	LTR	274.27	155.19	2019	76	27	18.56	137491	0	4.09	57.44	2.04	_	_	_	_	_	_	_
Uw	Rep2K562	K562	HERV15-int	ERV1	LTR	146.716	74.2108	88	18	8	5.25	131301	2.82e-06	3.43	12.75	2.03	1	Pol2_Duke	_	_	_	_	_
Uw	Rep1Mcf7	Mcf7	LTR16D1	ERVL	LTR	290.48	167.008	204	13	4	2.45	122401	3.28e-07	5.31	10.55	2.03	_	_	_	_	_	_	_
Uw	Rep1Hrpe	Hrpe	MLT1E3	ERVL-MaLR	LTR	229.279	124.384	1948	106	57	63.54	222964	4.17e-07	1.67	42.46	2.03	_	_	_	_	_	_	_
Uw	Rep1Hl60V2	Hl60	(TCC)n	Simple_repeat	Simple_repeat	80.2908	38.601	1169	93	23	17.71	154019	0	5.25	75.29	2.03	_	_	_	_	21	3.7	106
Uw	Rep1Hcm	Hcm	MER65D	ERV1	LTR	217.651	116.855	459	43	10	9.49	189846	0	4.53	33.51	2.03	_	_	_	_	_	_	_
Duke	Fibrop	Fibrop	MER57E1	ERV1	LTR	198.95	105.084	505	22	7	4.77	136192	1.63e-09	4.62	17.23	2.03	_	_	_	_	_	_	_
Duke	Lhsr	Lhsr	LTR13A	ERVK	LTR	71.3048	34.0572	187	40	25	19.02	152167	8.29e-06	2.1	20.98	2.03	_	_	_	_	_	_	_
Uw	Rep2Ag09319	Ag09319	LTR3B_	ERVK	LTR	116.932	57.7825	251	34	2	1.4	139719	0	24.33	32.6	2.03	_	_	3	MA0075.1/Prrx2, MA0119.1/TLX1::NFIC, MA0161.1/NFIC	_	_	_
Duke	Helas3V3	Helas3	MER44C	TcMar-Tigger	DNA	183.966	95.9383	850	54	27	19.22	142403	2.18e-11	2.81	34.78	2.03	6	Brg1, Cfos, Cjun, Cmyc, ifngStat1, Jund	2	MA0050.1/IRF1, MA0152.1/NFATC2	_	_	_
Uw	Rep1Hcm	Hcm	MER70C	ERVL	LTR	228.28	123.73	275	16	3	2.85	189846	1.03e-08	5.62	13.15	2.03	_	_	_	_	_	_	_
Uw	Rep1Gm12865	Gm12865	LTR55	ERV	LTR	223.338	120.516	408	53	3	2.12	141196	0	25.02	50.88	2.03	_	_	1	MA0139.1/CTCF	_	_	_
Uw	Rep2Hae	Hae	MER92A	ERV1	LTR	245.418	135.117	153	11	1	0.96	191567	5.15e-10	11.48	10.04	2.03	_	_	_	_	_	_	_
Uw	Rep2Nb4	Nb4	MER51A	ERV1	LTR	132.965	66.5275	954	75	37	24.25	131062	0	3.09	50.75	2.03	1	Pol2_Yale	2	MA0060.1/NFYA, MA0442.1/SOX10	15	3.62	68
Uw	Rep1Cmk	Cmk	LTR13_	ERVK	LTR	109.641	53.8787	39	21	1	0.62	124217	0	33.81	20.38	2.03	_	_	_	_	_	_	_
Uw	Rep1H1es	H1es	(GGGA)n	Simple_repeat	Simple_repeat	88.7283	42.9233	1288	56	18	12.5	138911	0	4.48	43.5	2.02	_	_	_	_	_	_	_
Uw	Rep2Hre	Hre	MER63B	hAT-Blackjack	DNA	218.773	117.574	2392	84	34	28.6	168254	0	2.94	55.4	2.02	_	_	_	_	_	_	_
Duke	Panislets	Panislets	(TGAG)n	Simple_repeat	Simple_repeat	142.1	71.6123	541	33	8	6.6	165081	4.05e-14	5	26.4	2.02	_	_	_	_	_	_	_
Uw	Rep2Skmc	Skmc	UCON31	Unknown	Unknown	283.174	161.631	109	15	4	3.89	194458	3.46e-06	3.86	11.11	2.02	_	_	_	_	_	_	_
Uw	Rep2Hee	Hee	LTR88c	Gypsy?	LTR	300.349	174.41	1020	56	17	15.12	177912	0	3.7	40.88	2.02	_	_	_	_	_	_	_
Uw	Rep1Mcf7	Mcf7	LTR72	ERV1	LTR	146.789	74.2521	152	11	3	1.84	122401	5.67e-07	5.99	9.16	2.02	_	_	_	_	_	_	_
Uw	Rep1Hrpe	Hrpe	LTR38	ERV1	LTR	231.601	125.907	308	24	7	7.8	222964	7.58e-07	3.08	16.2	2.02	_	_	_	_	_	_	_
Uw	Rep2Panc1	Panc1	Tigger3b	TcMar-Tigger	DNA	147.236	74.5048	6515	289	190	106.87	112490	0	2.7	182.14	2.02	_	_	3	MA0087.1/Sox5, MA0124.1/NKX3-1, MA0157.1/FOXO3	_	_	_
Uw	Rep1Hcm	Hcm	LTR76	ERV1	LTR	123.011	61.0719	186	28	4	3.8	189846	0	7.37	24.2	2.02	_	_	_	_	_	_	_
Uw	Rep2Hee	Hee	MER41B	ERV1	LTR	122.493	60.7904	2847	236	96	85.4	177912	0	2.76	150.6	2.02	_	_	2	MA0137.2/STAT1, MA0258.1/ESR2	_	_	_
Duke	Hepg2V3	Hepg2	(CCCCAA)n	Simple_repeat	Simple_repeat	226.029	122.263	102	16	4	2.51	125631	1.68e-09	6.37	13.49	2.02	_	_	_	_	_	_	_
Uw	Rep2Nb4	Nb4	MER73	ERVL	LTR	177.311	91.9535	280	16	3	1.97	131062	4.32e-11	8.14	14.03	2.02	_	_	_	_	_	_	_
Duke	Gm12878V3	Gm12878	LTR55	ERV	LTR	223.338	120.516	408	50	8	4.12	103075	0	12.13	45.88	2.02	3	Ctcf, Ctcf_Duke, Rad21	1	MA0139.1/CTCF	_	_	_
Duke	H9es	H9es	LTR19C	ERV1	LTR	191.592	100.562	223	14	4	2.88	143952	4.04e-07	4.86	11.12	2.02	_	_	_	_	_	_	_
Uw	Rep2Hgf	Hgf	UCON4	Unknown	Unknown	243.805	134.029	118	12	3	2	133592	2.12e-07	5.99	10	2.02	_	_	_	_	_	_	_
Uw	Rep1H7es	H7es	LTR16A	ERVL	LTR	288.792	165.758	6930	456	154	198.14	257326	0	2.3	257.86	2.02	_	_	1	MA0098.1/ETS1	22	3.33	314
Duke	K562V3	K562	MER52-int	ERV1	LTR	168.695	86.8628	495	34	18	12.52	139121	1.4e-07	2.72	21.48	2.02	2	Ctcf, Ctcf_Duke	_	_	_	_	_
Uw	Rep1Nb4V2	Nb4	MER20	hAT-Charlie	DNA	202.434	107.247	16693	661	344	236.49	137491	0	2.8	424.52	2.02	_	_	_	_	95	5.19	616
Uw	Rep1Hrpe	Hrpe	LTR18A	ERVL	LTR	189.409	99.2324	264	76	5	5.57	222964	0	13.63	70.43	2.02	_	_	5	MA0025.1/NFIL3, MA0043.1/HLF, MA0099.2/AP1, MA0119.1/TLX1::NFIC, MA0150.1/NFE2L2	6	5.18	45
Duke	NhekV2	Nhek	LTR88b	Gypsy?	LTR	297.244	172.064	1628	48	32	22.59	141190	1e-06	2.12	25.41	2.02	1	Ctcf_Duke	_	_	_	_	_
Uw	Rep1H1es	H1es	LTR33A	ERVL	LTR	274.27	155.19	2019	76	38	26.39	138911	0	2.88	49.61	2.01	1	Pol2_Duke	_	_	_	_	_
Uw	Rep1Hee	Hee	MER50C	ERV1	LTR	215.514	115.489	111	13	2	2.05	205414	4.05e-08	6.33	10.95	2.01	_	_	_	_	_	_	_
Uw	Rep2Hae	Hae	(TGAG)n	Simple_repeat	Simple_repeat	142.1	71.6123	541	21	6	5.75	191567	1.92e-07	3.65	15.25	2.01	_	_	_	_	_	_	_
Uw	Rep2Helas3	Helas3	LTR8	ERV1	LTR	153.558	78.0993	3537	223	115	73.88	128492	0	3.02	149.12	2.01	_	_	_	_	_	_	_
Duke	Hsmmt	Hsmmt	X3_LINE	RTE-BovB	LINE	274.947	155.675	660	28	9	7.25	161091	9.37e-10	3.86	20.75	2.01	_	_	_	_	_	_	_
Uw	Rep1Jurkat	Jurkat	(GAGTG)n	Simple_repeat	Simple_repeat	174.086	90.0392	186	13	3	2.3	153237	1.56e-07	5.66	10.7	2.01	_	_	_	_	_	_	_
Uw	Rep1Jurkat	Jurkat	tRNA-His-CAY_	tRNA	tRNA	138.628	69.6708	43	11	1	0.77	153237	4.22e-11	14.36	10.23	2.01	_	_	_	_	_	_	_
Duke	Gm12878V3	Gm12878	HUERS-P3b-int	ERV1	LTR	144.904	73.1884	468	35	27	13.92	103075	5.65e-07	2.52	21.08	2.01	3	Ctcf, Ctcf_Duke, Rad21	_	_	_	_	_
Uw	Rep2Hae	Hae	LTR64	ERV1	LTR	170.906	88.162	363	50	9	8.62	191567	0	5.8	41.38	2.01	_	_	_	_	_	_	_
Uw	Rep2Helas3	Helas3	MER50	ERV1	LTR	156.011	79.5042	2552	91	65	41.76	128492	1.35e-11	2.18	49.24	2.01	1	Max	_	_	_	_	_
Duke	Melano	Melano	PABL_B-int	ERV1	LTR	307.607	179.957	239	28	9	8.62	191543	3.83e-08	3.25	19.38	2.01	_	_	4	MA0037.1/GATA3, MA0063.1/Nkx2-5, MA0151.1/ARID3A, MA0152.1/NFATC2	_	_	_
Duke	Hsmmt	Hsmmt	MER52D	ERV1	LTR	198.666	104.909	598	65	28	22.55	161091	8.68e-14	2.88	42.45	2.01	_	_	_	_	_	_	_
Uw	Rep2Mcf7	Mcf7	MamGypLTR3	Gypsy	LTR	303.578	176.867	948	98	21	17.37	165398	0	5.64	80.63	2.01	1	Ctcf_Duke	_	_	_	_	_
Uw	Rep1Hrcepic	Hrcepic	MER21C	ERVL	LTR	220.878	118.928	5451	324	180	164.98	183305	0	1.96	159.03	2.01	_	_	2	MA0107.1/RELA, MA0442.1/SOX10	_	_	_
Uw	Rep1Cmk	Cmk	(TCCC)n	Simple_repeat	Simple_repeat	90.5204	43.8485	1347	51	19	11.8	124217	0	4.32	39.2	2.01	_	_	_	_	_	_	_
Uw	Rep2Nhdfneo	Nhdfneo	UCON26	Unknown	Unknown	301.704	175.438	206	32	0	0	174367	0	DIV/0	32	2.01	_	_	_	_	_	_	_
Uw	Rep1H7es	H7es	MER77B	ERVL	LTR	226.944	122.858	1251	134	42	54.04	257326	0	2.48	79.96	2.01	_	_	1	MA0442.1/SOX10	_	_	_
Uw	Rep2Mcf7	Mcf7	MER66C	ERV1	LTR	159.584	81.5611	579	77	15	12.4	165398	0	6.21	64.6	2.01	1	Ctcf_Duke	1	MA0161.1/NFIC	_	_	_
Uw	Rep2Mcf7	Mcf7	HERV3-int	ERV1	LTR	214.847	115.064	287	49	25	20.67	165398	3.4e-08	2.37	28.33	2.01	_	_	_	_	_	_	_
Uw	Rep2Ag10803	Ag10803	Kanga1c	TcMar-Tc2	DNA	236.05	128.846	823	31	14	12.14	173486	1.59e-06	2.55	18.86	2	_	_	_	_	_	_	_
Uw	Rep2Hae	Hae	LTR80B	ERVL	LTR	264.536	148.285	515	18	6	5.75	191567	9.82e-06	3.13	12.25	2	_	_	_	_	_	_	_
Uw	Rep1Hgf	Hgf	MER126	DNA	DNA	249.484	137.875	217	16	2	1.38	137982	1.81e-13	11.6	14.62	2	_	_	_	_	_	_	_
Uw	Rep1Ag09309	Ag09309	LTR3B_	ERVK	LTR	116.932	57.7825	251	46	7	6.71	191697	0	6.86	39.29	2	_	_	4	MA0075.1/Prrx2, MA0098.1/ETS1, MA0119.1/TLX1::NFIC, MA0161.1/NFIC	_	_	_
Uw	Rep1Hrpe	Hrpe	MER76	ERVL	LTR	231.097	125.576	719	58	20	22.3	222964	8.29e-11	2.6	35.7	2	_	_	_	_	_	_	_
Uw	Rep1H1es	H1es	LTR39	ERV1	LTR	171.226	88.3504	1231	40	26	18.06	138911	2.48e-06	2.22	21.94	2	_	_	_	_	_	_	_
Uw	Rep1Mcf7	Mcf7	MER77	ERVL	LTR	228.317	123.754	1299	53	36	22.03	122401	6.46e-09	2.41	30.97	2	_	_	_	_	_	_	_
Uw	Rep2Skmc	Skmc	HERVP71A-int	ERV1	LTR	141.109	71.057	221	30	13	12.64	194458	9.17e-06	2.37	17.36	2	_	_	_	_	_	_	_
Uw	Rep2Hee	Hee	LTR8	ERV1	LTR	153.558	78.0993	3537	306	100	88.96	177912	0	3.44	217.04	2	_	_	_	_	_	_	_
Uw	Rep1H7es	H7es	ERV3-16A3_LTR	ERVL	LTR	279.018	158.609	1093	92	24	30.88	257326	0	2.98	61.12	1.99	_	_	1	MA0442.1/SOX10	11	5.75	67
Uw	Rep2SknshraV2	Sknshra	(CAG)n	Simple_repeat	Simple_repeat	97.3626	47.4039	866	57	34	18.03	106079	6.21e-14	3.16	38.97	1.99	1	Nrsf	_	_	_	_	_
Uw	Rep2Hrpe	Hrpe	MLT1E2	ERVL-MaLR	LTR	238.59	130.535	3969	179	100	96.44	192878	1.7e-14	1.86	82.56	1.99	_	_	1	MA0161.1/NFIC	_	_	_
Uw	Rep2Nb4	Nb4	MamGypLTR3	Gypsy	LTR	303.578	176.867	948	77	25	16.38	131062	0	4.7	60.62	1.99	_	_	_	_	_	_	_
Uw	Rep2Hae	Hae	MER41A	ERV1	LTR	91.0671	44.1312	2534	139	81	77.58	191567	1.21e-10	1.79	61.42	1.99	_	_	3	MA0080.2/SPI1, MA0112.2/ESR1, MA0258.1/ESR2	_	_	_
Uw	Rep2Mcf7	Mcf7	MER91C	hAT-Tip100	DNA	255.035	141.677	1613	113	25	20.67	165398	0	5.47	92.33	1.99	1	Ctcf_Duke	_	_	_	_	_
Duke	AosmcSerumfree	AosmcSerumfree	LTR4	ERV1	LTR	158.948	81.194	96	21	2	1.24	124307	0	16.89	19.76	1.99	_	_	_	_	_	_	_
Uw	Rep2Ag10803	Ag10803	MER126	DNA	DNA	249.484	137.875	217	20	3	2.6	173486	8.66e-13	7.69	17.4	1.99	_	_	_	_	_	_	_
Uw	Rep1Cmk	Cmk	LTR33	ERVL	LTR	283.571	161.921	9216	244	202	125.46	124217	0	1.94	118.54	1.99	_	_	_	_	_	_	_
Duke	Fibrobl	Fibrobl	HERVFH21-int	ERV1	LTR	199.38	105.351	121	26	11	8.36	152037	2.43e-07	3.11	17.64	1.99	_	_	_	_	_	_	_
Uw	Rep1Saec	Saec	LTR16E2	ERVL	LTR	306.831	179.36	2331	86	46	40.79	177356	2.21e-10	2.11	45.21	1.99	_	_	_	_	_	_	_
Uw	Rep2Hrcepic	Hrcepic	MER21C	ERVL	LTR	220.878	118.928	5451	314	149	133.85	179660	0	2.35	180.15	1.99	_	_	2	MA0107.1/RELA, MA0442.1/SOX10	_	_	_
Uw	Rep1Ag09309	Ag09309	MER131	SINE?	SINE?	266.235	149.48	422	31	7	6.71	191697	1.65e-12	4.62	24.29	1.99	_	_	_	_	_	_	_
Uw	Rep1Hre	Hre	Eulor5A	DNA?	DNA?	281.234	160.217	124	24	3	2.75	183581	0	8.72	21.25	1.99	_	_	_	_	_	_	_
Duke	H9es	H9es	(TCCCC)n	Simple_repeat	Simple_repeat	82.7174	39.8385	736	45	10	7.2	143952	0	6.25	37.8	1.99	_	_	_	_	_	_	_
Duke	Fibrop	Fibrop	MER72B	ERV1	LTR	184.388	96.1926	183	14	3	2.04	136192	5.11e-09	6.85	11.96	1.98	_	_	1	MA0152.1/NFATC2	_	_	_
Uw	Rep2Helas3	Helas3	MER48	ERV1	LTR	105.194	51.5194	196	13	5	3.21	128492	7.29e-06	4.05	9.79	1.98	_	_	_	_	_	_	_
Uw	Rep1Hre	Hre	MER72B	ERV1	LTR	184.388	96.1926	183	30	9	8.26	183581	1.13e-09	3.63	21.74	1.98	_	_	1	MA0152.1/NFATC2	3	3.62	21
Uw	Rep1Hcf	Hcf	L1MEg1	L1	LINE	282.974	161.485	918	34	16	13.83	172931	1.31e-06	2.46	20.17	1.98	_	_	1	MA0161.1/NFIC	_	_	_
Uw	Rep1Hee	Hee	LTR14B	ERVK	LTR	99.0362	48.2793	359	34	11	11.3	205414	1.24e-08	3.01	22.7	1.98	_	_	1	MA0090.1/TEAD1	_	_	_
Uw	Rep2SknshraV2	Sknshra	(CG)n	Simple_repeat	Simple_repeat	159.363	81.4335	160	36	16	8.49	106079	4.41e-13	4.24	27.51	1.98	_	_	_	_	_	_	_
Uw	Rep1Hae	Hae	MER72	ERV1	LTR	171.625	88.5855	767	66	34	33.33	196041	1.89e-07	1.98	32.67	1.98	_	_	_	_	_	_	_
Uw	Rep1Hl60V2	Hl60	(TCCCC)n	Simple_repeat	Simple_repeat	82.7174	39.8385	736	35	14	10.78	154019	1.18e-09	3.25	24.22	1.98	_	_	_	_	_	_	_
Uw	Rep1Nhlf	Nhlf	MER41A	ERV1	LTR	91.0671	44.1312	2534	143	78	77.4	198459	8.76e-12	1.85	65.6	1.98	_	_	3	MA0080.2/SPI1, MA0112.2/ESR1, MA0258.1/ESR2	_	_	_
Uw	Rep1Hrpe	Hrpe	MamGyp-int	Gypsy	LTR	335.176	201.893	352	18	5	5.57	222964	6.46e-06	3.23	12.43	1.98	_	_	_	_	_	_	_
Uw	Rep2Hcf	Hcf	UCON31	Unknown	Unknown	283.174	161.631	109	12	1	0.8	159131	3.93e-12	15.08	11.2	1.98	_	_	_	_	_	_	_
Uw	Rep1Ag04450	Ag04450	Tigger3b	TcMar-Tigger	DNA	147.236	74.5048	6515	366	206	150.07	145699	0	2.44	215.93	1.98	_	_	4	MA0087.1/Sox5, MA0124.1/NKX3-1, MA0151.1/ARID3A, MA0157.1/FOXO3	17	7.59	260
Uw	Rep1Hee	Hee	LTR16E2	ERVL	LTR	306.831	179.36	2331	99	46	47.25	205414	1.64e-11	2.1	51.75	1.98	_	_	_	_	8	3.18	73
Uw	Rep1Saec	Saec	LTR3B_	ERVK	LTR	116.932	57.7825	251	42	6	5.32	177356	0	7.89	36.68	1.97	_	_	3	MA0075.1/Prrx2, MA0119.1/TLX1::NFIC, MA0161.1/NFIC	_	_	_
Uw	Rep2Bjtert	Bjtert	MER58C	hAT-Charlie	DNA	232.839	126.722	2621	56	35	29.24	167091	3.56e-06	1.92	26.76	1.97	_	_	_	_	_	_	_
Uw	Rep2Hrcepic	Hrcepic	LTR43	ERV1	LTR	144.338	72.8697	376	30	6	5.39	179660	3.09e-14	5.57	24.61	1.97	_	_	_	_	_	_	_
Uw	Rep2Hcm	Hcm	LTR76	ERV1	LTR	123.011	61.0719	186	23	7	5.59	159661	6.65e-09	4.12	17.41	1.97	_	_	_	_	_	_	_
Duke	Melano	Melano	HSAT5	Satellite	Satellite	210.344	112.207	250	27	7	6.7	191543	7.15e-10	4.03	20.3	1.97	_	_	_	_	_	_	_
Uw	Rep1H1es	H1es	MER21C	ERVL	LTR	220.878	118.928	5451	241	156	108.35	138911	0	2.22	132.65	1.97	_	_	2	MA0107.1/RELA, MA0442.1/SOX10	_	_	_
Uw	Rep2Nb4	Nb4	LTR10B1	ERV1	LTR	183.624	95.7324	242	17	7	4.59	131062	1.69e-06	3.71	12.41	1.97	1	Pol2_Yale	_	_	_	_	_
Duke	Hepg2V3	Hepg2	(CGGG)n	Simple_repeat	Simple_repeat	57.4923	27.1888	65	16	6	3.77	125631	5.11e-07	4.25	12.23	1.97	_	_	_	_	_	_	_
Uw	Rep2Hee	Hee	MER54A	ERVL	LTR	198.693	104.925	655	50	20	17.79	177912	1.05e-10	2.81	32.21	1.97	_	_	_	_	_	_	_
Uw	Rep1Hrcepic	Hrcepic	MER57E1	ERV1	LTR	198.95	105.084	505	45	9	8.25	183305	0	5.46	36.75	1.97	_	_	_	_	_	_	_
Uw	Rep1Jurkat	Jurkat	HERVK-int	ERVK	LTR	108.925	53.4978	240	50	30	22.99	153237	3.23e-07	2.18	27.01	1.97	_	_	_	_	_	_	_
Duke	Lhsr	Lhsr	(TCCA)n	Simple_repeat	Simple_repeat	159.822	81.6985	3579	167	64	48.69	152167	0	3.43	118.31	1.96	_	_	_	_	_	_	_
Duke	Progfib	Progfib	LTR19C	ERV1	LTR	191.592	100.562	223	14	4	2.96	148235	5.8e-07	4.72	11.04	1.96	_	_	_	_	_	_	_
Uw	Rep1H7es	H7es	MER110A	ERV1	LTR	234.5	127.819	642	23	6	7.72	257326	2.06e-06	2.98	15.28	1.96	_	_	_	_	_	_	_
Uw	Rep2SknshraV2	Sknshra	GC_rich	Low_complexity	Low_complexity	36.1427	16.8375	13637	2532	1762	934.56	106079	0	2.71	1597.44	1.96	_	_	_	_	_	_	_
Duke	Melano	Melano	MER68-int	ERVL	LTR	228.927	124.153	369	22	6	5.75	191543	4.73e-08	3.83	16.25	1.95	_	_	_	_	_	_	_
Uw	Rep2Hrcepic	Hrcepic	MER77	ERVL	LTR	228.317	123.754	1299	76	39	35.03	179660	6.34e-10	2.17	40.97	1.95	_	_	_	_	_	_	_
Uw	Rep2Hrcepic	Hrcepic	MER63D	hAT-Blackjack	DNA	213.515	114.216	1700	56	32	28.75	179660	2.17e-06	1.95	27.25	1.95	_	_	_	_	_	_	_
Uw	Rep1Hl60V2	Hl60	(GGA)n	Simple_repeat	Simple_repeat	79.7509	38.3263	1084	102	37	28.49	154019	0	3.58	73.51	1.95	_	_	_	_	_	_	_
Uw	Rep2Helas3	Helas3	LTR3B	ERVK	LTR	114.205	56.3172	88	13	3	1.93	128492	1.87e-08	6.74	11.07	1.95	_	_	_	_	_	_	_
Duke	Lhsr	Lhsr	LTR3B_	ERVK	LTR	116.932	57.7825	251	15	0	0	152167	0	DIV/0	15	1.95	_	_	_	_	_	_	_
Duke	K562V3	K562	MER54A	ERVL	LTR	198.693	104.925	655	43	21	14.61	139121	4.37e-10	2.94	28.39	1.95	11	Cfos, Cjun, Cmyc, Cmyc_Yale, Ctcf_Duke, Gata1, Gata2, Pol2_Duke, Pol2b, Pu1, Znf263	_	_	_	_	_
Uw	Rep2Gm12865	Gm12865	L1PA15-16	L1	LINE	197.23	104.022	1369	78	48	34.95	145637	1.11e-10	2.23	43.05	1.95	_	_	5	MA0037.1/GATA3, MA0075.1/Prrx2, MA0152.1/NFATC2, MA0161.1/NFIC, MA0442.1/SOX10	_	_	_
Uw	Rep2Helas3	Helas3	LTR3B_	ERVK	LTR	116.932	57.7825	251	30	4	2.57	128492	0	11.67	27.43	1.95	1	ifngStat1	3	MA0075.1/Prrx2, MA0119.1/TLX1::NFIC, MA0161.1/NFIC	_	_	_
Uw	Rep1Bjtert	Bjtert	LTR90B	LTR	LTR	285.377	163.243	541	13	4	2.89	144321	2.2e-06	4.5	10.11	1.95	_	_	_	_	_	_	_
Uw	Rep1Hrcepic	Hrcepic	LTR38	ERV1	LTR	231.601	125.907	308	19	3	2.75	183305	1.84e-11	6.91	16.25	1.95	_	_	_	_	_	_	_
Uw	Rep2Hrcepic	Hrcepic	MER50	ERV1	LTR	156.011	79.5042	2552	123	63	56.59	179660	3.77e-15	2.17	66.41	1.95	_	_	_	_	_	_	_
Uw	Rep1Hnpce	Hnpce	Tigger3b	TcMar-Tigger	DNA	147.236	74.5048	6515	495	157	157.12	200155	0	3.15	337.88	1.94	_	_	4	MA0087.1/Sox5, MA0124.1/NKX3-1, MA0151.1/ARID3A, MA0157.1/FOXO3	_	_	_
Uw	Rep1Saec	Saec	LTR16D1	ERVL	LTR	290.48	167.008	204	18	6	5.32	177356	3.38e-06	3.38	12.68	1.94	_	_	_	_	_	_	_
Uw	Rep2Nb4	Nb4	tRNA-Lys-AAA	tRNA	tRNA	108.359	53.1969	39	11	0	0	131062	0	DIV/0	11	1.94	_	_	_	_	_	_	_
Duke	Gm18507	Gm18507	LTR24B	ERV1	LTR	190.784	100.07	462	17	7	3.85	110037	1.44e-07	4.41	13.15	1.94	_	_	1	MA0099.2/AP1	_	_	_
Duke	Gm12878V3	Gm12878	HUERS-P3-int	ERV1	LTR	180.677	93.9632	691	69	26	13.4	103075	0	5.15	55.6	1.94	3	Ctcf, Ctcf_Duke, Rad21	_	_	_	_	_
Uw	Rep1Cmk	Cmk	MamGypLTR3	Gypsy	LTR	303.578	176.867	948	71	16	9.94	124217	0	7.14	61.06	1.94	_	_	_	_	_	_	_
Uw	Rep2Nb4	Nb4	LTR55	ERV	LTR	223.338	120.516	408	47	8	5.24	131062	0	8.97	41.76	1.94	_	_	1	MA0139.1/CTCF	_	_	_
Duke	Melano	Melano	PRIMA41-int	ERV1	LTR	219.207	117.853	440	71	21	20.11	191543	0	3.53	50.89	1.94	_	_	_	_	_	_	_
Duke	Melano	Melano	X3_LINE	RTE-BovB	LINE	274.947	155.675	660	32	11	10.53	191543	2.46e-08	3.04	21.47	1.94	_	_	_	_	_	_	_
Uw	Rep1Hre	Hre	MER77	ERVL	LTR	228.317	123.754	1299	77	34	31.21	183581	1.44e-12	2.47	45.79	1.93	_	_	_	_	_	_	_
Duke	H9es	H9es	LTR16B2	ERVL	LTR	270.159	152.256	1558	50	36	25.91	143952	8.62e-06	1.93	24.09	1.93	_	_	_	_	_	_	_
Uw	Rep2Skmc	Skmc	MamRep1894	hAT	DNA	285.401	163.261	693	19	4	3.89	194458	6.45e-09	4.89	15.11	1.93	_	_	_	_	_	_	_
Uw	Rep2Hae	Hae	Tigger3b	TcMar-Tigger	DNA	147.236	74.5048	6515	471	191	182.95	191567	0	2.57	288.05	1.93	_	_	4	MA0087.1/Sox5, MA0124.1/NKX3-1, MA0151.1/ARID3A, MA0157.1/FOXO3	_	_	_
Uw	Rep1Ag10803	Ag10803	LTR3B_	ERVK	LTR	116.932	57.7825	251	39	6	5.05	168274	0	7.73	33.95	1.93	_	_	3	MA0075.1/Prrx2, MA0119.1/TLX1::NFIC, MA0161.1/NFIC	_	_	_
Duke	Fibrobl	Fibrobl	HSAT5	Satellite	Satellite	210.344	112.207	250	21	9	6.84	152037	3.17e-06	3.07	14.16	1.93	_	_	_	_	_	_	_
Uw	Rep1H7es	H7es	MLT1E1	ERVL-MaLR	LTR	231.114	125.587	1028	52	21	27.02	257326	6.41e-06	1.92	24.98	1.93	_	_	_	_	_	_	_
Uw	Rep1Hae	Hae	MER41A	ERV1	LTR	91.0671	44.1312	2534	138	66	64.69	196041	0	2.13	73.31	1.93	_	_	3	MA0080.2/SPI1, MA0112.2/ESR1, MA0258.1/ESR2	_	_	_
Uw	Rep2Helas3	Helas3	LTR40a	ERVL	LTR	248.812	137.418	1969	68	36	23.13	128492	7.11e-15	2.94	44.87	1.93	_	_	_	_	_	_	_
Duke	K562V3	K562	HAL1-3A_ME	L1	LINE	246.931	136.141	1867	47	23	16	139121	8.36e-11	2.94	31	1.93	_	_	1	MA0057.1/MZF1_5-13	_	_	_
Uw	Rep2Hnpce	Hnpce	MER61D	ERV1	LTR	152.85	77.6948	273	16	5	4.22	168987	2.33e-06	3.79	11.78	1.93	_	_	_	_	_	_	_
Uw	Rep2Hrcepic	Hrcepic	LTR3B	ERVK	LTR	114.205	56.3172	88	18	2	1.8	179660	1.01e-13	10.02	16.2	1.93	_	_	_	_	_	_	_
Uw	Rep2K562	K562	LTR35A	ERV1	LTR	132.011	66.0009	91	14	2	1.31	131301	1.33e-11	10.66	12.69	1.93	_	_	_	_	_	_	_
Uw	Rep1Nb4V2	Nb4	(CTCG)n	Simple_repeat	Simple_repeat	117.676	58.1834	37	11	0	0	137491	0	DIV/0	11	1.93	_	_	_	_	_	_	_
Duke	K562V3	K562	(ATGGTG)n	Simple_repeat	Simple_repeat	188.637	98.7632	509	14	3	2.09	139121	6.75e-09	6.71	11.91	1.93	_	_	_	_	_	_	_
Uw	Rep2Panc1	Panc1	MER41G	ERV1	LTR	155.037	78.9457	109	11	4	2.25	112490	4.46e-06	4.89	8.75	1.93	_	_	_	_	_	_	_
Uw	Rep1Nhlf	Nhlf	LTR51	ERV1	LTR	179.655	93.3517	412	35	16	15.88	198459	9.97e-06	2.2	19.12	1.93	_	_	_	_	_	_	_
Uw	Rep1Cmk	Cmk	(TCC)n	Simple_repeat	Simple_repeat	80.2908	38.601	1169	71	27	16.77	124217	0	4.23	54.23	1.93	_	_	_	_	_	_	_
Duke	Melano	Melano	HERVI-int	ERV1	LTR	233.701	127.291	147	35	16	15.32	191543	4.72e-06	2.28	19.68	1.92	_	_	_	_	_	_	_
Uw	Rep1Ag09319	Ag09319	MER126	DNA	DNA	249.484	137.875	217	15	4	2.69	134645	2.93e-08	5.57	12.31	1.92	_	_	_	_	_	_	_
Duke	H9es	H9es	(GGGGA)n	Simple_repeat	Simple_repeat	80.9266	38.9248	722	42	11	7.92	143952	0	5.3	34.08	1.92	_	_	_	_	_	_	_
Uw	Rep1Cmk	Cmk	(GGA)n	Simple_repeat	Simple_repeat	79.7509	38.3263	1084	81	29	18.01	124217	0	4.5	62.99	1.92	_	_	_	_	_	_	_
Uw	Rep1Ag04450	Ag04450	LTR40A1	ERVL	LTR	255.067	141.699	568	29	6	4.37	145699	0	6.63	24.63	1.92	_	_	_	_	_	_	_
Duke	AosmcSerumfree	AosmcSerumfree	LFSINE_Vert	SINE	SINE	310.612	182.281	965	32	19	11.81	124307	3.14e-07	2.71	20.19	1.92	_	_	_	_	_	_	_
Uw	Rep2Nb4	Nb4	LTR13_	ERVK	LTR	109.641	53.8787	39	21	2	1.31	131062	0	16.02	19.69	1.92	_	_	_	_	_	_	_
Uw	Rep2Gm12865	Gm12865	tRNA-Val-GTY	tRNA	tRNA	96.8966	47.1606	29	11	0	0	145637	0	DIV/0	11	1.92	_	_	_	_	_	_	_
Uw	Rep2Hcm	Hcm	UCON26	Unknown	Unknown	301.704	175.438	206	28	3	2.39	159661	0	11.69	25.61	1.92	_	_	_	_	_	_	_
Uw	Rep2Hre	Hre	MER77	ERVL	LTR	228.317	123.754	1299	70	36	30.29	168254	2.08e-10	2.31	39.71	1.92	_	_	_	_	_	_	_
Uw	Rep2Hcf	Hcf	MER65D	ERV1	LTR	217.651	116.855	459	34	10	7.96	159131	1.45e-12	4.27	26.04	1.92	_	_	_	_	_	_	_
Uw	Rep1Hee	Hee	LTR44	ERV1	LTR	170.776	88.0854	214	27	7	7.19	205414	3.18e-09	3.76	19.81	1.92	_	_	_	_	_	_	_
Uw	Rep1Hee	Hee	LTR34	ERV1	LTR	200.085	105.787	387	34	14	14.38	205414	3e-06	2.36	19.62	1.92	_	_	_	_	_	_	_
Uw	Rep1Jurkat	Jurkat	MLT1B	ERVL-MaLR	LTR	187.264	97.9304	17894	368	369	282.72	153237	5.15e-07	1.3	85.28	1.92	_	_	_	_	54	4.51	320
Uw	Rep2Mcf7	Mcf7	(TCC)n	Simple_repeat	Simple_repeat	80.2908	38.601	1169	94	26	21.5	165398	0	4.37	72.5	1.91	1	Ctcf_Duke	_	_	_	_	_
Duke	Gm19239V2	Gm19239	MER57E1	ERV1	LTR	198.95	105.084	505	23	8	6.04	151069	2.82e-08	3.81	16.96	1.91	_	_	_	_	6	4.31	21
Uw	Rep2Hcm	Hcm	LTR19C	ERV1	LTR	191.592	100.562	223	22	7	5.59	159661	2.89e-08	3.94	16.41	1.91	_	_	2	MA0140.1/Tal1::Gata1, MA0442.1/SOX10	_	_	_
Uw	Rep1Bjtert	Bjtert	MER126	DNA	DNA	249.484	137.875	217	16	3	2.16	144321	1.84e-10	7.39	13.84	1.91	_	_	_	_	_	_	_
Uw	Rep2Gm12865	Gm12865	MER61B	ERV1	LTR	163.97	84.103	431	15	5	3.64	145637	1.51e-06	4.12	11.36	1.91	_	_	_	_	_	_	_
Uw	Rep2Mcf7	Mcf7	LTR45B	ERV1	LTR	167.751	86.3097	446	25	9	7.44	165398	9.22e-08	3.36	17.56	1.91	_	_	_	_	_	_	_
Uw	Rep1Gm12865	Gm12865	MER51E	ERV1	LTR	145.356	73.4432	247	12	4	2.82	141196	8.64e-06	4.25	9.18	1.91	_	_	_	_	_	_	_
Uw	Rep2Nb4	Nb4	MER57B2	ERV1	LTR	161.837	82.8645	1095	37	22	14.42	131062	1.79e-07	2.57	22.58	1.91	_	_	1	MA0060.1/NFYA	_	_	_
Uw	Rep2Hrpe	Hrpe	MER65D	ERV1	LTR	217.651	116.855	459	41	11	10.61	192878	2.76e-13	3.86	30.39	1.91	_	_	_	_	_	_	_
Uw	Rep2Hre	Hre	LTR44	ERV1	LTR	170.776	88.0854	214	22	1	0.84	168254	0	26.15	21.16	1.91	_	_	_	_	_	_	_
Uw	Rep2Ag09309	Ag09309	LTR3B_	ERVK	LTR	116.932	57.7825	251	37	4	3.24	162012	0	11.42	33.76	1.9	_	_	3	MA0075.1/Prrx2, MA0119.1/TLX1::NFIC, MA0161.1/NFIC	_	_	_
Uw	Rep2Panc1	Panc1	Tigger3a	TcMar-Tigger	DNA	170.942	88.1831	5313	123	98	55.12	112490	0	2.23	67.88	1.9	_	_	_	_	_	_	_
Duke	Lhsr	Lhsr	(TGGA)n	Simple_repeat	Simple_repeat	161.232	82.514	3799	165	59	44.89	152167	0	3.68	120.11	1.9	_	_	_	_	_	_	_
Uw	Rep1Hrcepic	Hrcepic	LTR18A	ERVL	LTR	189.409	99.2324	264	59	7	6.42	183305	0	9.2	52.58	1.9	_	_	3	MA0025.1/NFIL3, MA0043.1/HLF, MA0099.2/AP1	_	_	_
Duke	Gm18507	Gm18507	HERV15-int	ERV1	LTR	146.716	74.2108	88	38	6	3.3	110037	0	11.51	34.7	1.9	_	_	_	_	_	_	_
Uw	Rep1Hcm	Hcm	LTR19C	ERV1	LTR	191.592	100.562	223	26	5	4.75	189846	1.75e-12	5.48	21.25	1.9	_	_	2	MA0140.1/Tal1::Gata1, MA0442.1/SOX10	_	_	_
Uw	Rep1Jurkat	Jurkat	MSTB1	ERVL-MaLR	LTR	165.021	84.715	5032	150	123	94.24	153237	4.51e-08	1.59	55.76	1.9	_	_	_	_	_	_	_
Duke	Mcf7	Mcf7	tRNA-Cys-TGY	tRNA	tRNA	97.8786	47.6736	140	13	1	0.76	152768	1.29e-13	17.02	12.24	1.9	_	_	_	_	_	_	_
Duke	Hepg2V3	Hepg2	MER91C	hAT-Tip100	DNA	255.035	141.677	1613	80	23	14.45	125631	0	5.54	65.55	1.9	5	Cebpb, Cmyc, Ctcf, Ctcf_Duke, P300	_	_	_	_	_
Duke	Fibrobl	Fibrobl	D20S16	Satellite	Satellite	237.892	130.07	250	23	2	1.52	152037	0	15.13	21.48	1.9	_	_	_	_	_	_	_
Uw	Rep2Hae	Hae	MER70A	ERVL	LTR	210.221	112.13	535	29	11	10.54	191567	7.21e-07	2.75	18.46	1.9	_	_	_	_	_	_	_
Uw	Rep1Hae	Hae	LTR45C	ERV1	LTR	161.208	82.5001	413	32	10	9.8	196041	4.6e-09	3.26	22.2	1.9	_	_	_	_	_	_	_
Uw	Rep1Saec	Saec	HERVP71A-int	ERV1	LTR	141.109	71.057	221	26	11	9.75	177356	4.14e-06	2.67	16.25	1.9	_	_	_	_	_	_	_
Duke	Gm12891V2	Gm12891	D20S16	Satellite	Satellite	237.892	130.07	250	21	1	0.7	139092	0	30.2	20.3	1.9	_	_	_	_	_	_	_
Uw	Rep2Gm12865	Gm12865	(CCCCCG)n	Simple_repeat	Simple_repeat	64.4413	30.627	179	32	11	8.01	145637	3.29e-11	3.99	23.99	1.9	_	_	_	_	_	_	_
Uw	Rep2Mcf7	Mcf7	LTR41	ERVL	LTR	238.889	130.734	1731	261	43	35.56	165398	0	7.34	225.44	1.9	1	Ctcf_Duke	_	_	_	_	_
Uw	Rep2Nhlf	Nhlf	Charlie10b	hAT-Charlie	DNA	244.273	134.344	278	11	2	1.75	175157	3.48e-07	6.28	9.25	1.9	_	_	_	_	_	_	_
Uw	Rep1Gm12865	Gm12865	(CCCCCG)n	Simple_repeat	Simple_repeat	64.4413	30.627	179	31	16	11.3	141196	3.51e-07	2.74	19.7	1.89	_	_	_	_	_	_	_
Uw	Rep1Hl60V2	Hl60	(GGGGA)n	Simple_repeat	Simple_repeat	80.9266	38.9248	722	27	3	2.31	154019	0	11.69	24.69	1.89	_	_	_	_	_	_	_
Duke	H9es	H9es	HERVS71-int	ERV1	LTR	153.306	77.9553	160	42	20	14.4	143952	8.69e-10	2.92	27.6	1.89	_	_	_	_	_	_	_
Uw	Rep2Hre	Hre	LTR7C	ERV1	LTR	139.988	70.43	320	20	6	5.05	168254	9.45e-08	3.96	14.95	1.89	_	_	1	MA0074.1/RXRA::VDR	_	_	_
Duke	HuvecV2	Huvec	MER89	ERV1	LTR	203.668	108.016	1388	52	35	23.29	133091	9e-08	2.23	28.71	1.89	1	Cjun	_	_	_	_	_
Duke	Helas3V3	Helas3	MER77	ERVL	LTR	228.317	123.754	1299	70	45	32.04	142403	2.04e-09	2.18	37.96	1.89	8	Ap2alpha, Ap2gamma, Cfos, Cmyc, Cmyc_Yale, ifngStat1, Jund, Max	_	_	_	_	_
Uw	Rep2Gm12865	Gm12865	LTR13_	ERVK	LTR	109.641	53.8787	39	23	2	1.46	145637	0	15.79	21.54	1.89	_	_	_	_	_	_	_
Uw	Rep2Ag09309	Ag09309	MER57F	ERV1	LTR	188.809	98.8677	430	21	7	5.67	162012	1.54e-07	3.7	15.33	1.89	_	_	_	_	_	_	_
Uw	Rep1Hgf	Hgf	(GAGTG)n	Simple_repeat	Simple_repeat	174.086	90.0392	186	11	3	2.07	137982	1.93e-06	5.31	8.93	1.89	_	_	_	_	_	_	_
Uw	Rep2Helas3	Helas3	Eulor5A	DNA?	DNA?	281.234	160.217	124	16	7	4.5	128492	5.23e-06	3.56	11.5	1.89	_	_	_	_	_	_	_
Uw	Rep1H1es	H1es	(TCC)n	Simple_repeat	Simple_repeat	80.2908	38.601	1169	78	32	22.23	138911	0	3.51	55.77	1.89	3	Ctcf_Duke, Pol2_Duke, Taf1	_	_	_	_	_
Uw	Rep2Ag09309	Ag09309	MER58C	hAT-Charlie	DNA	232.839	126.722	2621	52	29	23.49	162012	1.17e-07	2.21	28.51	1.89	_	_	_	_	_	_	_
Uw	Rep1Gm12865	Gm12865	MER61E	ERV1	LTR	156.325	79.6845	323	16	6	4.24	141196	2.41e-06	3.78	11.76	1.89	_	_	_	_	_	_	_
Uw	Rep2Mcf7	Mcf7	LTR16C	ERVL	LTR	276.551	156.828	6615	230	124	102.55	165398	0	2.24	127.45	1.89	1	Ctcf_Duke	_	_	_	_	_
Duke	Gm12878V3	Gm12878	HERVS71-int	ERV1	LTR	153.306	77.9553	160	30	17	8.76	103075	4.32e-09	3.42	21.24	1.89	_	_	_	_	_	_	_
Uw	Rep1H7es	H7es	MER5A1	hAT-Charlie	DNA	214.139	114.613	15819	796	264	339.67	257326	0	2.34	456.33	1.89	_	_	_	_	49	5.3	673
Duke	K562V3	K562	(CACCC)n	Simple_repeat	Simple_repeat	139.944	70.4054	450	80	13	9.04	139121	0	8.85	70.96	1.89	_	_	_	_	_	_	_
Uw	Rep1Nb4V2	Nb4	tRNA-Cys-TGY	tRNA	tRNA	97.8786	47.6736	140	13	1	0.69	137491	3.04e-14	18.91	12.31	1.89	_	_	_	_	_	_	_
Duke	Helas3V3	Helas3	LTR25	ERV1	LTR	197.436	104.149	282	25	7	4.98	142403	2.85e-11	5.02	20.02	1.89	_	_	_	_	_	_	_
Duke	Hepg2V3	Hepg2	HERVH48-int	ERV1	LTR	106.446	52.182	121	19	7	4.4	125631	4.65e-08	4.32	14.6	1.89	_	_	_	_	_	_	_
Uw	Rep2Hrpe	Hrpe	MLT1E3	ERVL-MaLR	LTR	229.279	124.384	1948	85	49	47.26	192878	2.68e-07	1.8	37.74	1.89	_	_	_	_	_	_	_
Uw	Rep1Nb4V2	Nb4	LTR55	ERV	LTR	223.338	120.516	408	48	5	3.44	137491	0	13.96	44.56	1.89	_	_	1	MA0139.1/CTCF	_	_	_
Uw	Rep1H1es	H1es	(CGG)n	Simple_repeat	Simple_repeat	135.228	67.7801	1220	209	161	111.82	138911	0	1.87	97.18	1.88	3	Ctcf_Duke, Pol2_Duke, Taf1	_	_	_	_	_
Uw	Rep1H7es	H7es	MER49	ERV1	LTR	169.896	87.5679	1355	109	38	48.89	257326	3.89e-14	2.23	60.11	1.88	_	_	_	_	10	3.37	105
Uw	Rep1H7es	H7es	LTR33B	ERVL	LTR	294.095	169.701	1567	95	37	47.61	257326	4.69e-10	2	47.39	1.88	_	_	_	_	7	3.11	66
Uw	Rep2Panc1	Panc1	LTR40a	ERVL	LTR	248.812	137.418	1969	58	37	20.81	112490	6.01e-12	2.79	37.19	1.88	_	_	_	_	_	_	_
Uw	Rep2Nb4	Nb4	LTR33A	ERVL	LTR	274.27	155.19	2019	67	53	34.73	131062	3.87e-07	1.93	32.27	1.88	_	_	_	_	_	_	_
Uw	Rep2Mcf7	Mcf7	HUERS-P3b-int	ERV1	LTR	144.904	73.1884	468	37	19	15.71	165398	1.36e-06	2.35	21.29	1.88	_	_	_	_	_	_	_
Uw	Rep2Hrcepic	Hrcepic	MER57B2	ERV1	LTR	161.837	82.8645	1095	50	27	24.25	179660	1.47e-06	2.06	25.75	1.88	_	_	_	_	8	5.26	43
Uw	Rep2K562	K562	U1	snRNA	snRNA	133.681	66.9234	191	19	1	0.66	131301	0	28.94	18.34	1.88	4	Hey1, Pol2, Pol2_Yale, Setdb1	_	_	_	_	_
Uw	Rep2Hae	Hae	MER49	ERV1	LTR	169.896	87.5679	1355	81	43	41.19	191567	1.37e-08	1.97	39.81	1.88	_	_	_	_	_	_	_
Uw	Rep2Nhdfneo	Nhdfneo	MER126	DNA	DNA	249.484	137.875	217	19	5	4.36	174367	4.06e-08	4.36	14.64	1.88	_	_	_	_	_	_	_
Uw	Rep1Nb4V2	Nb4	MSTB1	ERVL-MaLR	LTR	165.021	84.715	5032	133	92	63.25	137491	3.77e-15	2.1	69.75	1.88	_	_	_	_	22	4.12	105
Duke	Progfib	Progfib	(CAGCT)n	Simple_repeat	Simple_repeat	133.345	66.7376	55	11	1	0.74	148235	2.9e-11	14.84	10.26	1.88	_	_	_	_	_	_	_
Uw	Rep2Helas3	Helas3	MER66C	ERV1	LTR	159.584	81.5611	579	56	17	10.92	128492	0	5.13	45.08	1.88	2	Ctcf_Duke, ifngStat1	1	MA0161.1/NFIC	_	_	_
Uw	Rep2Gm12865	Gm12865	MER57C2	ERV1	LTR	183.306	95.541	451	37	7	5.1	145637	0	7.26	31.9	1.88	_	_	1	MA0060.1/NFYA	_	_	_
Duke	Lhsr	Lhsr	(CCCTAG)n	Simple_repeat	Simple_repeat	258.893	144.345	206	11	1	0.76	152167	3.9e-11	14.46	10.24	1.88	_	_	_	_	_	_	_
Uw	Rep2Hrcepic	Hrcepic	LTR18A	ERVL	LTR	189.409	99.2324	264	57	7	6.29	179660	0	9.06	50.71	1.88	_	_	4	MA0025.1/NFIL3, MA0043.1/HLF, MA0099.2/AP1, MA0119.1/TLX1::NFIC	_	_	_
Uw	Rep1SkmcV2	Skmc	LTR40b	ERVL	LTR	233.276	127.011	1150	50	21	20.2	192335	6.54e-09	2.48	29.8	1.88	_	_	_	_	_	_	_
Uw	Rep1H1es	H1es	MER5A1	hAT-Charlie	DNA	214.139	114.613	15819	427	269	186.84	138911	0	2.29	240.17	1.88	_	_	_	_	26	3.69	372
Uw	Rep1Cmk	Cmk	(CCCCCG)n	Simple_repeat	Simple_repeat	64.4413	30.627	179	27	16	9.94	124217	2e-06	2.72	17.06	1.88	_	_	_	_	_	_	_
Uw	Rep1Hre	Hre	LTR35A	ERV1	LTR	132.011	66.0009	91	19	3	2.75	183581	1.89e-11	6.9	16.25	1.87	_	_	_	_	_	_	_
Duke	Progfib	Progfib	Tigger7	TcMar-Tigger	DNA	181.048	94.1854	3105	95	63	46.69	148235	1.79e-10	2.03	48.31	1.87	_	_	_	_	_	_	_
Duke	AosmcSerumfree	AosmcSerumfree	(CG)n	Simple_repeat	Simple_repeat	159.363	81.4335	160	36	4	2.49	124307	0	14.48	33.51	1.87	_	_	_	_	_	_	_
Duke	Myometr	Myometr	MLT1G	ERVL-MaLR	LTR	258.88	144.336	2833	103	62	46.65	150491	3.42e-13	2.21	56.35	1.87	_	_	_	_	_	_	_
Uw	Rep2Panc1	Panc1	HUERS-P3b-int	ERV1	LTR	144.904	73.1884	468	25	15	8.44	112490	9.33e-07	2.96	16.56	1.87	_	_	_	_	_	_	_
Duke	K562V3	K562	(CCA)n	Simple_repeat	Simple_repeat	148.474	75.2057	1201	50	28	19.48	139121	2.07e-09	2.57	30.52	1.87	_	_	_	_	_	_	_
Uw	Rep1Nb4V2	Nb4	MER57B2	ERV1	LTR	161.837	82.8645	1095	38	14	9.62	137491	9.51e-13	3.95	28.38	1.87	_	_	2	MA0060.1/NFYA, MA0151.1/ARID3A	_	_	_
Duke	HuvecV2	Huvec	MER44D	TcMar-Tigger	DNA	187.376	97.9983	750	32	11	7.32	133091	3.27e-12	4.37	24.68	1.87	2	Cjun, Cmyc	1	MA0087.1/Sox5	_	_	_
Uw	Rep2Hrcepic	Hrcepic	MER77B	ERVL	LTR	226.944	122.858	1251	87	33	29.64	179660	0	2.93	57.36	1.87	_	_	1	MA0442.1/SOX10	_	_	_
Uw	Rep2Mcf7	Mcf7	Tigger3c	TcMar-Tigger	DNA	169.967	87.6096	2369	122	41	33.91	165398	0	3.6	88.09	1.87	_	_	1	MA0124.1/NKX3-1	_	_	_
Uw	Rep2Hee	Hee	MER41A	ERV1	LTR	91.0671	44.1312	2534	121	89	79.17	177912	4.81e-06	1.53	41.83	1.87	_	_	3	MA0080.2/SPI1, MA0112.2/ESR1, MA0258.1/ESR2	_	_	_
Uw	Rep1Gm12865	Gm12865	LTR13_	ERVK	LTR	109.641	53.8787	39	22	4	2.82	141196	6.02e-14	7.79	19.18	1.87	_	_	_	_	_	_	_
Uw	Rep2Hee	Hee	LTR3A	ERVK	LTR	104.928	51.3788	167	11	2	1.78	177912	4.1e-07	6.18	9.22	1.87	_	_	_	_	_	_	_
Uw	Rep2Nhlf	Nhlf	MER41A	ERV1	LTR	91.0671	44.1312	2534	119	88	77.07	175157	3.61e-06	1.54	41.93	1.86	_	_	1	MA0080.2/SPI1	_	_	_
Duke	Progfib	Progfib	MamSINE1	tRNA	SINE	304.383	177.482	1657	64	36	26.68	148235	2.63e-10	2.4	37.32	1.86	_	_	_	_	_	_	_
Uw	Rep2Helas3	Helas3	tRNA-Cys-TGY	tRNA	tRNA	97.8786	47.6736	140	12	3	1.93	128492	1.37e-07	6.23	10.07	1.86	1	Bdp1	_	_	_	_	_
Duke	Fibrobl	Fibrobl	LTR8	ERV1	LTR	153.558	78.0993	3537	149	105	79.82	152037	1.62e-12	1.87	69.18	1.86	_	_	_	_	_	_	_
Uw	Rep1Hnpce	Hnpce	LTR10D	ERV1	LTR	112.052	55.1647	192	13	3	3	200155	3.43e-06	4.33	10	1.86	_	_	_	_	1	3.52	9
Uw	Rep2Hre	Hre	LTR18A	ERVL	LTR	189.409	99.2324	264	53	5	4.21	168254	0	12.6	48.79	1.86	_	_	4	MA0025.1/NFIL3, MA0043.1/HLF, MA0099.2/AP1, MA0119.1/TLX1::NFIC	_	_	_
Uw	Rep1Hcpe	Hcpe	LTR87	ERVL?	LTR	250.027	138.245	664	47	11	11.05	200844	0	4.25	35.95	1.86	_	_	_	_	_	_	_
Duke	Helas3V3	Helas3	(AGGTG)n	Simple_repeat	Simple_repeat	185.333	96.7626	63	12	2	1.42	142403	4.26e-09	8.43	10.58	1.86	_	_	_	_	_	_	_
Duke	Hepg2V3	Hepg2	(CCCCCT)n	Simple_repeat	Simple_repeat	70.4717	33.639	159	16	4	2.51	125631	1.68e-09	6.37	13.49	1.86	_	_	_	_	_	_	_
Uw	Rep1H7es	H7es	LTR14B	ERVK	LTR	99.0362	48.2793	359	40	12	15.44	257326	5.01e-08	2.59	24.56	1.86	_	_	1	MA0090.1/TEAD1	_	_	_
Duke	NhekV2	Nhek	(CGGG)n	Simple_repeat	Simple_repeat	57.4923	27.1888	65	17	5	3.53	141190	4.05e-08	4.82	13.47	1.86	_	_	_	_	_	_	_
Uw	Rep2Nb4	Nb4	(TCCCC)n	Simple_repeat	Simple_repeat	82.7174	39.8385	736	28	10	6.55	131062	9.76e-11	4.27	21.45	1.86	_	_	_	_	_	_	_
Uw	Rep2Hcpe	Hcpe	MER70C	ERVL	LTR	228.28	123.73	275	14	3	2.72	181049	1.96e-07	5.16	11.28	1.86	_	_	_	_	_	_	_
Duke	Panislets	Panislets	HAL1-2a_MD	L1	LINE	258.054	143.763	1455	52	24	19.81	165081	4.95e-10	2.62	32.19	1.86	_	_	_	_	_	_	_
Duke	Melano	Melano	Tigger7	TcMar-Tigger	DNA	181.048	94.1854	3105	122	66	63.21	191543	1.83e-11	1.93	58.79	1.86	_	_	_	_	_	_	_
Uw	Rep2Hnpce	Hnpce	MER65D	ERV1	LTR	217.651	116.855	459	35	12	10.14	168987	2.39e-10	3.45	24.86	1.86	_	_	_	_	_	_	_
Duke	Gm19238V2	Gm19238	(CCCGG)n	Simple_repeat	Simple_repeat	48.2105	22.6499	57	11	0	0	115818	0	DIV/0	11	1.86	_	_	_	_	_	_	_
Duke	Gm12878V3	Gm12878	LTR50	ERVL	LTR	241.681	132.601	2615	136	56	28.86	103075	0	4.71	107.14	1.85	5	Ctcf, Ctcf_Duke, Nfkb, Pu1, Rad21	_	_	_	_	_
Duke	H9es	H9es	MER52A	ERV1	LTR	206.872	110.021	1816	106	92	66.22	143952	2.5e-06	1.6	39.78	1.85	_	_	1	MA0095.1/YY1	_	_	_
Duke	H9es	H9es	MER5A1	hAT-Charlie	DNA	214.139	114.613	15819	351	249	179.22	143952	0	1.96	171.78	1.85	_	_	_	_	26	4.21	336
Uw	Rep2K562	K562	LTR18B	ERVL	LTR	154.818	78.8202	390	65	14	9.19	131301	0	7.07	55.81	1.85	6	Cjun, Gata2, Nfe2, Pol2_Duke, Pol2b, Znf263	1	MA0150.1/NFE2L2	_	_	_
Uw	Rep1Hrcepic	Hrcepic	MER77B	ERVL	LTR	226.944	122.858	1251	88	40	36.66	183305	1.96e-13	2.4	51.34	1.85	_	_	1	MA0442.1/SOX10	_	_	_
Uw	Rep2Mcf7	Mcf7	LTR8	ERV1	LTR	153.558	78.0993	3537	264	119	98.41	165398	0	2.68	165.59	1.85	_	_	_	_	_	_	_
Uw	Rep1Hre	Hre	MER21C	ERVL	LTR	220.878	118.928	5451	299	187	171.65	183581	0	1.74	127.35	1.85	_	_	2	MA0107.1/RELA, MA0442.1/SOX10	_	_	_
Uw	Rep2Hee	Hee	LTR18B	ERVL	LTR	154.818	78.8202	390	88	4	3.56	177912	0	24.73	84.44	1.85	_	_	3	MA0099.2/AP1, MA0119.1/TLX1::NFIC, MA0150.1/NFE2L2	_	_	_
Uw	Rep1Gm12865	Gm12865	HUERS-P3-int	ERV1	LTR	180.677	93.9632	691	60	26	18.36	141196	0	3.27	41.64	1.85	_	_	_	_	_	_	_
Uw	Rep2Gm12865	Gm12865	LTR38B	ERV1	LTR	182.612	95.1238	232	11	3	2.18	145637	3.33e-06	5.04	8.82	1.85	_	_	_	_	_	_	_
Uw	Rep1Hae	Hae	LTR64	ERV1	LTR	170.906	88.162	363	47	11	10.78	196041	0	4.36	36.22	1.85	_	_	_	_	_	_	_
Uw	Rep2Nb4	Nb4	LTR41B	ERVL	LTR	247.609	136.6	985	111	22	14.42	131062	0	7.7	96.58	1.85	_	_	_	_	_	_	_
Uw	Rep2Panc1	Panc1	HERV15-int	ERV1	LTR	146.716	74.2108	88	14	5	2.81	112490	3.02e-07	4.98	11.19	1.85	_	_	_	_	_	_	_
Uw	Rep2Mcf7	Mcf7	LTR41B	ERVL	LTR	247.609	136.6	985	140	29	23.98	165398	0	5.84	116.02	1.85	_	_	_	_	_	_	_
Uw	Rep1H7es	H7es	LTR55	ERV	LTR	223.338	120.516	408	88	12	15.44	257326	0	5.7	72.56	1.85	_	_	1	MA0139.1/CTCF	_	_	_
Uw	Rep1Hee	Hee	tRNA-Cys-TGY	tRNA	tRNA	97.8786	47.6736	140	19	2	2.05	205414	1.03e-13	9.25	16.95	1.85	_	_	_	_	_	_	_
Duke	K562V3	K562	GSATX	centr	Satellite	209.481	111.663	54	30	2	1.39	139121	0	21.56	28.61	1.85	_	_	_	_	_	_	_
Uw	Rep1Hrcepic	Hrcepic	MER63A	hAT-Blackjack	DNA	250.632	138.658	3511	187	54	49.49	183305	0	3.78	137.51	1.84	_	_	_	_	15	3.99	156
Duke	HuvecV2	Huvec	Tigger7	TcMar-Tigger	DNA	181.048	94.1854	3105	84	61	40.59	133091	8.12e-10	2.07	43.41	1.84	2	Cjun, Cmyc	_	_	_	_	_
Uw	Rep1Hre	Hre	LTR38	ERV1	LTR	231.601	125.907	308	18	4	3.67	183581	1.38e-08	4.9	14.33	1.84	_	_	_	_	_	_	_
Duke	Mcf7	Mcf7	MER77	ERVL	LTR	228.317	123.754	1299	73	38	29.03	152768	2.13e-12	2.51	43.97	1.84	_	_	_	_	_	_	_
Uw	Rep2Nb4	Nb4	HERVK-int	ERVK	LTR	108.925	53.4978	240	40	20	13.11	131062	5.75e-10	3.05	26.89	1.84	_	_	_	_	_	_	_
Duke	Gm12891V2	Gm12891	LTR43B	ERV1	LTR	202.712	107.42	229	11	2	1.39	139092	3.05e-08	7.91	9.61	1.84	1	Nfkb	_	_	_	_	_
Duke	Mcf7	Mcf7	HERVE-int	ERV1	LTR	128.012	63.802	250	102	30	22.92	152768	0	4.45	79.08	1.84	1	Ctcf_Duke	4	MA0061.1/NF-kappaB, MA0099.2/AP1, MA0152.1/NFATC2, MA0163.1/PLAG1	_	_	_
Duke	NhekV2	Nhek	MamRep605	Unknown	Unknown	286.668	164.192	4440	105	83	58.59	141190	1.67e-08	1.79	46.41	1.84	_	_	_	_	_	_	_
Uw	Rep1Gm12865	Gm12865	MER91C	hAT-Tip100	DNA	255.035	141.677	1613	89	23	16.24	141196	0	5.48	72.76	1.84	_	_	_	_	12	3.19	82
Uw	Rep2Helas3	Helas3	MER41B	ERV1	LTR	122.493	60.7904	2847	155	79	50.75	128492	0	3.05	104.25	1.84	1	ifngStat1	2	MA0137.2/STAT1, MA0258.1/ESR2	_	_	_
Duke	Melano	Melano	(A)n	Simple_repeat	Simple_repeat	40.5194	18.9341	13557	255	146	139.83	191543	0	1.82	115.17	1.84	_	_	_	_	_	_	_
Uw	Rep2Hee	Hee	HERV15-int	ERV1	LTR	146.716	74.2108	88	22	7	6.23	177912	1.9e-07	3.53	15.77	1.84	_	_	_	_	_	_	_
Uw	Rep2Gm12865	Gm12865	MER57C1	ERV1	LTR	191.109	100.268	192	14	2	1.46	145637	5.51e-11	9.61	12.54	1.83	_	_	_	_	_	_	_
Uw	Rep1H1es	H1es	GC_rich	Low_complexity	Low_complexity	36.1427	16.8375	13637	3109	1743	1210.61	138911	0	2.57	1898.39	1.83	2	Ctcf_Duke, Pol2_Duke	_	_	145	4.86	2797
Uw	Rep2K562	K562	MER65C	ERV1	LTR	188.9	98.923	687	39	23	15.1	131301	7.66e-08	2.58	23.9	1.83	_	_	_	_	_	_	_
Uw	Rep1H7es	H7es	LTR42	ERVL	LTR	189.331	99.1849	293	32	10	12.87	257326	1.94e-06	2.49	19.13	1.83	_	_	_	_	_	_	_
Uw	Rep2Nb4	Nb4	L1PA15-16	L1	LINE	197.23	104.022	1369	66	57	37.35	131062	7.9e-06	1.77	28.65	1.83	_	_	3	MA0037.1/GATA3, MA0161.1/NFIC, MA0442.1/SOX10	_	_	_
Uw	Rep1Jurkat	Jurkat	LTR55	ERV	LTR	223.338	120.516	408	52	11	8.43	153237	0	6.17	43.57	1.83	_	_	1	MA0139.1/CTCF	_	_	_
Duke	Hsmmt	Hsmmt	MER52C	ERV1	LTR	153.286	77.9438	374	40	14	11.28	161091	7.09e-12	3.55	28.72	1.83	_	_	_	_	_	_	_
Uw	Rep1H7es	H7es	LTR16A1	ERVL	LTR	261.491	146.153	2808	214	57	73.34	257326	0	2.92	140.66	1.83	_	_	_	_	16	5.02	143
Uw	Rep2Nhlf	Nhlf	LTR35	ERV1	LTR	170.28	87.7936	118	15	1	0.88	175157	2.44e-15	17.13	14.12	1.83	_	_	_	_	_	_	_
Uw	Rep1Nb4V2	Nb4	LTR13_	ERVK	LTR	109.641	53.8787	39	21	2	1.37	137491	0	15.27	19.63	1.83	_	_	_	_	_	_	_
Uw	Rep1Hcm	Hcm	MER72	ERV1	LTR	171.625	88.5855	767	59	25	23.73	189846	3.18e-10	2.49	35.27	1.83	_	_	_	_	_	_	_
Uw	Rep2Nb4	Nb4	HERVIP10FH-int	ERV1	LTR	134.286	67.2582	679	33	21	13.76	131062	3.02e-06	2.4	19.24	1.83	_	_	_	_	_	_	_
Duke	AosmcSerumfree	AosmcSerumfree	MamRep605	Unknown	Unknown	286.668	164.192	4440	92	83	51.59	124307	1.37e-07	1.78	40.41	1.83	_	_	_	_	_	_	_
Uw	Rep1H7es	H7es	LTR85c	Gypsy?	LTR	293.101	168.958	1192	61	18	23.16	257326	1.79e-11	2.63	37.84	1.83	_	_	_	_	_	_	_
Uw	Rep2Ag09309	Ag09309	MER94B	hAT-Blackjack	DNA	243.58	133.877	624	17	6	4.86	162012	3.7e-06	3.5	12.14	1.83	_	_	_	_	_	_	_
Uw	Rep2Nb4	Nb4	tRNA-Cys-TGY	tRNA	tRNA	97.8786	47.6736	140	12	4	2.62	131062	3.95e-06	4.58	9.38	1.83	_	_	_	_	_	_	_
Uw	Rep1H1es	H1es	LTR55	ERV	LTR	223.338	120.516	408	47	5	3.47	138911	0	13.53	43.53	1.83	2	Ctcf, Ctcf_Duke	1	MA0139.1/CTCF	_	_	_
Duke	Gm12891V2	Gm12891	MER52D	ERV1	LTR	198.666	104.909	598	51	32	22.25	139092	5.31e-08	2.29	28.75	1.83	_	_	_	_	_	_	_
Uw	Rep1SkmcV2	Skmc	UCON28a	Unknown	Unknown	278.754	158.418	130	11	2	1.92	192335	9.15e-07	5.72	9.08	1.83	_	_	_	_	_	_	_
Uw	Rep2Mcf7	Mcf7	LTR33A	ERVL	LTR	274.27	155.19	2019	82	38	31.43	165398	1.47e-14	2.61	50.57	1.83	1	Ctcf_Duke	_	_	_	_	_
Duke	Progfib	Progfib	MLT1G	ERVL-MaLR	LTR	258.88	144.336	2833	99	82	60.78	148235	2.5e-06	1.63	38.22	1.83	_	_	_	_	_	_	_
Duke	Gm19239V2	Gm19239	(CACAC)n	Simple_repeat	Simple_repeat	164.568	84.4511	146	27	1	0.76	151069	0	35.75	26.24	1.82	_	_	_	_	_	_	_
Uw	Rep1Saec	Saec	MER81	hAT-Blackjack	DNA	238.962	130.783	3654	104	49	43.45	177356	0	2.39	60.55	1.82	_	_	_	_	_	_	_
Uw	Rep1Cmk	Cmk	MER51A	ERV1	LTR	132.965	66.5275	954	64	25	15.53	124217	0	4.12	48.47	1.82	_	_	3	MA0027.1/En1, MA0060.1/NFYA, MA0442.1/SOX10	_	_	_
Duke	Hsmmt	Hsmmt	HSAT5	Satellite	Satellite	210.344	112.207	250	21	3	2.42	161091	2.13e-14	8.69	18.58	1.82	_	_	_	_	_	_	_
Uw	Rep1Hgf	Hgf	Looper	PiggyBac	DNA	188.721	98.8142	534	25	13	8.97	137982	2.77e-06	2.79	16.03	1.82	_	_	_	_	_	_	_
Uw	Rep2Hae	Hae	LTR45C	ERV1	LTR	161.208	82.5001	413	30	13	12.45	191567	6.89e-06	2.41	17.55	1.82	_	_	_	_	_	_	_
Uw	Rep1Saec	Saec	MER101B	ERV1	LTR	212.709	113.705	258	13	2	1.77	177356	6.72e-09	7.33	11.23	1.82	_	_	_	_	_	_	_
Uw	Rep1Jurkat	Jurkat	LTR33A_	ERVL	LTR	275.437	156.027	1656	70	29	22.22	153237	0	3.15	47.78	1.82	_	_	_	_	_	_	_
Duke	Lhsr	Lhsr	D20S16	Satellite	Satellite	237.892	130.07	250	22	1	0.76	152167	0	28.92	21.24	1.82	_	_	_	_	_	_	_
Duke	Mcf7	Mcf7	HAL1-2a_MD	L1	LINE	258.054	143.763	1455	47	30	22.92	152768	3.21e-06	2.05	24.08	1.82	2	Cmyc, Ctcf_Duke	1	MA0095.1/YY1	_	_	_
Duke	NhekV2	Nhek	LTR18B	ERVL	LTR	154.818	78.8202	390	35	8	5.65	141190	0	6.2	29.35	1.82	_	_	2	MA0099.2/AP1, MA0130.1/ZNF354C	_	_	_
Uw	Rep2Mcf7	Mcf7	(GGA)n	Simple_repeat	Simple_repeat	79.7509	38.3263	1084	102	16	13.23	165398	0	7.71	88.77	1.82	2	Ctcf_Duke, Hae2f1	_	_	_	_	_
Uw	Rep1Hrpe	Hrpe	LTR72	ERV1	LTR	146.789	74.2521	152	18	4	4.46	222964	2.64e-07	4.04	13.54	1.82	_	_	_	_	_	_	_
Duke	Helas3V3	Helas3	LTR8	ERV1	LTR	153.558	78.0993	3537	136	106	75.47	142403	1.3e-10	1.8	60.53	1.82	_	_	_	_	_	_	_
Uw	Rep1Hae	Hae	MER49	ERV1	LTR	169.896	87.5679	1355	80	45	44.11	196041	4.12e-07	1.81	35.89	1.82	_	_	_	_	_	_	_
Uw	Rep2Ag10803	Ag10803	UCON31	Unknown	Unknown	283.174	161.631	109	12	1	0.87	173486	1.13e-11	13.83	11.13	1.81	_	_	_	_	_	_	_
Duke	H9es	H9es	LTR41B	ERVL	LTR	247.609	136.6	985	127	19	13.68	143952	0	9.29	113.32	1.81	_	_	_	_	12	4.58	101
Uw	Rep2Mcf7	Mcf7	MER91B	hAT-Tip100	DNA	254.643	141.407	1606	153	20	16.54	165398	0	9.25	136.46	1.81	1	Ctcf_Duke	_	_	_	_	_
Uw	Rep1Jurkat	Jurkat	LTR19C	ERV1	LTR	191.592	100.562	223	20	5	3.83	153237	9.1e-10	5.22	16.17	1.81	_	_	2	MA0035.2/Gata1, MA0140.1/Tal1::Gata1	_	_	_
Uw	Rep1Hrpe	Hrpe	LTR51	ERV1	LTR	179.655	93.3517	412	37	15	16.72	222964	5.51e-06	2.21	20.28	1.81	_	_	_	_	_	_	_
Uw	Rep2Hae	Hae	LTR34	ERV1	LTR	200.085	105.787	387	30	10	9.58	191567	3.14e-08	3.13	20.42	1.81	_	_	_	_	_	_	_
Duke	Hsmmt	Hsmmt	MLT1H	ERVL-MaLR	LTR	261.778	146.353	10060	393	226	182.03	161091	0	2.16	210.97	1.81	_	_	_	_	_	_	_
Uw	Rep2Hae	Hae	MER72	ERV1	LTR	171.625	88.5855	767	59	24	22.99	191567	9.72e-11	2.57	36.01	1.81	_	_	_	_	_	_	_
Duke	Gm12878V3	Gm12878	HERVL18-int	ERVL	LTR	185.186	96.6739	537	20	13	6.7	103075	7.64e-06	2.99	13.3	1.81	1	Ctcf_Duke	_	_	_	_	_
Uw	Rep1Nhlf	Nhlf	MER65D	ERV1	LTR	217.651	116.855	459	40	11	10.92	198459	2.65e-12	3.66	29.08	1.81	_	_	_	_	_	_	_
Uw	Rep1Hcf	Hcf	MER70C	ERVL	LTR	228.28	123.73	275	13	3	2.59	172931	6.45e-07	5.01	10.41	1.81	_	_	_	_	_	_	_
Uw	Rep1Cmk	Cmk	MER65D	ERV1	LTR	217.651	116.855	459	25	9	5.59	124217	3.15e-10	4.47	19.41	1.81	_	_	_	_	_	_	_
Uw	Rep2Hae	Hae	MER77	ERVL	LTR	228.317	123.754	1299	75	39	37.36	191567	1.92e-08	2.01	37.64	1.81	_	_	_	_	5	4.24	59
Uw	Rep2Hre	Hre	MER21C	ERVL	LTR	220.878	118.928	5451	267	179	150.59	168254	0	1.77	116.41	1.8	_	_	2	MA0107.1/RELA, MA0442.1/SOX10	_	_	_
Duke	Gm19239V2	Gm19239	(GTGTG)n	Simple_repeat	Simple_repeat	161.698	82.7839	169	30	4	3.02	151069	0	9.93	26.98	1.8	_	_	_	_	_	_	_
Uw	Rep2K562	K562	MER57B2	ERV1	LTR	161.837	82.8645	1095	35	13	8.53	131301	2.27e-12	4.1	26.47	1.8	4	Cfos, Nfya, Nfyb, Pu1	1	MA0060.1/NFYA	_	_	_
Uw	Rep2Gm12865	Gm12865	LTR50	ERVL	LTR	241.681	132.601	2615	169	45	32.77	145637	0	5.16	136.23	1.8	_	_	_	_	_	_	_
Uw	Rep1Hee	Hee	MER41B	ERV1	LTR	122.493	60.7904	2847	243	84	86.27	205414	0	2.82	156.73	1.8	_	_	2	MA0137.2/STAT1, MA0258.1/ESR2	_	_	_
Duke	AosmcSerumfree	AosmcSerumfree	Tigger16a	TcMar-Tigger	DNA	272.175	153.692	699	23	13	8.08	124307	4.38e-06	2.85	14.92	1.8	_	_	_	_	_	_	_
Duke	HuvecV2	Huvec	GSATX	centr	Satellite	209.481	111.663	54	28	4	2.66	133091	0	10.52	25.34	1.8	_	_	_	_	_	_	_
Uw	Rep2Ag09309	Ag09309	Looper	PiggyBac	DNA	188.721	98.8142	534	29	13	10.53	162012	7.13e-07	2.75	18.47	1.8	_	_	_	_	_	_	_
Uw	Rep2Nhdfneo	Nhdfneo	MER58B	hAT-Charlie	DNA	217.062	116.478	6982	276	134	116.83	174367	0	2.36	159.17	1.8	_	_	_	_	_	_	_
Uw	Rep1H1es	H1es	LTR19C	ERV1	LTR	191.592	100.562	223	18	7	4.86	138911	9.36e-07	3.7	13.14	1.8	_	_	_	_	_	_	_
Duke	Helas3V3	Helas3	L1P4d	L1	LINE	220.704	118.815	159	12	3	2.14	142403	4.3e-07	5.62	9.86	1.8	_	_	_	_	_	_	_
Uw	Rep2Hcm	Hcm	MER65D	ERV1	LTR	217.651	116.855	459	32	10	7.98	159661	3.02e-11	4.01	24.02	1.8	_	_	_	_	_	_	_
Duke	Mcf7	Mcf7	MER91C	hAT-Tip100	DNA	255.035	141.677	1613	92	25	19.1	152768	0	4.82	72.9	1.8	1	Ctcf_Duke	_	_	_	_	_
Duke	Helas3V3	Helas3	LTR33	ERVL	LTR	283.571	161.921	9216	246	216	153.8	142403	2.91e-12	1.6	92.21	1.8	4	Baf155, Baf170, Ctcf_Duke, Ini1	_	_	_	_	_
Uw	Rep2Panc1	Panc1	tRNA-Asn-AAC	tRNA	tRNA	84.8222	40.9155	45	11	1	0.56	112490	1.24e-12	19.56	10.44	1.8	_	_	_	_	_	_	_
Uw	Rep1H1es	H1es	(TCCC)n	Simple_repeat	Simple_repeat	90.5204	43.8485	1347	51	21	14.59	138911	2.42e-14	3.5	36.41	1.8	_	_	_	_	_	_	_
Duke	Myometr	Myometr	MER72B	ERV1	LTR	184.388	96.1926	183	14	3	2.26	150491	1.87e-08	6.2	11.74	1.8	_	_	_	_	_	_	_
Duke	Progfib	Progfib	UCON29	PiggyBac?	DNA	274.667	155.474	240	13	4	2.96	148235	2.98e-06	4.38	10.04	1.8	_	_	_	_	_	_	_
Duke	Melano	Melano	MER70A	ERVL	LTR	210.221	112.13	535	21	5	4.79	191543	8.59e-09	4.39	16.21	1.8	_	_	_	_	_	_	_
Uw	Rep1Hcm	Hcm	UCON31	Unknown	Unknown	283.174	161.631	109	13	2	1.9	189846	1.55e-08	6.85	11.1	1.8	_	_	_	_	_	_	_
Uw	Rep2Mcf7	Mcf7	LTR55	ERV	LTR	223.338	120.516	408	55	11	9.1	165398	0	6.05	45.9	1.8	1	Ctcf_Duke	1	MA0139.1/CTCF	_	_	_
Uw	Rep1Nhlf	Nhlf	MER41B	ERV1	LTR	122.493	60.7904	2847	234	77	76.41	198459	0	3.06	157.59	1.8	_	_	2	MA0137.2/STAT1, MA0258.1/ESR2	_	_	_
Uw	Rep1Hcpe	Hcpe	LTR45C	ERV1	LTR	161.208	82.5001	413	31	13	13.05	200844	6.73e-06	2.37	17.95	1.79	_	_	_	_	_	_	_
Uw	Rep1Hgf	Hgf	MER102b	hAT-Charlie	DNA	283.395	161.792	4074	160	85	58.64	137982	0	2.73	101.36	1.79	_	_	1	MA0161.1/NFIC	_	_	_
Uw	Rep2Nb4	Nb4	MSTB1	ERVL-MaLR	LTR	165.021	84.715	5032	121	106	69.46	131062	7.64e-09	1.74	51.54	1.79	_	_	_	_	18	3.28	94
Uw	Rep1Nhlf	Nhlf	LTR76	ERV1	LTR	123.011	61.0719	186	26	8	7.94	198459	8.92e-08	3.28	18.06	1.79	_	_	_	_	_	_	_
Uw	Rep2Nhlf	Nhlf	MER65D	ERV1	LTR	217.651	116.855	459	35	7	6.13	175157	0	5.71	28.87	1.79	_	_	_	_	_	_	_
Uw	Rep1Cmk	Cmk	tRNA-Ala-GCY_	tRNA	tRNA	92.7368	44.9961	38	11	1	0.62	124217	3.88e-12	17.71	10.38	1.79	_	_	_	_	_	_	_
Uw	Rep1Hae	Hae	Tigger3b	TcMar-Tigger	DNA	147.236	74.5048	6515	447	195	191.14	196041	0	2.34	255.86	1.79	_	_	4	MA0087.1/Sox5, MA0124.1/NKX3-1, MA0151.1/ARID3A, MA0157.1/FOXO3	_	_	_
Uw	Rep1Mcf7	Mcf7	Tigger3b	TcMar-Tigger	DNA	147.236	74.5048	6515	279	187	114.45	122401	0	2.44	164.56	1.79	_	_	3	MA0087.1/Sox5, MA0124.1/NKX3-1, MA0157.1/FOXO3	_	_	_
Uw	Rep1Nb4V2	Nb4	LTR76	ERV1	LTR	123.011	61.0719	186	18	4	2.75	137491	1.35e-10	6.55	15.25	1.79	_	_	_	_	_	_	_
Uw	Rep2Hrpe	Hrpe	MER76	ERVL	LTR	231.097	125.576	719	45	19	18.32	192878	4.08e-08	2.46	26.68	1.79	_	_	_	_	_	_	_
Uw	Rep1Hae	Hae	MER70A	ERVL	LTR	210.221	112.13	535	28	9	8.82	196041	6.19e-08	3.17	19.18	1.79	_	_	_	_	_	_	_
Duke	Medullo	Medullo	HERVFH21-int	ERV1	LTR	199.38	105.351	121	25	10	8.11	162298	4.61e-07	3.08	16.89	1.79	_	_	_	_	_	_	_
Uw	Rep2Bjtert	Bjtert	AmnSINE2	Deu	SINE	289.388	166.199	152	22	4	3.34	167091	1.79e-12	6.58	18.66	1.79	_	_	_	_	_	_	_
Uw	Rep1Bjtert	Bjtert	AmnSINE2	Deu	SINE	289.388	166.199	152	19	3	2.16	144321	2.66e-13	8.78	16.84	1.79	_	_	_	_	_	_	_
Uw	Rep2Hee	Hee	MER74A	ERVL	LTR	208.607	111.112	1578	70	35	31.13	177912	6.45e-10	2.25	38.87	1.79	_	_	_	_	_	_	_
Uw	Rep2Hcpe	Hcpe	LTR86B1	ERVL	LTR	287.003	164.438	300	14	3	2.72	181049	1.96e-07	5.16	11.28	1.79	_	_	_	_	_	_	_
Duke	Gm12891V2	Gm12891	LTR43	ERV1	LTR	144.338	72.8697	376	25	10	6.95	139092	2.51e-08	3.59	18.05	1.79	2	Nfkb, Pou2f2	_	_	_	_	_
Uw	Rep1Hrcepic	Hrcepic	Helitron3Na_Mam	Helitron	RC	277.652	157.622	1107	51	18	16.5	183305	2.47e-12	3.09	34.5	1.79	_	_	_	_	_	_	_
Uw	Rep1H1es	H1es	L1M3f	L1	LINE	190.863	100.118	703	49	21	14.59	138911	3.3e-13	3.36	34.41	1.79	1	Ctcf	7	MA0036.1/GATA2, MA0095.1/YY1, MA0098.1/ETS1, MA0130.1/ZNF354C, MA0152.1/NFATC2, MA0161.1/NFIC, MA0442.1/SOX10	_	_	_
Duke	AosmcSerumfree	AosmcSerumfree	LTR8A	ERV1	LTR	188.734	98.8221	2801	112	96	59.67	124307	5.12e-10	1.88	52.33	1.79	_	_	2	MA0075.1/Prrx2, MA0099.2/AP1	_	_	_
Uw	Rep2Gm12865	Gm12865	U1	snRNA	snRNA	133.681	66.9234	191	20	1	0.73	145637	0	27.47	19.27	1.79	_	_	_	_	_	_	_
Uw	Rep1Hre	Hre	LTR51	ERV1	LTR	179.655	93.3517	412	30	9	8.26	183581	1.13e-09	3.63	21.74	1.78	_	_	1	MA0145.1/Tcfcp2l1	_	_	_
Uw	Rep2Hnpce	Hnpce	LTR18A	ERVL	LTR	189.409	99.2324	264	51	6	5.07	168987	0	10.06	45.93	1.78	_	_	1	MA0099.2/AP1	_	_	_
Duke	H9es	H9es	MamGypLTR3	Gypsy	LTR	303.578	176.867	948	96	26	18.71	143952	0	5.13	77.29	1.78	_	_	_	_	_	_	_
Uw	Rep2Hae	Hae	LTR65	ERV1	LTR	219.071	117.765	462	31	13	12.45	191567	2.63e-06	2.49	18.55	1.78	_	_	_	_	_	_	_
Uw	Rep2Hcm	Hcm	(GAGTG)n	Simple_repeat	Simple_repeat	174.086	90.0392	186	12	2	1.6	159661	1.61e-08	7.52	10.4	1.78	_	_	_	_	_	_	_
Uw	Rep2Hrpe	Hrpe	LTR35A	ERV1	LTR	132.011	66.0009	91	19	2	1.93	192878	3.31e-14	9.85	17.07	1.78	_	_	_	_	_	_	_
Uw	Rep2Helas3	Helas3	LTR4	ERV1	LTR	158.948	81.194	96	20	4	2.57	128492	6.86e-13	7.78	17.43	1.78	_	_	_	_	_	_	_
Duke	Fibrop	Fibrop	Plat_L3	CR1	LINE	298.247	172.82	3696	124	71	48.35	136192	0	2.56	75.65	1.78	_	_	_	_	_	_	_
Uw	Rep1Gm12865	Gm12865	LTR50	ERVL	LTR	241.681	132.601	2615	162	49	34.59	141196	0	4.68	127.41	1.78	_	_	_	_	_	_	_
Duke	Gm19239V2	Gm19239	LTR2C	ERV1	LTR	123.527	61.3526	294	16	5	3.78	151069	5.25e-07	4.24	12.22	1.78	_	_	_	_	_	_	_
Uw	Rep1H1es	H1es	HERVK-int	ERVK	LTR	108.925	53.4978	240	41	25	17.36	138911	3.94e-07	2.36	23.64	1.78	2	Ctcf, Ctcf_Duke	_	_	_	_	_
Duke	K562V3	K562	LTR4	ERV1	LTR	158.948	81.194	96	21	5	3.48	139121	2.62e-11	6.04	17.52	1.78	6	Brg1, Cmyc, Gata2, Pol2b, Setdb1, Setdb1Mnase	_	_	6	3.14	16
Uw	Rep1Hrcepic	Hrcepic	LTR35A	ERV1	LTR	132.011	66.0009	91	18	3	2.75	183305	1.35e-10	6.55	15.25	1.78	_	_	_	_	_	_	_
Duke	Gm19239V2	Gm19239	(TTAGGG)n	Simple_repeat	Simple_repeat	166.042	85.3105	356	23	6	4.53	151069	1.19e-10	5.07	18.47	1.78	_	_	_	_	_	_	_
Duke	K562V3	K562	LTR25	ERV1	LTR	197.436	104.149	282	23	5	3.48	139121	5.65e-13	6.61	19.52	1.78	5	Cfos, Nfya, Nfyb, Pol2_Duke, Pol2b	_	_	_	_	_
Uw	Rep1Nb4V2	Nb4	MamGypLTR3	Gypsy	LTR	303.578	176.867	948	72	20	13.75	137491	0	5.24	58.25	1.78	_	_	_	_	13	3.29	60
Uw	Rep1H1es	H1es	LTR16A1	ERVL	LTR	261.491	146.153	2808	112	61	42.37	138911	0	2.64	69.63	1.78	2	Ctcf, Ctcf_Duke	_	_	_	_	_
Duke	Hepg2V3	Hepg2	LTR43-int	ERV1	LTR	182.729	95.1941	107	13	1	0.63	125631	9.1e-15	20.7	12.37	1.77	1	Ctcf_Duke	_	_	_	_	_
Uw	Rep2Hee	Hee	MER44B	TcMar-Tigger	DNA	188.003	98.3784	2125	340	48	42.7	177912	0	7.96	297.3	1.77	_	_	6	MA0040.1/Foxq1, MA0050.1/IRF1, MA0087.1/Sox5, MA0151.1/ARID3A, MA0152.1/NFATC2, MA0442.1/SOX10	_	_	_
Uw	Rep1Hee	Hee	MER81	hAT-Blackjack	DNA	238.962	130.783	3654	117	47	48.27	205414	0	2.42	68.73	1.77	_	_	_	_	_	_	_
Uw	Rep1Hee	Hee	MER74A	ERVL	LTR	208.607	111.112	1578	80	35	35.95	205414	7.58e-11	2.23	44.05	1.77	_	_	_	_	_	_	_
Duke	Progfib	Progfib	MLT1F1	ERVL-MaLR	LTR	226.717	122.71	3170	150	66	48.92	148235	0	3.07	101.08	1.77	_	_	_	_	_	_	_
Uw	Rep1Hre	Hre	LTR18A	ERVL	LTR	189.409	99.2324	264	55	7	6.43	183581	0	8.56	48.57	1.77	_	_	4	MA0025.1/NFIL3, MA0043.1/HLF, MA0099.2/AP1, MA0119.1/TLX1::NFIC	_	_	_
Uw	Rep1H1es	H1es	GA-rich	Low_complexity	Low_complexity	212.725	113.715	15551	262	260	180.58	138911	5.3e-09	1.45	81.42	1.77	_	_	_	_	22	4.33	258
Uw	Rep1Saec	Saec	MER74A	ERVL	LTR	208.607	111.112	1578	69	38	33.7	177356	3.11e-08	2.05	35.3	1.77	_	_	_	_	_	_	_
Uw	Rep1H1es	H1es	MER34A1	ERV1	LTR	197.957	104.471	772	26	13	9.03	138911	1.02e-06	2.88	16.97	1.77	_	_	_	_	_	_	_
Uw	Rep1Hcf	Hcf	LTR19C	ERV1	LTR	191.592	100.562	223	22	8	6.92	172931	1.11e-06	3.18	15.08	1.77	_	_	2	MA0140.1/Tal1::Gata1, MA0442.1/SOX10	_	_	_
Uw	Rep2Hre	Hre	MER77B	ERVL	LTR	226.944	122.858	1251	77	44	37.02	168254	2.97e-09	2.08	39.98	1.77	_	_	1	MA0442.1/SOX10	_	_	_
Uw	Rep2Mcf7	Mcf7	UCON4	Unknown	Unknown	243.805	134.029	118	13	1	0.83	165398	3.7e-13	15.72	12.17	1.77	_	_	_	_	_	_	_
Uw	Rep1Ag04450	Ag04450	MER121	TcMar?	DNA	258.05	143.76	926	84	15	10.93	145699	0	7.69	73.07	1.77	_	_	_	_	_	_	_
Uw	Rep2Mcf7	Mcf7	MER57F	ERV1	LTR	188.809	98.8677	430	20	7	5.79	165398	8.36e-07	3.45	14.21	1.77	_	_	_	_	_	_	_
Uw	Rep1Hcf	Hcf	MER65D	ERV1	LTR	217.651	116.855	459	34	6	5.19	172931	0	6.55	28.81	1.76	_	_	_	_	_	_	_
Uw	Rep1H1es	H1es	(CGGGG)n	Simple_repeat	Simple_repeat	168.551	86.7784	925	377	126	87.51	138911	0	4.31	289.49	1.76	4	Ctcf_Duke, Pol2, Pol2_Duke, Taf1	_	_	_	_	_
Duke	Fibrobl	Fibrobl	HERVP71A-int	ERV1	LTR	141.109	71.057	221	24	7	5.32	152037	5.58e-10	4.51	18.68	1.76	_	_	_	_	_	_	_
Duke	NhekV2	Nhek	MLT2F	ERVL	LTR	259.555	144.805	1922	56	34	24	141190	7.4e-09	2.33	32	1.76	_	_	_	_	_	_	_
Uw	Rep1Gm12865	Gm12865	LTR13	ERVK	LTR	75.8963	36.3713	492	156	47	33.18	141196	0	4.7	122.82	1.76	_	_	_	_	_	_	_
Uw	Rep1Cmk	Cmk	GC_rich	Low_complexity	Low_complexity	36.1427	16.8375	13637	2667	1618	1004.92	124217	0	2.65	1662.08	1.76	_	_	_	_	_	_	_
Duke	Hepg2V3	Hepg2	HERVFH21-int	ERV1	LTR	199.38	105.351	121	19	3	1.88	125631	1.99e-14	10.08	17.12	1.76	_	_	_	_	_	_	_
Duke	HuvecV2	Huvec	HERVKC4-int	ERVK	LTR	153.14	77.8604	43	14	3	2	133091	3.78e-09	7.01	12	1.76	_	_	_	_	_	_	_
Uw	Rep1Hre	Hre	MER76	ERVL	LTR	231.097	125.576	719	42	16	14.69	183581	1.55e-09	2.86	27.31	1.76	_	_	_	_	_	_	_
Uw	Rep2Ag09309	Ag09309	UCON26	Unknown	Unknown	301.704	175.438	206	26	2	1.62	162012	0	16.05	24.38	1.76	_	_	_	_	_	_	_
Uw	Rep2Hee	Hee	LTR34	ERV1	LTR	200.085	105.787	387	27	11	9.79	177912	1.5e-06	2.76	17.21	1.76	_	_	_	_	_	_	_
Duke	Lhsr	Lhsr	LTR23	ERV1	LTR	150.269	76.2245	837	24	9	6.85	152167	7.15e-08	3.5	17.15	1.76	_	_	_	_	_	_	_
Uw	Rep2Panc1	Panc1	Tigger3c	TcMar-Tigger	DNA	169.967	87.6096	2369	78	51	28.69	112490	5.44e-15	2.72	49.32	1.76	_	_	_	_	_	_	_
Duke	Gm12878V3	Gm12878	LTR41B	ERVL	LTR	247.609	136.6	985	88	16	8.25	103075	0	10.67	79.75	1.75	4	Ctcf, Ctcf_Duke, Pax5c20, Rad21	_	_	_	_	_
Uw	Rep1Jurkat	Jurkat	LTR33A	ERVL	LTR	274.27	155.19	2019	73	37	28.35	153237	7.19e-13	2.58	44.65	1.75	_	_	_	_	_	_	_
Uw	Rep2Hcpe	Hcpe	UCON26	Unknown	Unknown	301.704	175.438	206	29	5	4.53	181049	0	6.41	24.47	1.75	_	_	_	_	_	_	_
Uw	Rep1Gm12865	Gm12865	L1PA15-16	L1	LINE	197.23	104.022	1369	68	49	34.59	141196	1.67e-07	1.97	33.41	1.75	_	_	5	MA0037.1/GATA3, MA0075.1/Prrx2, MA0152.1/NFATC2, MA0161.1/NFIC, MA0442.1/SOX10	_	_	_
Uw	Rep1Hcm	Hcm	L1MEg1	L1	LINE	282.974	161.485	918	33	13	12.34	189846	2.89e-07	2.67	20.66	1.75	_	_	1	MA0161.1/NFIC	_	_	_
Uw	Rep2Hrcepic	Hrcepic	Helitron3Na_Mam	Helitron	RC	277.652	157.622	1107	49	24	21.56	179660	1.17e-07	2.27	27.44	1.75	_	_	_	_	_	_	_
Uw	Rep1Hee	Hee	LTR88c	Gypsy?	LTR	300.349	174.41	1020	56	21	21.57	205414	1.78e-10	2.6	34.43	1.75	_	_	_	_	_	_	_
Duke	Myometr	Myometr	MamSINE1	tRNA	SINE	304.383	177.482	1657	61	29	21.82	150491	1.64e-12	2.8	39.18	1.75	_	_	_	_	_	_	_
Duke	Gm12878V3	Gm12878	MamRep564	Unknown	Unknown	261.559	146.2	784	38	20	10.31	103075	7.13e-12	3.69	27.69	1.75	3	Ctcf, Ctcf_Duke, Rad21	_	_	_	_	_
Duke	Lhsr	Lhsr	HSAT5	Satellite	Satellite	210.344	112.207	250	19	8	6.09	152167	6.36e-06	3.12	12.91	1.75	_	_	_	_	_	_	_
Uw	Rep2Hcf	Hcf	LTR19C	ERV1	LTR	191.592	100.562	223	20	4	3.18	159131	3.43e-11	6.28	16.82	1.75	_	_	1	MA0442.1/SOX10	_	_	_
Uw	Rep1H1es	H1es	LTR16A	ERVL	LTR	288.792	165.758	6930	213	129	89.6	138911	0	2.38	123.4	1.75	1	Pol2_Duke	_	_	16	4.7	153
Duke	Gm12878V3	Gm12878	LTR41	ERVL	LTR	238.889	130.734	1731	144	38	19.58	103075	0	7.35	124.42	1.75	5	Ctcf, Ctcf_Duke, Ebf, Nfkb, Rad21	_	_	_	_	_
Uw	Rep1Hcpe	Hcpe	UCON26	Unknown	Unknown	301.704	175.438	206	32	4	4.02	200844	0	7.97	27.98	1.74	_	_	_	_	2	3.6	20
Uw	Rep1Ag10803	Ag10803	MER126	DNA	DNA	249.484	137.875	217	17	4	3.37	168274	2.01e-08	5.05	13.63	1.74	_	_	_	_	_	_	_
Uw	Rep2Mcf7	Mcf7	MER57C2	ERV1	LTR	183.306	95.541	451	39	10	8.27	165398	0	4.72	30.73	1.74	_	_	_	_	_	_	_
Duke	NhekV2	Nhek	MLT1G	ERVL-MaLR	LTR	258.88	144.336	2833	90	52	36.71	141190	3.23e-14	2.45	53.29	1.74	_	_	_	_	_	_	_
Uw	Rep1H7es	H7es	Eulor9C	DNA	DNA	245.178	134.955	107	16	1	1.29	257326	6.04e-14	12.44	14.71	1.74	_	_	_	_	_	_	_
Uw	Rep2Hrcepic	Hrcepic	MER63A	hAT-Blackjack	DNA	250.632	138.658	3511	173	50	44.92	179660	0	3.85	128.09	1.74	_	_	_	_	16	4.82	145
Uw	Rep1Hrcepic	Hrcepic	LTR43	ERV1	LTR	144.338	72.8697	376	27	6	5.5	183305	8.83e-12	4.91	21.5	1.74	_	_	_	_	_	_	_
Uw	Rep2Nhdfneo	Nhdfneo	MER102b	hAT-Charlie	DNA	283.395	161.792	4074	196	97	84.57	174367	0	2.32	111.43	1.74	_	_	1	MA0161.1/NFIC	_	_	_
Uw	Rep1H1es	H1es	(GGA)n	Simple_repeat	Simple_repeat	79.7509	38.3263	1084	82	27	18.75	138911	0	4.37	63.25	1.74	2	Pol2_Duke, Taf1	_	_	_	_	_
Uw	Rep1H7es	H7es	LTR40b	ERVL	LTR	233.276	127.011	1150	62	26	33.45	257326	3.36e-06	1.85	28.55	1.74	_	_	1	MA0442.1/SOX10	_	_	_
Duke	Helas3V3	Helas3	(CCCTG)n	Simple_repeat	Simple_repeat	53.4631	25.2111	149	18	4	2.85	142403	2.4e-10	6.32	15.15	1.74	_	_	_	_	_	_	_
Uw	Rep2Mcf7	Mcf7	Tigger3	TcMar-Tigger	DNA	147.35	74.5693	1210	73	33	27.29	165398	1.2e-13	2.67	45.71	1.74	_	_	_	_	_	_	_
Duke	Gm12891V2	Gm12891	MSR1	Satellite	Satellite	162.729	83.3819	317	84	59	41.03	139092	1.32e-09	2.05	42.97	1.74	_	_	_	_	_	_	_
Uw	Rep2Hcpe	Hcpe	UCON4	Unknown	Unknown	243.805	134.029	118	14	4	3.62	181049	6.35e-06	3.87	10.38	1.74	_	_	_	_	_	_	_
Uw	Rep1Cmk	Cmk	MER91C	hAT-Tip100	DNA	255.035	141.677	1613	74	21	13.04	124217	0	5.67	60.96	1.74	_	_	_	_	_	_	_
Duke	Gm19238V2	Gm19238	D20S16	Satellite	Satellite	237.892	130.07	250	16	0	0	115818	0	DIV/0	16	1.74	_	_	_	_	_	_	_
Duke	H9es	H9es	LTR33A_	ERVL	LTR	275.437	156.027	1656	74	35	25.19	143952	0	2.94	48.81	1.74	_	_	1	MA0060.1/NFYA	_	_	_
Uw	Rep1SkmcV2	Skmc	UCON8	Unknown	Unknown	281.107	160.125	103	13	2	1.92	192335	1.82e-08	6.76	11.08	1.73	_	_	_	_	_	_	_
Duke	Gm12878V3	Gm12878	(CCCG)n	Simple_repeat	Simple_repeat	65.7069	31.2569	58	11	2	1.03	103075	1.16e-09	10.67	9.97	1.73	_	_	_	_	_	_	_
Duke	Hepg2V3	Hepg2	LTR33	ERVL	LTR	283.571	161.921	9216	209	196	123.12	125631	6.83e-13	1.7	85.88	1.73	1	Ctcf_Duke	_	_	_	_	_
Duke	Hepg2V3	Hepg2	HERVE-int	ERV1	LTR	128.012	63.802	250	79	36	22.61	125631	0	3.49	56.39	1.73	2	Ctcf, Ctcf_Duke	4	MA0061.1/NF-kappaB, MA0099.2/AP1, MA0152.1/NFATC2, MA0163.1/PLAG1	_	_	_
Uw	Rep1Hrpe	Hrpe	MER65D	ERV1	LTR	217.651	116.855	459	43	12	13.38	222964	3e-11	3.21	29.62	1.73	_	_	_	_	_	_	_
Uw	Rep1Cmk	Cmk	MER73	ERVL	LTR	177.311	91.9535	280	13	5	3.11	124217	5.01e-06	4.19	9.89	1.73	_	_	_	_	_	_	_
Uw	Rep1Jurkat	Jurkat	MER91A	hAT-Tip100	DNA	300.879	174.812	3565	105	68	52.1	153237	3.81e-11	2.02	52.9	1.73	_	_	_	_	_	_	_
Uw	Rep2Ag10803	Ag10803	LTR3B_	ERVK	LTR	116.932	57.7825	251	36	11	9.54	173486	1.22e-11	3.77	26.46	1.73	_	_	3	MA0075.1/Prrx2, MA0119.1/TLX1::NFIC, MA0161.1/NFIC	_	_	_
Uw	Rep1Saec	Saec	MLT1H	ERVL-MaLR	LTR	261.778	146.353	10060	676	231	204.85	177356	0	3.3	471.15	1.73	_	_	_	_	23	3.38	442
Uw	Rep2Hre	Hre	LTR16E2	ERVL	LTR	306.831	179.36	2331	71	36	30.29	168254	8.65e-11	2.34	40.71	1.73	_	_	_	_	_	_	_
Uw	Rep1Cmk	Cmk	LTR33A_	ERVL	LTR	275.437	156.027	1656	54	31	19.25	124217	2.3e-11	2.8	34.75	1.73	_	_	_	_	7	3.64	45
Duke	Panislets	Panislets	HERVS71-int	ERV1	LTR	153.306	77.9553	160	44	22	18.16	165081	8.1e-08	2.42	25.84	1.73	_	_	_	_	_	_	_
Uw	Rep1Hrpe	Hrpe	LTR3B	ERVK	LTR	114.205	56.3172	88	20	1	1.11	222964	0	17.94	18.89	1.73	_	_	_	_	_	_	_
Duke	Gm12878V3	Gm12878	U1	snRNA	snRNA	133.681	66.9234	191	23	0	0	103075	0	DIV/0	23	1.73	10	Bcl11a, Oct2, P300, Pax5c20, Pax5n19, Pbx3, Pol2, Sp1, Tcf12, Zbtb33	_	_	_	_	_
Duke	Fibrobl	Fibrobl	Tigger7	TcMar-Tigger	DNA	181.048	94.1854	3105	90	53	40.29	152037	4.87e-12	2.23	49.71	1.73	_	_	_	_	_	_	_
Uw	Rep2Panc1	Panc1	LTR55	ERV	LTR	223.338	120.516	408	36	8	4.5	112490	0	8	31.5	1.73	_	_	1	MA0139.1/CTCF	_	_	_
Uw	Rep2Helas3	Helas3	HUERS-P3-int	ERV1	LTR	180.677	93.9632	691	51	36	23.13	128492	1.69e-07	2.21	27.87	1.73	2	Ctcf_Duke, Max	_	_	_	_	_
Duke	Gm19239V2	Gm19239	tRNA-His-CAY_	tRNA	tRNA	138.628	69.6708	43	11	0	0	151069	0	DIV/0	11	1.73	_	_	_	_	_	_	_
Duke	HuvecV2	Huvec	(CGAG)n	Simple_repeat	Simple_repeat	121.72	60.3707	50	12	1	0.67	133091	4.34e-13	18.03	11.33	1.73	_	_	_	_	_	_	_
Duke	Fibrop	Fibrop	MLT1G	ERVL-MaLR	LTR	258.88	144.336	2833	86	49	33.37	136192	5.11e-15	2.58	52.63	1.73	_	_	_	_	_	_	_
Uw	Rep2Mcf7	Mcf7	LTR13	ERVK	LTR	75.8963	36.3713	492	179	34	28.12	165398	0	6.37	150.88	1.73	_	_	_	_	_	_	_
Duke	Gm12878V3	Gm12878	MamRep1161	TcMar	DNA	265.853	149.211	1743	50	39	20.1	103075	5.62e-09	2.49	29.9	1.72	3	Ctcf, Ctcf_Duke, Rad21	_	_	8	3.25	45
Duke	NhekV2	Nhek	MER74B	ERVL	LTR	238.871	130.722	936	33	20	14.12	141190	5.13e-06	2.34	18.88	1.72	_	_	_	_	_	_	_
Uw	Rep1Nhlf	Nhlf	LTR35	ERV1	LTR	170.28	87.7936	118	16	3	2.98	198459	1.94e-08	5.37	13.02	1.72	_	_	_	_	_	_	_
Duke	Hsmmt	Hsmmt	HAL1-2a_MD	L1	LINE	258.054	143.763	1455	47	22	17.72	161091	2.13e-09	2.65	29.28	1.72	_	_	_	_	_	_	_
Uw	Rep2Hcm	Hcm	LTR4	ERV1	LTR	158.948	81.194	96	24	3	2.39	159661	0	10.02	21.61	1.72	_	_	_	_	_	_	_
Uw	Rep1Hcpe	Hcpe	MER65C	ERV1	LTR	188.9	98.923	687	56	14	14.06	200844	0	3.98	41.94	1.72	_	_	1	MA0075.1/Prrx2	_	_	_
Uw	Rep2Hcf	Hcf	(CCCG)n	Simple_repeat	Simple_repeat	65.7069	31.2569	58	11	2	1.59	159131	1.28e-07	6.91	9.41	1.72	_	_	_	_	_	_	_
Duke	H9es	H9es	LTR8A	ERV1	LTR	188.734	98.8221	2801	125	112	80.61	143952	1.77e-06	1.55	44.39	1.72	_	_	1	MA0060.1/NFYA	_	_	_
Duke	Myometr	Myometr	MER51A	ERV1	LTR	132.965	66.5275	954	86	33	24.83	150491	0	3.46	61.17	1.72	_	_	2	MA0060.1/NFYA, MA0442.1/SOX10	_	_	_
Duke	Hepg2V3	Hepg2	(TCCCC)n	Simple_repeat	Simple_repeat	82.7174	39.8385	736	34	11	6.91	125631	2.76e-14	4.92	27.09	1.72	_	_	_	_	_	_	_
Duke	Helas3V3	Helas3	MER65C	ERV1	LTR	188.9	98.923	687	22	9	6.41	142403	3.1e-07	3.43	15.59	1.72	_	_	_	_	_	_	_
Duke	Mcf7	Mcf7	L1PA15-16	L1	LINE	197.23	104.022	1369	101	65	49.65	152768	5.2e-11	2.03	51.35	1.72	1	Ctcf_Duke	5	MA0037.1/GATA3, MA0075.1/Prrx2, MA0152.1/NFATC2, MA0161.1/NFIC, MA0442.1/SOX10	_	_	_
Uw	Rep1Saec	Saec	HERV3-int	ERV1	LTR	214.847	115.064	287	45	23	20.4	177356	7.62e-07	2.21	24.6	1.72	_	_	_	_	_	_	_
Uw	Rep1Hl60V2	Hl60	C-rich	Low_complexity	Low_complexity	227.29	123.084	9429	907	425	327.29	154019	0	2.77	579.71	1.72	_	_	_	_	_	_	_
Duke	Hsmm	Hsmm	MamSINE1	tRNA	SINE	304.383	177.482	1657	55	36	24.89	138265	5.73e-08	2.21	30.11	1.72	_	_	_	_	_	_	_
Uw	Rep1Ag04450	Ag04450	(CCCCCG)n	Simple_repeat	Simple_repeat	64.4413	30.627	179	29	11	8.01	145699	2.18e-09	3.62	20.99	1.72	_	_	_	_	_	_	_
Uw	Rep1H7es	H7es	LTR40a	ERVL	LTR	248.812	137.418	1969	121	37	47.61	257326	0	2.54	73.39	1.72	_	_	_	_	8	3.5	72
Uw	Rep2Hcm	Hcm	(CCCG)n	Simple_repeat	Simple_repeat	65.7069	31.2569	58	11	3	2.39	159661	8.28e-06	4.59	8.61	1.72	_	_	_	_	_	_	_
Uw	Rep1Saec	Saec	LTR33C	ERVL	LTR	267.093	150.085	939	45	16	14.19	177356	1.74e-11	3.17	30.81	1.72	_	_	_	_	_	_	_
Uw	Rep1Gm12865	Gm12865	MER57D	ERV1	LTR	186.229	97.304	455	29	8	5.65	141196	5.8e-13	5.13	23.35	1.71	_	_	_	_	_	_	_
Uw	Rep1Nb4V2	Nb4	LTR41B	ERVL	LTR	247.609	136.6	985	108	20	13.75	137491	0	7.86	94.25	1.71	_	_	_	_	_	_	_
Uw	Rep1Cmk	Cmk	CT-rich	Low_complexity	Low_complexity	212.107	113.323	15430	233	239	148.44	124217	5.45e-11	1.57	84.56	1.71	_	_	_	_	_	_	_
Uw	Rep2Hrcepic	Hrcepic	LTR35A	ERV1	LTR	132.011	66.0009	91	17	1	0.9	179660	0	18.92	16.1	1.71	_	_	_	_	_	_	_
Duke	Medullo	Medullo	MamRep1879	hAT?	DNA	262.952	147.174	1469	40	22	17.85	162298	1.89e-06	2.24	22.15	1.71	_	_	_	_	_	_	_
Uw	Rep2Nhlf	Nhlf	MER72	ERV1	LTR	171.625	88.5855	767	51	27	23.65	175157	3.24e-07	2.16	27.35	1.71	_	_	_	_	_	_	_
Uw	Rep2Mcf7	Mcf7	tRNA-Lys-AAG	tRNA	tRNA	107.863	52.9335	73	11	0	0	165398	0	DIV/0	11	1.71	_	_	_	_	_	_	_
Uw	Rep2Hee	Hee	LTR88b	Gypsy?	LTR	297.244	172.064	1628	86	26	23.13	177912	0	3.72	62.87	1.71	_	_	_	_	_	_	_
Duke	K562V3	K562	(TGG)n	Simple_repeat	Simple_repeat	148.389	75.1576	1224	52	16	11.13	139121	0	4.67	40.87	1.71	1	Pol2b	_	_	_	_	_
Duke	Gm12891V2	Gm12891	HSAT5	Satellite	Satellite	210.344	112.207	250	17	5	3.48	139092	3.25e-08	4.89	13.52	1.71	_	_	_	_	_	_	_
Uw	Rep1Nhlf	Nhlf	UCON26	Unknown	Unknown	301.704	175.438	206	31	3	2.98	198459	0	10.41	28.02	1.71	_	_	_	_	_	_	_
Uw	Rep1H7es	H7es	HUERS-P3-int	ERV1	LTR	180.677	93.9632	691	101	32	41.17	257326	0	2.45	59.83	1.71	_	_	_	_	_	_	_
Uw	Rep1H1es	H1es	MER51A	ERV1	LTR	132.965	66.5275	954	67	24	16.67	138911	0	4.02	50.33	1.71	1	Pol2_Duke	_	_	_	_	_
Uw	Rep1Mcf7	Mcf7	LTR41	ERVL	LTR	238.889	130.734	1731	174	34	20.81	122401	0	8.36	153.19	1.71	1	Ctcf_Duke	_	_	_	_	_
Uw	Rep2Nhdfneo	Nhdfneo	Tigger9a	TcMar-Tigger	DNA	257.464	143.354	1020	30	14	12.21	174367	4.69e-06	2.46	17.79	1.71	_	_	_	_	_	_	_
Uw	Rep1Hre	Hre	MER94	hAT-Blackjack	DNA	250.96	138.882	4756	87	53	48.65	183581	2.52e-07	1.79	38.35	1.71	_	_	_	_	_	_	_
Uw	Rep2Hcpe	Hcpe	MER65C	ERV1	LTR	188.9	98.923	687	50	15	13.58	181049	4.77e-15	3.68	36.42	1.71	_	_	1	MA0075.1/Prrx2	_	_	_
Duke	H9es	H9es	LTR55	ERV	LTR	223.338	120.516	408	59	5	3.6	143952	0	16.39	55.4	1.71	_	_	1	MA0139.1/CTCF	_	_	_
Uw	Rep1Hrpe	Hrpe	LTR35A	ERV1	LTR	132.011	66.0009	91	21	4	4.46	222964	2.45e-09	4.71	16.54	1.71	_	_	_	_	_	_	_
Duke	Hepg2V3	Hepg2	HERVS71-int	ERV1	LTR	153.306	77.9553	160	33	19	11.93	125631	1.37e-07	2.76	21.07	1.7	1	Ctcf_Duke	_	_	_	_	_
Uw	Rep1Hnpce	Hnpce	MER65D	ERV1	LTR	217.651	116.855	459	38	17	17.01	200155	3.44e-06	2.23	20.99	1.7	_	_	_	_	_	_	_
Duke	K562V3	K562	(GGGGA)n	Simple_repeat	Simple_repeat	80.9266	38.9248	722	36	11	7.65	139121	2.08e-14	4.7	28.35	1.7	_	_	_	_	_	_	_
Uw	Rep1SkmcV2	Skmc	LTR88c	Gypsy?	LTR	300.349	174.41	1020	51	12	11.54	192335	0	4.42	39.46	1.7	_	_	_	_	_	_	_
Duke	Gm18507	Gm18507	(CGCGG)n	Simple_repeat	Simple_repeat	157.515	80.3685	99	29	11	6.05	110037	3.14e-12	4.79	22.95	1.7	_	_	_	_	_	_	_
Uw	Rep2Gm12865	Gm12865	(CGGGGG)n	Simple_repeat	Simple_repeat	62.836	29.8296	189	34	16	11.65	145637	2.6e-08	2.92	22.35	1.7	_	_	_	_	_	_	_
Uw	Rep1Hrpe	Hrpe	Eulor5A	DNA?	DNA?	281.234	160.217	124	25	4	4.46	222964	2.6e-12	5.61	20.54	1.7	_	_	_	_	_	_	_
Uw	Rep1Hrpe	Hrpe	L5	RTE	LINE	280.738	159.856	734	44	17	18.95	222964	2.58e-07	2.32	25.05	1.7	_	_	_	_	_	_	_
Uw	Rep2Skmc	Skmc	LTR16B2	ERVL	LTR	270.159	152.256	1558	63	33	32.09	194458	4.51e-07	1.96	30.91	1.7	_	_	_	_	_	_	_
Duke	Hepg2V3	Hepg2	D20S16	Satellite	Satellite	237.892	130.07	250	17	2	1.26	125631	2.66e-15	13.53	15.74	1.7	_	_	_	_	_	_	_
Uw	Rep1Cmk	Cmk	MER66C	ERV1	LTR	159.584	81.5611	579	49	16	9.94	124217	0	4.93	39.06	1.7	_	_	_	_	_	_	_
Uw	Rep1Ag10803	Ag10803	Mam_R4	Dong-R4	LINE	301.352	175.171	551	25	10	8.41	168274	8.89e-07	2.97	16.59	1.7	_	_	_	_	_	_	_
Duke	Melano	Melano	LTR1	ERV1	LTR	151.674	77.0241	1420	87	47	45.01	191543	9.45e-09	1.93	41.99	1.7	_	_	_	_	_	_	_
Uw	Rep1Mcf7	Mcf7	MER20	hAT-Charlie	DNA	202.434	107.247	16693	496	347	212.37	122401	0	2.34	283.63	1.7	2	Cmyc, Ctcf_Duke	_	_	_	_	_
Uw	Rep2Hrpe	Hrpe	LTR3B	ERVK	LTR	114.205	56.3172	88	17	4	3.86	192878	1.48e-07	4.41	13.14	1.7	_	_	_	_	_	_	_
Duke	Hepg2V3	Hepg2	(CAGCC)n	Simple_repeat	Simple_repeat	113.743	56.0695	257	47	10	6.28	125631	0	7.48	40.72	1.7	_	_	_	_	_	_	_
Duke	Myometr	Myometr	MLT1F1	ERVL-MaLR	LTR	226.717	122.71	3170	146	68	51.17	150491	0	2.85	94.83	1.7	_	_	_	_	_	_	_
Uw	Rep1Hl60V2	Hl60	(CACG)n	Simple_repeat	Simple_repeat	247.752	136.697	290	26	10	7.7	154019	4.92e-08	3.38	18.3	1.7	_	_	_	_	_	_	_
Duke	Panislets	Panislets	(CCCA)n	Simple_repeat	Simple_repeat	206.381	109.713	507	66	11	9.08	165081	0	7.27	56.92	1.7	_	_	_	_	_	_	_
Duke	Hepg2V3	Hepg2	(CCA)n	Simple_repeat	Simple_repeat	148.474	75.2057	1201	41	17	10.68	125631	3.41e-13	3.84	30.32	1.7	_	_	_	_	_	_	_
Duke	Fibrobl	Fibrobl	LTR25	ERV1	LTR	197.436	104.149	282	24	4	3.04	152037	3.77e-15	7.89	20.96	1.7	_	_	1	MA0442.1/SOX10	_	_	_
Uw	Rep1H1es	H1es	LTR8A	ERV1	LTR	188.734	98.8221	2801	169	79	54.87	138911	0	3.08	114.13	1.7	2	Pol2, Pol2_Duke	1	MA0060.1/NFYA	_	_	_
Uw	Rep1Nhlf	Nhlf	LTR46	ERV1	LTR	144.286	72.8404	255	21	7	6.95	198459	4.01e-06	3.02	14.05	1.7	_	_	_	_	_	_	_
Duke	AosmcSerumfree	AosmcSerumfree	LTR78	ERV1	LTR	302.103	175.742	4774	98	96	59.67	124307	1.99e-06	1.64	38.33	1.7	_	_	_	_	_	_	_
Duke	AosmcSerumfree	AosmcSerumfree	MER51A	ERV1	LTR	132.965	66.5275	954	70	34	21.13	124307	0	3.31	48.87	1.7	_	_	2	MA0060.1/NFYA, MA0442.1/SOX10	_	_	_
Uw	Rep2Hcm	Hcm	MER72	ERV1	LTR	171.625	88.5855	767	46	20	15.97	159661	2.38e-10	2.88	30.03	1.7	_	_	_	_	_	_	_
Uw	Rep1Hl60V2	Hl60	(GAGTG)n	Simple_repeat	Simple_repeat	174.086	90.0392	186	11	2	1.54	154019	9.03e-08	7.14	9.46	1.69	_	_	_	_	_	_	_
Duke	K562V3	K562	(TGGGGG)n	Simple_repeat	Simple_repeat	46.8266	21.9783	323	28	14	9.74	139121	4.54e-07	2.88	18.26	1.69	_	_	_	_	_	_	_
Uw	Rep1Hae	Hae	MER77	ERVL	LTR	228.317	123.754	1299	72	40	39.21	196041	9.08e-07	1.84	32.79	1.69	_	_	_	_	4	3.28	57
Uw	Rep1Hee	Hee	LTR18B	ERVL	LTR	154.818	78.8202	390	93	8	8.22	205414	0	11.32	84.78	1.69	_	_	3	MA0099.2/AP1, MA0119.1/TLX1::NFIC, MA0150.1/NFE2L2	_	_	_
[truncated: 6,939 more rows]
