# Supplementary material for: The Majority of Primate-Specific Regulatory Sequences Are Derived from Transposable Elements
Source: PLoS Genet. 2013 May 9;9(5):e1003504. doi: 10.1371/journal.pgen.1003504 (PMC3649963; doi:10.1371/journal.pgen.1003504)
Supplement: Table S3 — DARs enriched for TFs ChIP-Seq and their statistics. (XLS) [file pgen.1003504.s018.xls]

## Sheet: TabS3--DARs&TF_ChIP-Seq
Table S3
UW vs Duke	DHS data set	Repeat subfamily	TF_Chip-Seq Center	TF_Chip-Seq Cell lines	TF_Chip-Seq Cleaned cell line	TF Name	Cleaned TF Name	Number repeat instances contributing DHS	Number of repeat instances with ChIP-Seq factor	Number of common repeat instances	Total number repeat instances in genome	Hypergeometric pVal
Duke	Gm12878V3	(CA)n	Hudsonalpha	Rep1Gm12878	Gm12878	Bcl11a	Bcl11a	420	84	38	54609	0
Duke	Gm12878V3	(CA)n	Hudsonalpha	Rep1Gm12878	Gm12878	Bcl3Pcr1xBcl3	Bcl3	420	124	28	54609	0
Duke	Gm12878V3	(CA)n	DukeUta	Gm12878	Gm12878	CmycV2	Cmyc	420	428	47	54609	0
Duke	Gm12878V3	(CA)n	Hudsonalpha	Rep1Gm12878	Gm12878	Irf4	Irf4	420	162	67	54609	0
Duke	Gm12878V3	(CA)n	Hudsonalpha	Rep1Gm12878	Gm12878	Oct2	Oct2	420	116	43	54609	0
Duke	Gm12878V3	(CA)n	Hudsonalpha	Rep1Gm12878	Gm12878	P300	P300	420	62	27	54609	0
Duke	Gm12878V3	(CA)n	Hudsonalpha	Rep1Gm12878	Gm12878	Pax5c20	Pax5c20	420	225	82	54609	0
Duke	Gm12878V3	(CA)n	DukeUta	Gm12878	Gm12878	Pol2	Pol2_Duke	420	488	44	54609	0
Duke	Gm12878V3	(CA)n	Yale	Gm12878	Gm12878	Pol2V2	Pol2_Yale	420	101	20	54609	0
Duke	Gm12878V3	(TC)n	Yale	Gm12878	Gm12878	Zzz3	Zzz3	71	419	25	9557	0
Duke	Gm12878V3	(TCC)n	DukeUta	Gm12878	Gm12878	Pol2	Pol2_Duke	45	49	21	1169	0
Duke	Gm12878V3	(TG)n	Hudsonalpha	Rep1Gm12878	Gm12878	Bcl11a	Bcl11a	445	111	46	54843	0
Duke	Gm12878V3	(TG)n	Hudsonalpha	Rep1Gm12878	Gm12878	Bcl3Pcr1xBcl3	Bcl3	445	123	19	54843	0
Duke	Gm12878V3	(TG)n	DukeUta	Gm12878	Gm12878	CmycV2	Cmyc	445	453	73	54843	0
Duke	Gm12878V3	(TG)n	Hudsonalpha	Rep1Gm12878	Gm12878	Ebf	Ebf	445	165	47	54843	0
Duke	Gm12878V3	(TG)n	Hudsonalpha	Rep1Gm12878	Gm12878	Irf4	Irf4	445	190	82	54843	0
Duke	Gm12878V3	(TG)n	Yale	Gm12878	Gm12878	NfkbIggrab	Nfkb	445	234	78	54843	0
Duke	Gm12878V3	(TG)n	Hudsonalpha	Rep1Gm12878	Gm12878	Oct2	Oct2	445	107	37	54843	0
Duke	Gm12878V3	(TG)n	Hudsonalpha	Rep1Gm12878	Gm12878	P300	P300	445	59	28	54843	0
Duke	Gm12878V3	(TG)n	Hudsonalpha	Rep1Gm12878	Gm12878	Pax5c20	Pax5c20	445	244	90	54843	0
Duke	Gm12878V3	(TG)n	Hudsonalpha	Rep1Gm12878	Gm12878	Pax5n19	Pax5n19	445	87	35	54843	0
Duke	Gm12878V3	(TG)n	Hudsonalpha	Rep1Gm12878	Gm12878	Pbx3	Pbx3	445	1140	49	54843	0
Duke	Gm12878V3	(TG)n	DukeUta	Gm12878	Gm12878	Pol2	Pol2_Duke	445	491	44	54843	0
Duke	Gm12878V3	(TG)n	Hudsonalpha	Rep1Gm12878	Gm12878	Sp1Pcr1x	Sp1	445	100	52	54843	0
Duke	Gm12878V3	(TG)n	Yale	Gm12878	Gm12878	Tr4	Tr4	445	1005	47	54843	0
Duke	Gm12878V3	AmnSINE1	Hudsonalpha	Rep1Gm12878	Gm12878	Batf	Batf	48	20	14	1115	0
Duke	Gm12878V3	AmnSINE1	Hudsonalpha	Rep1Gm12878	Gm12878	Bcl11a	Bcl11a	48	16	15	1115	0
Duke	Gm12878V3	AmnSINE1	Hudsonalpha	Rep1Gm12878	Gm12878	Irf4	Irf4	48	13	12	1115	0
Duke	Gm12878V3	AmnSINE1	Yale	Gm12878	Gm12878	NfkbIggrab	Nfkb	48	28	19	1115	0
Duke	Gm12878V3	AmnSINE1	Hudsonalpha	Rep1Gm12878	Gm12878	Pax5c20	Pax5c20	48	15	13	1115	0
Duke	Gm12878V3	AmnSINE1	Yale	Gm12878	Gm12878	Rad21Iggrab	Rad21	48	33	19	1115	0
Duke	Gm12878V3	AmnSINE1	Hudsonalpha	Rep1Gm12878	Gm12878	Sp1Pcr1x	Sp1	48	16	15	1115	0
Duke	Gm12878V3	AmnSINE1	Hudsonalpha	Rep1Gm12878	Gm12878	Tcf12	Tcf12	48	17	16	1115	0
Duke	Gm12878V3	C-rich	Hudsonalpha	Rep1Gm12878	Gm12878	Oct2	Oct2	753	155	67	9429	0
Duke	Gm12878V3	C-rich	Hudsonalpha	Rep1Gm12878	Gm12878	Pol2	Pol2	753	261	108	9429	0
Duke	Gm12878V3	C-rich	DukeUta	Gm12878	Gm12878	Pol2	Pol2_Duke	753	398	143	9429	0
Duke	Gm12878V3	C-rich	Yale	Gm12878	Gm12878	Pol2V2	Pol2_Yale	753	131	70	9429	0
Duke	Gm12878V3	C-rich	Hudsonalpha	Rep1Gm12878	Gm12878	Tcf12	Tcf12	753	234	102	9429	0
Duke	Gm12878V3	G-rich	DukeUta	Gm12878	Gm12878	Pol2	Pol2_Duke	775	392	146	9668	0
Duke	Gm12878V3	G-rich	Yale	Gm12878	Gm12878	Pol2V2	Pol2_Yale	775	118	57	9668	0
Duke	Gm12878V3	GC_rich	DukeUta	Gm12878	Gm12878	CmycV2	Cmyc	2666	632	214	13637	0
Duke	Gm12878V3	GC_rich	DukeUta	Gm12878	Gm12878	CtcfV3	Ctcf_Duke	2666	793	297	13637	0
Duke	Gm12878V3	GC_rich	DukeUta	Gm12878	Gm12878	Pol2	Pol2_Duke	2666	1739	644	13637	0
Duke	Gm12878V3	GC_rich	Yale	Gm12878	Gm12878	Pol2V2	Pol2_Yale	2666	693	308	13637	0
Duke	Gm12878V3	GC_rich	Yale	Gm12878	Gm12878	Rad21Iggrab	Rad21	2666	293	119	13637	0
Duke	Gm12878V3	L1PA15-16	BroadPeaks	Gm12878	Gm12878	Ctcf	Ctcf	81	62	51	1369	0
Duke	Gm12878V3	L1PA15-16	DukeUta	Gm12878	Gm12878	CtcfV3	Ctcf_Duke	81	106	69	1369	0
Duke	Gm12878V3	L1PA15-16	Yale	Gm12878	Gm12878	Rad21Iggrab	Rad21	81	73	56	1369	0
Duke	Gm12878V3	LTR41	BroadPeaks	Gm12878	Gm12878	Ctcf	Ctcf	144	91	69	1731	0
Duke	Gm12878V3	LTR41	DukeUta	Gm12878	Gm12878	CtcfV3	Ctcf_Duke	144	228	129	1731	0
Duke	Gm12878V3	LTR41	Yale	Gm12878	Gm12878	NfkbIggrab	Nfkb	144	39	35	1731	0
Duke	Gm12878V3	LTR41	Yale	Gm12878	Gm12878	Rad21Iggrab	Rad21	144	160	117	1731	0
Duke	Gm12878V3	LTR50	BroadPeaks	Gm12878	Gm12878	Ctcf	Ctcf	136	84	61	2615	0
Duke	Gm12878V3	LTR50	DukeUta	Gm12878	Gm12878	CtcfV3	Ctcf_Duke	136	224	115	2615	0
Duke	Gm12878V3	LTR50	Yale	Gm12878	Gm12878	NfkbIggrab	Nfkb	136	33	26	2615	0
Duke	Gm12878V3	LTR50	Hudsonalpha	Rep1Gm12878	Gm12878	Pu1	Pu1	136	24	16	2615	0
Duke	Gm12878V3	LTR50	Yale	Gm12878	Gm12878	Rad21Iggrab	Rad21	136	126	90	2615	0
Duke	Gm12878V3	MamRep1161	BroadPeaks	Gm12878	Gm12878	Ctcf	Ctcf	50	34	21	1743	0
Duke	Gm12878V3	MamRep1161	DukeUta	Gm12878	Gm12878	CtcfV3	Ctcf_Duke	50	65	40	1743	0
Duke	Gm12878V3	MamRep1161	Yale	Gm12878	Gm12878	Rad21Iggrab	Rad21	50	44	35	1743	0
Duke	Gm12878V3	MER119	DukeUta	Gm12878	Gm12878	CtcfV3	Ctcf_Duke	31	32	18	1212	0
Duke	Gm12878V3	MER119	Yale	Gm12878	Gm12878	Rad21Iggrab	Rad21	31	26	19	1212	0
Duke	Gm12878V3	MER20	BroadPeaks	Gm12878	Gm12878	Ctcf	Ctcf	368	191	103	16693	0
Duke	Gm12878V3	MER20	DukeUta	Gm12878	Gm12878	CtcfV3	Ctcf_Duke	368	777	274	16693	0
Duke	Gm12878V3	MER20	Hudsonalpha	Rep1Gm12878	Gm12878	Ebf	Ebf	368	342	86	16693	0
Duke	Gm12878V3	MER20	Yale	Gm12878	Gm12878	Rad21Iggrab	Rad21	368	463	223	16693	0
Duke	Gm12878V3	MER57B2	Yale	Gm12878	Gm12878	NfkbIggrab	Nfkb	52	22	17	1095	0
Duke	Gm12878V3	MER57B2	Hudsonalpha	Rep1Gm12878	Gm12878	Pu1	Pu1	52	35	18	1095	0
Duke	Gm12878V3	MER5A	Hudsonalpha	Rep1Gm12878	Gm12878	Bcl11a	Bcl11a	414	123	60	34704	0
Duke	Gm12878V3	MER5A	Yale	Gm12878	Gm12878	NfkbIggrab	Nfkb	414	251	99	34704	0
Duke	Gm12878V3	MER74A	Hudsonalpha	Rep1Gm12878	Gm12878	Batf	Batf	53	22	17	1578	0
Duke	Gm12878V3	MER74A	Hudsonalpha	Rep1Gm12878	Gm12878	Bcl11a	Bcl11a	53	15	13	1578	0
Duke	Gm12878V3	MER74A	Hudsonalpha	Rep1Gm12878	Gm12878	Bcl3Pcr1xBcl3	Bcl3	53	15	13	1578	0
Duke	Gm12878V3	MER74A	Hudsonalpha	Rep1Gm12878	Gm12878	Ebf	Ebf	53	36	23	1578	0
Duke	Gm12878V3	MER74A	Yale	Gm12878	Gm12878	NfkbIggrab	Nfkb	53	33	24	1578	0
Duke	Gm12878V3	MER74A	Hudsonalpha	Rep1Gm12878	Gm12878	Pax5n19	Pax5n19	53	13	12	1578	0
Duke	Gm12878V3	MER74A	Yale	Gm12878	Gm12878	Rad21Iggrab	Rad21	53	22	16	1578	0
Duke	Gm12878V3	MER74A	Hudsonalpha	Rep1Gm12878	Gm12878	Sp1Pcr1x	Sp1	53	17	16	1578	0
Duke	Gm12878V3	MER91A	DukeUta	Gm12878	Gm12878	CtcfV3	Ctcf_Duke	64	73	26	3565	0
Duke	Gm12878V3	MER91A	Yale	Gm12878	Gm12878	Rad21Iggrab	Rad21	64	38	25	3565	0
Duke	Gm12878V3	MER91B	BroadPeaks	Gm12878	Gm12878	Ctcf	Ctcf	86	36	28	1606	0
Duke	Gm12878V3	MER91B	DukeUta	Gm12878	Gm12878	CtcfV3	Ctcf_Duke	86	147	75	1606	0
Duke	Gm12878V3	MER91B	Yale	Gm12878	Gm12878	Rad21Iggrab	Rad21	86	112	69	1606	0
Duke	Gm12878V3	MER91C	DukeUta	Gm12878	Gm12878	CtcfV3	Ctcf_Duke	56	155	47	1613	0
Duke	Gm12878V3	MER91C	Yale	Gm12878	Gm12878	Rad21Iggrab	Rad21	56	74	38	1613	0
Duke	Gm12878V3	MIR3	Hudsonalpha	Rep1Gm12878	Gm12878	Batf	Batf	1344	366	201	90672	0
Duke	Gm12878V3	MIR3	Hudsonalpha	Rep1Gm12878	Gm12878	Bcl11a	Bcl11a	1344	266	157	90672	0
Duke	Gm12878V3	MIR3	BroadPeaks	Gm12878	Gm12878	Ctcf	Ctcf	1344	407	133	90672	0
Duke	Gm12878V3	MIR3	DukeUta	Gm12878	Gm12878	CtcfV3	Ctcf_Duke	1344	860	344	90672	0
Duke	Gm12878V3	MIR3	Hudsonalpha	Rep1Gm12878	Gm12878	Ebf	Ebf	1344	466	150	90672	0
Duke	Gm12878V3	MIR3	Hudsonalpha	Rep1Gm12878	Gm12878	Irf4	Irf4	1344	265	163	90672	0
Duke	Gm12878V3	MIR3	Yale	Gm12878	Gm12878	JundV2	Jund	1344	194	104	90672	0
Duke	Gm12878V3	MIR3	Yale	Gm12878	Gm12878	NfkbIggrab	Nfkb	1344	801	296	90672	0
Duke	Gm12878V3	MIR3	DukeUta	Gm12878	Gm12878	Pol2	Pol2_Duke	1344	1453	135	90672	0
Duke	Gm12878V3	MIR3	Hudsonalpha	Rep1Gm12878	Gm12878	Pu1	Pu1	1344	544	214	90672	0
Duke	Gm12878V3	MIR3	Yale	Gm12878	Gm12878	Rad21Iggrab	Rad21	1344	589	328	90672	0
Duke	Gm12878V3	MLT1F	Yale	Gm12878	Gm12878	NfkbIggrab	Nfkb	98	62	33	4289	0
Duke	Gm12878V3	MLT1F2	Hudsonalpha	Rep1Gm12878	Gm12878	Batf	Batf	106	46	28	6000	0
Duke	Gm12878V3	MLT1F2	Hudsonalpha	Rep1Gm12878	Gm12878	Bcl11a	Bcl11a	106	31	22	6000	0
Duke	Gm12878V3	MLT1F2	Hudsonalpha	Rep1Gm12878	Gm12878	Irf4	Irf4	106	31	25	6000	0
Duke	Gm12878V3	MLT1F2	Hudsonalpha	Rep1Gm12878	Gm12878	Pu1	Pu1	106	54	27	6000	0
Duke	Gm12878V3	MLT1F2	Hudsonalpha	Rep1Gm12878	Gm12878	Tcf12	Tcf12	106	39	25	6000	0
Duke	Gm12878V3	MLT1H	Yale	Gm12878	Gm12878	MaxV2	Max	155	29	20	10060	0
Duke	Gm12878V3	MLT1I	Hudsonalpha	Rep1Gm12878	Gm12878	Batf	Batf	172	60	33	11077	0
Duke	Gm12878V3	MLT1I	Hudsonalpha	Rep1Gm12878	Gm12878	Bcl11a	Bcl11a	172	42	26	11077	0
Duke	Gm12878V3	MLT1I	Yale	Gm12878	Gm12878	CfosV2	Cfos	172	14	11	11077	0
Duke	Gm12878V3	MLT1I	DukeUta	Gm12878	Gm12878	CtcfV3	Ctcf_Duke	172	110	42	11077	0
Duke	Gm12878V3	MLT1I	Yale	Gm12878	Gm12878	MaxV2	Max	172	33	20	11077	0
Duke	Gm12878V3	MLT1I	Yale	Gm12878	Gm12878	NfkbIggrab	Nfkb	172	92	39	11077	0
Duke	Gm12878V3	MLT1I	Hudsonalpha	Rep1Gm12878	Gm12878	Pax5c20	Pax5c20	172	60	36	11077	0
Duke	Gm12878V3	MLT1I	DukeUta	Gm12878	Gm12878	Pol2	Pol2_Duke	172	155	22	11077	0
Duke	Gm12878V3	MLT1I	Hudsonalpha	Rep1Gm12878	Gm12878	Usf1	Usf1	172	14	10	11077	0
Duke	Gm12878V3	MLT1J	Yale	Gm12878	Gm12878	CfosV2	Cfos	255	42	38	15241	0
Duke	Gm12878V3	MLT1J	Yale	Gm12878	Gm12878	MaxV2	Max	255	80	61	15241	0
Duke	Gm12878V3	MLT1J	Yale	Gm12878	Gm12878	Yy1	Yy1	255	59	23	15241	0
Duke	Gm12878V3	MLT1J1	Yale	Gm12878	Gm12878	MaxV2	Max	83	13	10	4907	0
Duke	Gm12878V3	MLT1J1	Hudsonalpha	Rep1Gm12878	Gm12878	Usf1	Usf1	83	11	10	4907	0
Duke	Gm12878V3	MLT1J2	Yale	Gm12878	Gm12878	CfosV2	Cfos	146	15	13	6868	0
Duke	Gm12878V3	MLT1J2	Yale	Gm12878	Gm12878	MaxV2	Max	146	33	20	6868	0
Duke	Gm12878V3	MLT1J2	Hudsonalpha	Rep1Gm12878	Gm12878	Usf1	Usf1	146	28	25	6868	0
Duke	Gm12878V3	MLT1K	Hudsonalpha	Rep1Gm12878	Gm12878	Batf	Batf	443	98	52	18155	0
Duke	Gm12878V3	MLT1K	Yale	Gm12878	Gm12878	CfosV2	Cfos	443	90	55	18155	0
Duke	Gm12878V3	MLT1K	Yale	Gm12878	Gm12878	MaxV2	Max	443	53	38	18155	0
Duke	Gm12878V3	MLT1K	Yale	Gm12878	Gm12878	NfkbIggrab	Nfkb	443	171	91	18155	0
Duke	Gm12878V3	MLT1K	Hudsonalpha	Rep1Gm12878	Gm12878	Pu1	Pu1	443	100	47	18155	0
Duke	Gm12878V3	MLT1K	Hudsonalpha	Rep1Gm12878	Gm12878	Sp1Pcr1x	Sp1	443	113	77	18155	0
Duke	Gm12878V3	MLT1K	Hudsonalpha	Rep1Gm12878	Gm12878	Usf1	Usf1	443	85	56	18155	0
Duke	Gm12878V3	MLT1M	Yale	Gm12878	Gm12878	NfkbIggrab	Nfkb	71	35	18	2945	0
Duke	Gm12878V3	MLT1N2	Hudsonalpha	Rep1Gm12878	Gm12878	Ebf	Ebf	92	43	21	5826	0
Duke	Gm12878V3	MLT1N2	Yale	Gm12878	Gm12878	NfkbIggrab	Nfkb	92	58	29	5826	0
Duke	Gm12891V2	(CA)n	DukeUta	Gm12891	Gm12891	CtcfV2	Ctcf_Duke	661	357	76	54609	0
Duke	Gm12891V2	(CA)n	Yale	Gm12891	Gm12891	NfkbIggrab	Nfkb	661	206	37	54609	0
Duke	Gm12891V2	(CA)n	Hudsonalpha	Rep1Gm12891	Gm12891	Pou2f2Pcr1x	Pou2f2	661	219	44	54609	0
Duke	Gm12891V2	(TG)n	DukeUta	Gm12891	Gm12891	CtcfV2	Ctcf_Duke	647	381	90	54843	0
Duke	Gm12891V2	(TG)n	Yale	Gm12891	Gm12891	NfkbIggrab	Nfkb	647	206	31	54843	0
Duke	Gm12891V2	(TG)n	Hudsonalpha	Rep1Gm12891	Gm12891	Pou2f2Pcr1x	Pou2f2	647	207	56	54843	0
Duke	Gm12891V2	C-rich	DukeUta	Gm12891	Gm12891	CtcfV2	Ctcf_Duke	1093	305	90	9429	0
Duke	Gm12891V2	C-rich	Yale	Gm12891	Gm12891	NfkbIggrab	Nfkb	1093	140	55	9429	0
Duke	Gm12891V2	G-rich	DukeUta	Gm12891	Gm12891	CtcfV2	Ctcf_Duke	1069	307	107	9668	0
Duke	Gm12891V2	G-rich	Yale	Gm12891	Gm12891	NfkbIggrab	Nfkb	1069	156	60	9668	0
Duke	Gm12891V2	G-rich	Yale	Gm12891	Gm12891	Pol2Musigg	Pol2_Yale	1069	200	67	9668	0
Duke	Gm12891V2	GC_rich	Yale	Gm12891	Gm12891	NfkbIggrab	Nfkb	2571	829	276	13637	0
Duke	Gm12891V2	GC_rich	Yale	Gm12891	Gm12891	Pol2Musigg	Pol2_Yale	2571	951	283	13637	0
Duke	Gm12891V2	L2b	Yale	Gm12891	Gm12891	Pol2Musigg	Pol2_Yale	2197	956	111	97454	0
Duke	Gm12891V2	L2b	Hudsonalpha	Rep1Gm12891	Gm12891	Pu1Pcr1x	Pu1	2197	913	202	97454	0
Duke	Gm12891V2	LTR41	DukeUta	Gm12891	Gm12891	CtcfV2	Ctcf_Duke	101	157	78	1731	0
Duke	Gm12891V2	LTR50	DukeUta	Gm12891	Gm12891	CtcfV2	Ctcf_Duke	91	159	66	2615	0
Duke	Gm12891V2	LTR50	Hudsonalpha	Rep1Gm12891	Gm12891	Pu1Pcr1x	Pu1	91	53	25	2615	0
Duke	Gm12891V2	MER20	DukeUta	Gm12891	Gm12891	CtcfV2	Ctcf_Duke	412	474	175	16693	0
Duke	Gm12891V2	MER91B	DukeUta	Gm12891	Gm12891	CtcfV2	Ctcf_Duke	79	72	41	1606	0
Duke	Gm12891V2	MER91C	DukeUta	Gm12891	Gm12891	CtcfV2	Ctcf_Duke	40	111	25	1613	0
Duke	Gm12891V2	MIR3	DukeUta	Gm12891	Gm12891	CtcfV2	Ctcf_Duke	2042	827	233	90672	0
Duke	Gm12891V2	MIR3	Yale	Gm12891	Gm12891	NfkbIggrab	Nfkb	2042	490	121	90672	0
Duke	Gm12891V2	MIR3	Yale	Gm12891	Gm12891	Pol2Musigg	Pol2_Yale	2042	805	88	90672	0
Duke	Gm12891V2	MIR3	Hudsonalpha	Rep1Gm12891	Gm12891	Pu1Pcr1x	Pu1	2042	1006	200	90672	0
Duke	Gm12891V2	MIRb	Yale	Gm12891	Gm12891	Pol2Musigg	Pol2_Yale	3579	1818	161	224683	0
Duke	Gm12891V2	MIRb	Hudsonalpha	Rep1Gm12891	Gm12891	Pu1Pcr1x	Pu1	3579	1520	330	224683	0
Duke	Gm12891V2	MIRc	Yale	Gm12891	Gm12891	NfkbIggrab	Nfkb	1797	437	124	103142	0
Duke	Gm12891V2	MIRc	Yale	Gm12891	Gm12891	Pol2Musigg	Pol2_Yale	1797	818	82	103142	0
Duke	Gm12891V2	MIRc	Hudsonalpha	Rep1Gm12891	Gm12891	Pu1Pcr1x	Pu1	1797	801	173	103142	0
Duke	Gm12891V2	MLT1K	Yale	Gm12891	Gm12891	NfkbIggrab	Nfkb	492	103	42	18155	0
Duke	Gm12891V2	MLT1K	Hudsonalpha	Rep1Gm12891	Gm12891	Pu1Pcr1x	Pu1	492	211	59	18155	0
Duke	Gm19238V2	C-rich	DukeUta	Gm19238	Gm19238	CtcfV2	Ctcf_Duke	1023	245	84	9429	0
Duke	Gm19238V2	G-rich	DukeUta	Gm19238	Gm19238	CtcfV2	Ctcf_Duke	1010	248	75	9668	0
Duke	Gm19238V2	LTR41	DukeUta	Gm19238	Gm19238	CtcfV2	Ctcf_Duke	108	186	92	1731	0
Duke	Gm19238V2	LTR50	DukeUta	Gm19238	Gm19238	CtcfV2	Ctcf_Duke	109	185	81	2615	0
Duke	Gm19238V2	MER20	DukeUta	Gm19238	Gm19238	CtcfV2	Ctcf_Duke	362	657	194	16693	0
Duke	Gm19238V2	MER91A	DukeUta	Gm19238	Gm19238	CtcfV2	Ctcf_Duke	78	82	23	3565	0
Duke	Gm19238V2	MER91B	DukeUta	Gm19238	Gm19238	CtcfV2	Ctcf_Duke	75	97	49	1606	0
Duke	Gm19238V2	MER91C	DukeUta	Gm19238	Gm19238	CtcfV2	Ctcf_Duke	37	139	27	1613	0
Duke	Gm19238V2	MIR3	DukeUta	Gm19238	Gm19238	CtcfV2	Ctcf_Duke	1635	836	262	90672	0
Duke	Gm19239V2	(CA)n	DukeUta	Gm19239	Gm19239	CtcfV2	Ctcf_Duke	786	2084	288	54609	0
Duke	Gm19239V2	(TG)n	DukeUta	Gm19239	Gm19239	CtcfV2	Ctcf_Duke	780	2101	278	54843	0
Duke	Gm19239V2	C-rich	DukeUta	Gm19239	Gm19239	CtcfV2	Ctcf_Duke	950	381	112	9429	0
Duke	Gm19239V2	G-rich	DukeUta	Gm19239	Gm19239	CtcfV2	Ctcf_Duke	892	384	110	9668	0
Duke	Gm19239V2	LTR41	DukeUta	Gm19239	Gm19239	CtcfV2	Ctcf_Duke	127	180	104	1731	0
Duke	Gm19239V2	LTR50	DukeUta	Gm19239	Gm19239	CtcfV2	Ctcf_Duke	124	170	90	2615	0
Duke	Gm19239V2	MER20	DukeUta	Gm19239	Gm19239	CtcfV2	Ctcf_Duke	506	709	235	16693	0
Duke	Gm19239V2	MER91A	DukeUta	Gm19239	Gm19239	CtcfV2	Ctcf_Duke	107	86	26	3565	0
Duke	Gm19239V2	MER91B	DukeUta	Gm19239	Gm19239	CtcfV2	Ctcf_Duke	90	107	57	1606	0
Duke	Gm19239V2	MER91C	DukeUta	Gm19239	Gm19239	CtcfV2	Ctcf_Duke	51	137	33	1613	0
Duke	Gm19239V2	MIR3	DukeUta	Gm19239	Gm19239	CtcfV2	Ctcf_Duke	2322	827	294	90672	0
Duke	Gm19240V2	C-rich	DukeUta	Gm19240	Gm19240	CtcfV2	Ctcf_Duke	939	218	80	9429	0
Duke	Gm19240V2	G-rich	DukeUta	Gm19240	Gm19240	CtcfV2	Ctcf_Duke	944	227	84	9668	0
Duke	Gm19240V2	GC_rich	DukeUta	Gm19240	Gm19240	CtcfV2	Ctcf_Duke	2453	1426	423	13637	0
Duke	Gm19240V2	LTR41	DukeUta	Gm19240	Gm19240	CtcfV2	Ctcf_Duke	117	184	96	1731	0
Duke	Gm19240V2	LTR50	DukeUta	Gm19240	Gm19240	CtcfV2	Ctcf_Duke	123	176	94	2615	0
Duke	Gm19240V2	MamRep1161	DukeUta	Gm19240	Gm19240	CtcfV2	Ctcf_Duke	39	53	30	1743	0
Duke	Gm19240V2	MER20	DukeUta	Gm19240	Gm19240	CtcfV2	Ctcf_Duke	422	629	221	16693	0
Duke	Gm19240V2	MER91A	DukeUta	Gm19240	Gm19240	CtcfV2	Ctcf_Duke	100	71	29	3565	0
Duke	Gm19240V2	MER91B	DukeUta	Gm19240	Gm19240	CtcfV2	Ctcf_Duke	74	89	45	1606	0
Duke	Gm19240V2	MER91C	DukeUta	Gm19240	Gm19240	CtcfV2	Ctcf_Duke	55	130	42	1613	0
Duke	Gm19240V2	MIR3	DukeUta	Gm19240	Gm19240	CtcfV2	Ctcf_Duke	1916	827	276	90672	0
Uw	Rep1H1es	AmnSINE1	DukeUta	H1hesc	H1hesc	CtcfV2	Ctcf_Duke	66	26	18	1115	0
Uw	Rep1H1es	C-rich	DukeUta	H1hesc	H1hesc	CtcfV2	Ctcf_Duke	1011	319	150	9429	0
Uw	Rep1H1es	C-rich	Hudsonalpha	Rep1H1hesc	H1hesc	Pol2Pcr1x	Pol2	1011	200	97	9429	0
Uw	Rep1H1es	C-rich	DukeUta	H1hesc	H1hesc	Pol2V2	Pol2_Duke	1011	768	311	9429	0
Uw	Rep1H1es	C-rich	Hudsonalpha	Rep1H1hesc	H1hesc	Taf1Pcr1x	Taf1	1011	245	153	9429	0
Uw	Rep1H1es	G-rich	DukeUta	H1hesc	H1hesc	CtcfV2	Ctcf_Duke	1006	318	152	9668	0
Uw	Rep1H1es	G-rich	DukeUta	H1hesc	H1hesc	Pol2V2	Pol2_Duke	1006	815	326	9668	0
Uw	Rep1H1es	GC_rich	DukeUta	H1hesc	H1hesc	CtcfV2	Ctcf_Duke	3097	1401	681	13637	0
Uw	Rep1H1es	GC_rich	DukeUta	H1hesc	H1hesc	Pol2V2	Pol2_Duke	3097	2717	903	13637	0
Uw	Rep1H1es	L1PA15-16	BroadPeaks	H1hesc	H1hesc	Ctcf	Ctcf	88	99	63	1369	0
Uw	Rep1H1es	L1PA15-16	DukeUta	H1hesc	H1hesc	CtcfV2	Ctcf_Duke	88	84	55	1369	0
Uw	Rep1H1es	LTR1	BroadPeaks	H1hesc	H1hesc	Ctcf	Ctcf	177	152	91	1420	0
Uw	Rep1H1es	LTR16A1	BroadPeaks	H1hesc	H1hesc	Ctcf	Ctcf	112	60	28	2808	0
Uw	Rep1H1es	LTR16A1	DukeUta	H1hesc	H1hesc	CtcfV2	Ctcf_Duke	112	68	37	2808	0
Uw	Rep1H1es	LTR16A2	BroadPeaks	H1hesc	H1hesc	Ctcf	Ctcf	87	41	21	1828	0
Uw	Rep1H1es	LTR16A2	DukeUta	H1hesc	H1hesc	CtcfV2	Ctcf_Duke	87	43	30	1828	0
Uw	Rep1H1es	LTR16C	BroadPeaks	H1hesc	H1hesc	Ctcf	Ctcf	163	144	56	6615	0
Uw	Rep1H1es	LTR16C	DukeUta	H1hesc	H1hesc	CtcfV2	Ctcf_Duke	163	155	72	6615	0
Uw	Rep1H1es	LTR1B	BroadPeaks	H1hesc	H1hesc	Ctcf	Ctcf	60	45	29	1173	0
Uw	Rep1H1es	LTR1B	DukeUta	H1hesc	H1hesc	CtcfV2	Ctcf_Duke	60	73	33	1173	0
Uw	Rep1H1es	LTR33	BroadPeaks	H1hesc	H1hesc	Ctcf	Ctcf	287	176	69	9216	0
Uw	Rep1H1es	LTR33	DukeUta	H1hesc	H1hesc	CtcfV2	Ctcf_Duke	287	229	96	9216	0
Uw	Rep1H1es	LTR33A_	DukeUta	H1hesc	H1hesc	CtcfV2	Ctcf_Duke	79	56	24	1656	0
Uw	Rep1H1es	LTR41	BroadPeaks	H1hesc	H1hesc	Ctcf	Ctcf	189	181	103	1731	0
Uw	Rep1H1es	LTR41	DukeUta	H1hesc	H1hesc	CtcfV2	Ctcf_Duke	189	179	122	1731	0
Uw	Rep1H1es	LTR41	DukeUta	H1hesc	H1hesc	Pol2V2	Pol2_Duke	189	82	44	1731	0
Uw	Rep1H1es	LTR49	DukeUta	H1hesc	H1hesc	Pol2V2	Pol2_Duke	105	50	27	1437	0
Uw	Rep1H1es	LTR50	BroadPeaks	H1hesc	H1hesc	Ctcf	Ctcf	236	200	127	2615	0
Uw	Rep1H1es	LTR50	DukeUta	H1hesc	H1hesc	CtcfV2	Ctcf_Duke	236	210	165	2615	0
Uw	Rep1H1es	LTR50	DukeUta	H1hesc	H1hesc	Pol2V2	Pol2_Duke	236	70	40	2615	0
Uw	Rep1H1es	LTR7	DukeUta	H1hesc	H1hesc	Pol2V2	Pol2_Duke	416	237	123	2337	0
Uw	Rep1H1es	LTR8A	Hudsonalpha	Rep1H1hesc	H1hesc	Pol2Pcr1x	Pol2	147	25	17	2801	0
Uw	Rep1H1es	LTR8A	DukeUta	H1hesc	H1hesc	Pol2V2	Pol2_Duke	147	85	36	2801	0
Uw	Rep1H1es	LTR9	Hudsonalpha	Rep1H1hesc	H1hesc	Pol2Pcr1x	Pol2	174	43	38	1990	0
Uw	Rep1H1es	LTR9	DukeUta	H1hesc	H1hesc	Pol2V2	Pol2_Duke	174	153	98	1990	0
Uw	Rep1H1es	LTR9	Hudsonalpha	Rep1H1hesc	H1hesc	Taf1Pcr1x	Taf1	174	51	47	1990	0
Uw	Rep1H1es	MamRep1161	BroadPeaks	H1hesc	H1hesc	Ctcf	Ctcf	53	47	22	1743	0
Uw	Rep1H1es	MamRep1161	DukeUta	H1hesc	H1hesc	CtcfV2	Ctcf_Duke	53	45	35	1743	0
Uw	Rep1H1es	MER102b	BroadPeaks	H1hesc	H1hesc	Ctcf	Ctcf	100	64	29	4074	0
Uw	Rep1H1es	MER102b	DukeUta	H1hesc	H1hesc	CtcfV2	Ctcf_Duke	100	93	47	4074	0
Uw	Rep1H1es	MER1B	DukeUta	H1hesc	H1hesc	CtcfV2	Ctcf_Duke	206	119	49	5335	0
Uw	Rep1H1es	MER20	BroadPeaks	H1hesc	H1hesc	Ctcf	Ctcf	376	508	155	16693	0
Uw	Rep1H1es	MER20	DukeUta	H1hesc	H1hesc	CtcfV2	Ctcf_Duke	376	593	236	16693	0
Uw	Rep1H1es	MER20	DukeUta	H1hesc	H1hesc	Pol2V2	Pol2_Duke	376	337	46	16693	0
Uw	Rep1H1es	MER20B	BroadPeaks	H1hesc	H1hesc	Ctcf	Ctcf	102	96	42	4130	0
Uw	Rep1H1es	MER20B	DukeUta	H1hesc	H1hesc	CtcfV2	Ctcf_Duke	102	95	59	4130	0
Uw	Rep1H1es	MER41A	DukeUta	H1hesc	H1hesc	CtcfV2	Ctcf_Duke	115	57	23	2534	0
Uw	Rep1H1es	MER41A	DukeUta	H1hesc	H1hesc	Pol2V2	Pol2_Duke	115	80	25	2534	0
Uw	Rep1H1es	MER41B	DukeUta	H1hesc	H1hesc	Pol2V2	Pol2_Duke	140	75	34	2847	0
Uw	Rep1H1es	MER4D	DukeUta	H1hesc	H1hesc	Pol2V2	Pol2_Duke	112	36	24	1319	0
Uw	Rep1H1es	MER52A	BroadPeaks	H1hesc	H1hesc	Ctcf	Ctcf	175	76	39	1816	0
Uw	Rep1H1es	MER52A	DukeUta	H1hesc	H1hesc	CtcfV2	Ctcf_Duke	175	136	59	1816	0
Uw	Rep1H1es	MER61-int	BroadPeaks	H1hesc	H1hesc	Ctcf	Ctcf	75	60	27	1158	0
Uw	Rep1H1es	MER61-int	DukeUta	H1hesc	H1hesc	CtcfV2	Ctcf_Duke	75	64	31	1158	0
Uw	Rep1H1es	MER74A	BroadPeaks	H1hesc	H1hesc	Ctcf	Ctcf	175	40	26	1578	0
Uw	Rep1H1es	MER74A	DukeUta	H1hesc	H1hesc	CtcfV2	Ctcf_Duke	175	67	38	1578	0
Uw	Rep1H1es	MER74A	DukeUta	H1hesc	H1hesc	Pol2V2	Pol2_Duke	175	53	33	1578	0
Uw	Rep1H1es	MER91A	BroadPeaks	H1hesc	H1hesc	Ctcf	Ctcf	83	42	21	3565	0
Uw	Rep1H1es	MER91A	DukeUta	H1hesc	H1hesc	CtcfV2	Ctcf_Duke	83	104	40	3565	0
Uw	Rep1H1es	MER91B	BroadPeaks	H1hesc	H1hesc	Ctcf	Ctcf	70	63	30	1606	0
Uw	Rep1H1es	MER91B	DukeUta	H1hesc	H1hesc	CtcfV2	Ctcf_Duke	70	72	42	1606	0
Uw	Rep1H1es	MER91C	DukeUta	H1hesc	H1hesc	CtcfV2	Ctcf_Duke	66	125	52	1613	0
Duke	Helas3V3	(CCG)n	Yale	Helas3	Helas3	Ini1Musigg	Ini1	262	172	89	1237	0
Duke	Helas3V3	(CCG)n	Yale	Helas3	Helas3	Max	Max	262	102	59	1237	0
Duke	Helas3V3	(CCG)n	Yale	Helas3	Helas3	Pol2V2	Pol2_Yale	262	163	77	1237	0
Duke	Helas3V3	(CGG)n	Yale	Helas3	Helas3	Ini1Musigg	Ini1	242	151	75	1220	0
Duke	Helas3V3	(CGG)n	Yale	Helas3	Helas3	Max	Max	242	107	57	1220	0
Duke	Helas3V3	(CGG)n	DukeUta	Helas3	Helas3	Pol2	Pol2_Duke	242	214	90	1220	0
Duke	Helas3V3	(CGG)n	Yale	Helas3	Helas3	Pol2V2	Pol2_Yale	242	176	85	1220	0
Duke	Helas3V3	AmnSINE1	Yale	Helas3	Helas3	Baf155Musigg	Baf155	54	35	24	1115	0
Duke	Helas3V3	AmnSINE1	Yale	Helas3	Helas3	Baf170Musigg	Baf170	54	32	22	1115	0
Duke	Helas3V3	AmnSINE1	Yale	Helas3	Helas3	Brg1Iggmus	Brg1	54	17	14	1115	0
Duke	Helas3V3	AmnSINE1	Yale	Helas3	Helas3	Cfos	Cfos	54	25	19	1115	0
Duke	Helas3V3	AmnSINE1	Yale	Helas3	Helas3	CjunRabigg	Cjun	54	29	17	1115	0
Duke	Helas3V3	AmnSINE1	Yale	Helas3	Helas3	ifngStat1	ifngStat1	54	29	17	1115	0
Duke	Helas3V3	AmnSINE1	Yale	Helas3	Helas3	JundRabigg	Jund	54	39	23	1115	0
Duke	Helas3V3	C-rich	Yale	Helas3	Helas3	Ap2gamma	Ap2gamma	1111	101	47	9429	0
Duke	Helas3V3	C-rich	Yale	Helas3	Helas3	Cmyc	Cmyc_Yale	1111	202	108	9429	0
Duke	Helas3V3	C-rich	DukeUta	Helas3	Helas3	CtcfV3	Ctcf_Duke	1111	177	73	9429	0
Duke	Helas3V3	C-rich	Yale	Helas3	Helas3	E2f1	E2f1	1111	168	75	9429	0
Duke	Helas3V3	C-rich	Yale	Helas3	Helas3	E2f6	E2f6	1111	70	38	9429	0
Duke	Helas3V3	C-rich	Yale	Helas3	Helas3	Ini1Musigg	Ini1	1111	297	140	9429	0
Duke	Helas3V3	C-rich	Yale	Helas3	Helas3	Max	Max	1111	186	98	9429	0
Duke	Helas3V3	C-rich	Hudsonalpha	Rep1Helas3	Helas3	Pol2	Pol2	1111	210	77	9429	0
Duke	Helas3V3	C-rich	DukeUta	Helas3	Helas3	Pol2	Pol2_Duke	1111	402	159	9429	0
Duke	Helas3V3	C-rich	Yale	Helas3	Helas3	Pol2V2	Pol2_Yale	1111	253	133	9429	0
Duke	Helas3V3	G-rich	Yale	Helas3	Helas3	Ap2gamma	Ap2gamma	1076	91	47	9668	0
Duke	Helas3V3	G-rich	Yale	Helas3	Helas3	Cmyc	Cmyc_Yale	1076	199	86	9668	0
Duke	Helas3V3	G-rich	DukeUta	Helas3	Helas3	CtcfV3	Ctcf_Duke	1076	154	59	9668	0
Duke	Helas3V3	G-rich	Yale	Helas3	Helas3	E2f1	E2f1	1076	191	73	9668	0
Duke	Helas3V3	G-rich	Yale	Helas3	Helas3	Ini1Musigg	Ini1	1076	310	146	9668	0
Duke	Helas3V3	G-rich	Yale	Helas3	Helas3	Max	Max	1076	188	90	9668	0
Duke	Helas3V3	G-rich	DukeUta	Helas3	Helas3	Pol2	Pol2_Duke	1076	390	143	9668	0
Duke	Helas3V3	G-rich	Yale	Helas3	Helas3	Pol2V2	Pol2_Yale	1076	248	118	9668	0
Duke	Helas3V3	GC_rich	Yale	Helas3	Helas3	Ap2alpha	Ap2alpha	2227	686	234	13637	0
Duke	Helas3V3	GC_rich	Yale	Helas3	Helas3	Ap2gamma	Ap2gamma	2227	841	320	13637	0
Duke	Helas3V3	GC_rich	Yale	Helas3	Helas3	Baf155Musigg	Baf155	2227	714	236	13637	0
Duke	Helas3V3	GC_rich	Yale	Helas3	Helas3	Cmyc	Cmyc_Yale	2227	1378	569	13637	0
Duke	Helas3V3	GC_rich	DukeUta	Helas3	Helas3	CtcfV3	Ctcf_Duke	2227	842	231	13637	0
Duke	Helas3V3	GC_rich	Yale	Helas3	Helas3	E2f1	E2f1	2227	1519	511	13637	0
Duke	Helas3V3	GC_rich	Yale	Helas3	Helas3	E2f6	E2f6	2227	671	258	13637	0
Duke	Helas3V3	GC_rich	Yale	Helas3	Helas3	Max	Max	2227	1343	588	13637	0
Duke	Helas3V3	GC_rich	DukeUta	Helas3	Helas3	Pol2	Pol2_Duke	2227	1911	653	13637	0
Duke	Helas3V3	GC_rich	Yale	Helas3	Helas3	Pol2V2	Pol2_Yale	2227	1485	659	13637	0
Duke	Helas3V3	L2b	Yale	Helas3	Helas3	Baf155Musigg	Baf155	2151	846	340	97454	0
Duke	Helas3V3	L2b	Yale	Helas3	Helas3	Baf170Musigg	Baf170	2151	507	198	97454	0
Duke	Helas3V3	L2b	Yale	Helas3	Helas3	Brg1Iggmus	Brg1	2151	374	150	97454	0
Duke	Helas3V3	L2b	Yale	Helas3	Helas3	Cfos	Cfos	2151	310	193	97454	0
Duke	Helas3V3	L2b	Yale	Helas3	Helas3	CjunRabigg	Cjun	2151	429	217	97454	0
Duke	Helas3V3	L2b	Yale	Helas3	Helas3	Ini1Musigg	Ini1	2151	734	273	97454	0
Duke	Helas3V3	L2b	Yale	Helas3	Helas3	JundRabigg	Jund	2151	670	310	97454	0
Duke	Helas3V3	L2b	DukeUta	Helas3	Helas3	Pol2	Pol2_Duke	2151	1368	229	97454	0
Duke	Helas3V3	LTR16A	Yale	Helas3	Helas3	Baf155Musigg	Baf155	181	85	41	6930	0
Duke	Helas3V3	LTR16A	Yale	Helas3	Helas3	Baf170Musigg	Baf170	181	51	20	6930	0
Duke	Helas3V3	LTR16A	Yale	Helas3	Helas3	Ini1Musigg	Ini1	181	77	28	6930	0
Duke	Helas3V3	LTR16A1	DukeUta	Helas3	Helas3	CtcfV3	Ctcf_Duke	91	59	22	2808	0
Duke	Helas3V3	LTR16A2	Yale	Helas3	Helas3	Ap2alpha	Ap2alpha	53	16	12	1828	0
Duke	Helas3V3	LTR16A2	Yale	Helas3	Helas3	Ap2gamma	Ap2gamma	53	18	14	1828	0
Duke	Helas3V3	LTR16A2	DukeUta	Helas3	Helas3	CtcfV3	Ctcf_Duke	53	40	17	1828	0
Duke	Helas3V3	LTR16C	Yale	Helas3	Helas3	Baf155Musigg	Baf155	179	73	30	6615	0
Duke	Helas3V3	LTR16C	DukeUta	Helas3	Helas3	CtcfV3	Ctcf_Duke	179	128	57	6615	0
Duke	Helas3V3	LTR33	Yale	Helas3	Helas3	Baf155Musigg	Baf155	243	92	39	9216	0
Duke	Helas3V3	LTR33	Yale	Helas3	Helas3	Baf170Musigg	Baf170	243	59	24	9216	0
Duke	Helas3V3	LTR33	DukeUta	Helas3	Helas3	CtcfV3	Ctcf_Duke	243	144	46	9216	0
Duke	Helas3V3	LTR33	Yale	Helas3	Helas3	Ini1Musigg	Ini1	243	80	28	9216	0
Duke	Helas3V3	LTR41	Yale	Helas3	Helas3	Baf155Musigg	Baf155	167	46	33	1731	0
Duke	Helas3V3	LTR41	DukeUta	Helas3	Helas3	CtcfV3	Ctcf_Duke	167	247	136	1731	0
Duke	Helas3V3	LTR41	Yale	Helas3	Helas3	ifngStat1	ifngStat1	167	45	26	1731	0
Duke	Helas3V3	LTR41	Yale	Helas3	Helas3	Ini1Musigg	Ini1	167	48	28	1731	0
Duke	Helas3V3	LTR41	Yale	Helas3	Helas3	JundRabigg	Jund	167	32	26	1731	0
Duke	Helas3V3	LTR50	Yale	Helas3	Helas3	Baf155Musigg	Baf155	132	39	21	2615	0
Duke	Helas3V3	LTR50	DukeUta	Helas3	Helas3	CtcfV3	Ctcf_Duke	132	228	109	2615	0
Duke	Helas3V3	LTR50	Yale	Helas3	Helas3	ifngStat1	ifngStat1	132	26	18	2615	0
Duke	Helas3V3	LTR50	Yale	Helas3	Helas3	Ini1Musigg	Ini1	132	35	20	2615	0
Duke	Helas3V3	LTR8A	Yale	Helas3	Helas3	Cfos	Cfos	161	88	71	2801	0
Duke	Helas3V3	LTR8A	Yale	Helas3	Helas3	CjunRabigg	Cjun	161	94	74	2801	0
Duke	Helas3V3	LTR8A	DukeUta	Helas3	Helas3	CtcfV3	Ctcf_Duke	161	67	29	2801	0
Duke	Helas3V3	LTR8A	Yale	Helas3	Helas3	ifngStat1	ifngStat1	161	67	44	2801	0
Duke	Helas3V3	LTR8A	Yale	Helas3	Helas3	JundRabigg	Jund	161	124	91	2801	0
Duke	Helas3V3	LTR8A	Yale	Helas3	Helas3	Max	Max	161	37	30	2801	0
Duke	Helas3V3	MamRep1161	DukeUta	Helas3	Helas3	CtcfV3	Ctcf_Duke	45	68	36	1743	0
Duke	Helas3V3	MER117	Yale	Helas3	Helas3	CjunRabigg	Cjun	81	33	16	4467	0
Duke	Helas3V3	MER117	Yale	Helas3	Helas3	Tr4	Tr4	81	149	26	4467	0
Duke	Helas3V3	MER20	Yale	Helas3	Helas3	Ap2alpha	Ap2alpha	523	59	31	16693	0
Duke	Helas3V3	MER20	Yale	Helas3	Helas3	Ap2gamma	Ap2gamma	523	70	38	16693	0
Duke	Helas3V3	MER20	DukeUta	Helas3	Helas3	CtcfV3	Ctcf_Duke	523	905	298	16693	0
Duke	Helas3V3	MER20	Yale	Helas3	Helas3	ifngStat1	ifngStat1	523	170	80	16693	0
Duke	Helas3V3	MER44B	Yale	Helas3	Helas3	Baf155Musigg	Baf155	125	31	24	2125	0
Duke	Helas3V3	MER44B	Yale	Helas3	Helas3	Brg1Iggmus	Brg1	125	36	28	2125	0
Duke	Helas3V3	MER44B	Yale	Helas3	Helas3	Cfos	Cfos	125	93	65	2125	0
Duke	Helas3V3	MER44B	Yale	Helas3	Helas3	CjunRabigg	Cjun	125	136	82	2125	0
Duke	Helas3V3	MER44B	DukeUta	Helas3	Helas3	CmycV3	Cmyc	125	30	28	2125	0
Duke	Helas3V3	MER44B	Yale	Helas3	Helas3	ifngStat1	ifngStat1	125	45	33	2125	0
Duke	Helas3V3	MER44B	Yale	Helas3	Helas3	JundRabigg	Jund	125	185	96	2125	0
Duke	Helas3V3	MER44B	Hudsonalpha	Rep1Helas3	Helas3	Pol2	Pol2	125	33	19	2125	0
Duke	Helas3V3	MER44B	DukeUta	Helas3	Helas3	Pol2	Pol2_Duke	125	67	35	2125	0
Duke	Helas3V3	MER77	Yale	Helas3	Helas3	Ap2gamma	Ap2gamma	69	24	17	1299	0
Duke	Helas3V3	MER77	Yale	Helas3	Helas3	JundRabigg	Jund	69	26	17	1299	0
Duke	Helas3V3	MER77	Yale	Helas3	Helas3	Max	Max	69	20	18	1299	0
Duke	Helas3V3	MER91A	Yale	Helas3	Helas3	Baf155Musigg	Baf155	106	36	18	3565	0
Duke	Helas3V3	MER91A	DukeUta	Helas3	Helas3	CtcfV3	Ctcf_Duke	106	86	43	3565	0
Duke	Helas3V3	MER91B	DukeUta	Helas3	Helas3	CtcfV3	Ctcf_Duke	77	166	68	1606	0
Duke	Helas3V3	MER91B	Yale	Helas3	Helas3	JundRabigg	Jund	77	22	15	1606	0
Duke	Helas3V3	MER91C	DukeUta	Helas3	Helas3	CtcfV3	Ctcf_Duke	63	184	45	1613	0
Duke	Helas3V3	MIR3	Yale	Helas3	Helas3	Baf155Musigg	Baf155	1907	871	261	90672	0
Duke	Helas3V3	MIR3	Yale	Helas3	Helas3	Baf170Musigg	Baf170	1907	604	174	90672	0
Duke	Helas3V3	MIR3	Yale	Helas3	Helas3	Brg1Iggmus	Brg1	1907	392	102	90672	0
Duke	Helas3V3	MIR3	Yale	Helas3	Helas3	Cfos	Cfos	1907	245	134	90672	0
Duke	Helas3V3	MIR3	Yale	Helas3	Helas3	CjunRabigg	Cjun	1907	412	175	90672	0
Duke	Helas3V3	MIR3	DukeUta	Helas3	Helas3	CtcfV3	Ctcf_Duke	1907	889	325	90672	0
Duke	Helas3V3	MIR3	Yale	Helas3	Helas3	ifngStat1	ifngStat1	1907	456	141	90672	0
Duke	Helas3V3	MIR3	Yale	Helas3	Helas3	Ini1Musigg	Ini1	1907	699	210	90672	0
Duke	Helas3V3	MIR3	Yale	Helas3	Helas3	JundRabigg	Jund	1907	614	254	90672	0
Duke	Helas3V3	MIR3	DukeUta	Helas3	Helas3	Pol2	Pol2_Duke	1907	1167	172	90672	0
Duke	Helas3V3	MIRc	Yale	Helas3	Helas3	Baf155Musigg	Baf155	1615	779	229	103142	0
Duke	Helas3V3	MIRc	Yale	Helas3	Helas3	Baf170Musigg	Baf170	1615	537	152	103142	0
Duke	Helas3V3	MIRc	Yale	Helas3	Helas3	Brg1Iggmus	Brg1	1615	369	92	103142	0
Duke	Helas3V3	MIRc	Yale	Helas3	Helas3	CjunRabigg	Cjun	1615	416	158	103142	0
Duke	Helas3V3	MIRc	Yale	Helas3	Helas3	JundRabigg	Jund	1615	610	213	103142	0
Duke	Helas3V3	MIRc	DukeUta	Helas3	Helas3	Pol2	Pol2_Duke	1615	1256	167	103142	0
Duke	Helas3V3	MLT1F1	Yale	Helas3	Helas3	CjunRabigg	Cjun	115	36	26	3170	0
Duke	Helas3V3	MLT1F1	Yale	Helas3	Helas3	JundRabigg	Jund	115	56	31	3170	0
Duke	Helas3V3	MLT1J	Yale	Helas3	Helas3	Baf170Musigg	Baf170	312	72	35	15241	0
Duke	Helas3V3	MLT1J2	Yale	Helas3	Helas3	Baf170Musigg	Baf170	152	36	16	6868	0
Duke	Helas3V3	MLT1J2	Yale	Helas3	Helas3	ifngStat1	ifngStat1	152	61	23	6868	0
Duke	Helas3V3	MLT1J2	Yale	Helas3	Helas3	Max	Max	152	33	20	6868	0
Duke	Helas3V3	MLT1K	Yale	Helas3	Helas3	Baf155Musigg	Baf155	544	164	66	18155	0
Duke	Helas3V3	MLT1K	Yale	Helas3	Helas3	Baf170Musigg	Baf170	544	121	46	18155	0
Duke	Helas3V3	MLT1K	Yale	Helas3	Helas3	Cfos	Cfos	544	76	57	18155	0
Duke	Helas3V3	MLT1K	Yale	Helas3	Helas3	ifngStat1	ifngStat1	544	139	54	18155	0
Duke	Helas3V3	MLT1M	Yale	Helas3	Helas3	Baf155Musigg	Baf155	81	36	17	2945	0
Duke	Helas3V3	MLT1M	Yale	Helas3	Helas3	Cfos	Cfos	81	21	18	2945	0
Duke	Helas3V3	MLT1M	Yale	Helas3	Helas3	CjunRabigg	Cjun	81	22	18	2945	0
Duke	Helas3V3	Tigger7	Yale	Helas3	Helas3	Brg1Iggmus	Brg1	101	27	20	3105	0
Duke	Helas3V3	Tigger7	Yale	Helas3	Helas3	Cfos	Cfos	101	57	37	3105	0
Duke	Helas3V3	Tigger7	Yale	Helas3	Helas3	CjunRabigg	Cjun	101	107	61	3105	0
Duke	Helas3V3	Tigger7	DukeUta	Helas3	Helas3	CmycV3	Cmyc	101	23	20	3105	0
Duke	Helas3V3	Tigger7	Yale	Helas3	Helas3	Cmyc	Cmyc_Yale	101	19	16	3105	0
Duke	Helas3V3	Tigger7	Yale	Helas3	Helas3	ifngStat1	ifngStat1	101	36	23	3105	0
Duke	Helas3V3	Tigger7	Yale	Helas3	Helas3	JundRabigg	Jund	101	130	75	3105	0
Duke	Helas3V3	Tigger7	Yale	Helas3	Helas3	Max	Max	101	19	16	3105	0
Duke	Helas3V3	Tigger7	DukeUta	Helas3	Helas3	Pol2	Pol2_Duke	101	61	21	3105	0
Uw	Rep2Helas3	(GA)n	Yale	Helas3	Helas3	JundRabigg	Jund	76	42	24	9510	0
Uw	Rep2Helas3	(T)n	DukeUta	Helas3	Helas3	CtcfV3	Ctcf_Duke	157	114	45	13549	0
Uw	Rep2Helas3	AmnSINE1	Yale	Helas3	Helas3	Baf155Musigg	Baf155	89	35	30	1115	0
Uw	Rep2Helas3	AmnSINE1	Yale	Helas3	Helas3	Baf170Musigg	Baf170	89	32	26	1115	0
Uw	Rep2Helas3	AmnSINE1	Yale	Helas3	Helas3	Cfos	Cfos	89	25	24	1115	0
Uw	Rep2Helas3	AmnSINE1	Yale	Helas3	Helas3	CjunRabigg	Cjun	89	29	25	1115	0
Uw	Rep2Helas3	AmnSINE1	Yale	Helas3	Helas3	ifngStat1	ifngStat1	89	29	24	1115	0
Uw	Rep2Helas3	AmnSINE1	Yale	Helas3	Helas3	Ini1Musigg	Ini1	89	19	16	1115	0
Uw	Rep2Helas3	AmnSINE1	Yale	Helas3	Helas3	JundRabigg	Jund	89	39	36	1115	0
Uw	Rep2Helas3	L2b	Yale	Helas3	Helas3	Baf155Musigg	Baf155	1746	846	372	97454	0
Uw	Rep2Helas3	L2b	Yale	Helas3	Helas3	Baf170Musigg	Baf170	1746	507	246	97454	0
Uw	Rep2Helas3	L2b	Yale	Helas3	Helas3	Brg1Iggmus	Brg1	1746	374	193	97454	0
Uw	Rep2Helas3	L2b	Yale	Helas3	Helas3	Cfos	Cfos	1746	310	259	97454	0
Uw	Rep2Helas3	L2b	Yale	Helas3	Helas3	CjunRabigg	Cjun	1746	429	317	97454	0
Uw	Rep2Helas3	L2b	Yale	Helas3	Helas3	Ini1Musigg	Ini1	1746	734	224	97454	0
Uw	Rep2Helas3	L2b	Yale	Helas3	Helas3	JundRabigg	Jund	1746	670	440	97454	0
Uw	Rep2Helas3	L2b	DukeUta	Helas3	Helas3	Pol2	Pol2_Duke	1746	1368	220	97454	0
Uw	Rep2Helas3	L2c	Yale	Helas3	Helas3	Baf155Musigg	Baf155	2366	912	447	140260	0
Uw	Rep2Helas3	L2c	Yale	Helas3	Helas3	Baf170Musigg	Baf170	2366	583	267	140260	0
Uw	Rep2Helas3	L2c	Yale	Helas3	Helas3	Brg1Iggmus	Brg1	2366	448	239	140260	0
Uw	Rep2Helas3	L2c	Yale	Helas3	Helas3	Cfos	Cfos	2366	453	386	140260	0
Uw	Rep2Helas3	L2c	Yale	Helas3	Helas3	CjunRabigg	Cjun	2366	642	457	140260	0
Uw	Rep2Helas3	L2c	Yale	Helas3	Helas3	ifngStat1	ifngStat1	2366	675	315	140260	0
Uw	Rep2Helas3	L2c	Yale	Helas3	Helas3	JundRabigg	Jund	2366	928	618	140260	0
Uw	Rep2Helas3	L2c	Yale	Helas3	Helas3	Tfiiic	Tfiiic	2366	370	55	140260	0
Uw	Rep2Helas3	L3	Yale	Helas3	Helas3	Baf155Musigg	Baf155	708	279	143	44803	0
Uw	Rep2Helas3	L3	Yale	Helas3	Helas3	Cfos	Cfos	708	137	117	44803	0
Uw	Rep2Helas3	L3	Yale	Helas3	Helas3	CjunRabigg	Cjun	708	220	153	44803	0
Uw	Rep2Helas3	L3	Yale	Helas3	Helas3	ifngStat1	ifngStat1	708	204	90	44803	0
Uw	Rep2Helas3	L3	Yale	Helas3	Helas3	JundRabigg	Jund	708	314	209	44803	0
Uw	Rep2Helas3	L3b	Yale	Helas3	Helas3	Cfos	Cfos	144	32	25	6907	0
Uw	Rep2Helas3	L3b	Yale	Helas3	Helas3	CjunRabigg	Cjun	144	41	31	6907	0
Uw	Rep2Helas3	LTR41	Yale	Helas3	Helas3	Baf155Musigg	Baf155	144	46	35	1731	0
Uw	Rep2Helas3	LTR41	Yale	Helas3	Helas3	Baf170Musigg	Baf170	144	25	20	1731	0
Uw	Rep2Helas3	LTR41	DukeUta	Helas3	Helas3	CtcfV3	Ctcf_Duke	144	247	126	1731	0
Uw	Rep2Helas3	LTR41	Yale	Helas3	Helas3	ifngStat1	ifngStat1	144	45	29	1731	0
Uw	Rep2Helas3	LTR41	Yale	Helas3	Helas3	Ini1Musigg	Ini1	144	48	28	1731	0
Uw	Rep2Helas3	LTR41	Yale	Helas3	Helas3	JundRabigg	Jund	144	32	27	1731	0
Uw	Rep2Helas3	LTR50	Yale	Helas3	Helas3	Baf155Musigg	Baf155	92	39	20	2615	0
Uw	Rep2Helas3	LTR50	DukeUta	Helas3	Helas3	CtcfV3	Ctcf_Duke	92	228	73	2615	0
Uw	Rep2Helas3	LTR50	Yale	Helas3	Helas3	ifngStat1	ifngStat1	92	26	17	2615	0
Uw	Rep2Helas3	LTR50	Yale	Helas3	Helas3	Ini1Musigg	Ini1	92	35	18	2615	0
Uw	Rep2Helas3	LTR8A	Yale	Helas3	Helas3	Cfos	Cfos	243	88	84	2801	0
Uw	Rep2Helas3	LTR8A	Yale	Helas3	Helas3	CjunRabigg	Cjun	243	94	88	2801	0
Uw	Rep2Helas3	LTR8A	DukeUta	Helas3	Helas3	CtcfV3	Ctcf_Duke	243	67	32	2801	0
Uw	Rep2Helas3	LTR8A	Yale	Helas3	Helas3	ifngStat1	ifngStat1	243	67	59	2801	0
Uw	Rep2Helas3	LTR8A	Yale	Helas3	Helas3	JundRabigg	Jund	243	124	113	2801	0
Uw	Rep2Helas3	LTR8A	Yale	Helas3	Helas3	Max	Max	243	37	36	2801	0
Uw	Rep2Helas3	MamRep1161	DukeUta	Helas3	Helas3	CtcfV3	Ctcf_Duke	47	68	32	1743	0
Uw	Rep2Helas3	MamRep605	Yale	Helas3	Helas3	Cfos	Cfos	119	29	27	4440	0
Uw	Rep2Helas3	MamRep605	Yale	Helas3	Helas3	CjunRabigg	Cjun	119	48	39	4440	0
Uw	Rep2Helas3	MamRep605	Yale	Helas3	Helas3	JundRabigg	Jund	119	48	39	4440	0
Uw	Rep2Helas3	MamSINE1	Yale	Helas3	Helas3	Baf170Musigg	Baf170	59	17	14	1657	0
Uw	Rep2Helas3	MamSINE1	Yale	Helas3	Helas3	CjunRabigg	Cjun	59	22	15	1657	0
Uw	Rep2Helas3	MamSINE1	Yale	Helas3	Helas3	JundRabigg	Jund	59	28	23	1657	0
Uw	Rep2Helas3	MER112	Yale	Helas3	Helas3	CjunRabigg	Cjun	68	36	23	4381	0
Uw	Rep2Helas3	MER112	Yale	Helas3	Helas3	JundRabigg	Jund	68	52	31	4381	0
Uw	Rep2Helas3	MER117	Yale	Helas3	Helas3	CjunRabigg	Cjun	112	33	22	4467	0
Uw	Rep2Helas3	MER117	Yale	Helas3	Helas3	ifngStat1	ifngStat1	112	30	15	4467	0
Uw	Rep2Helas3	MER117	Yale	Helas3	Helas3	Tr4	Tr4	112	149	32	4467	0
Uw	Rep2Helas3	MER119	Yale	Helas3	Helas3	CjunRabigg	Cjun	50	17	13	1212	0
Uw	Rep2Helas3	MER119	DukeUta	Helas3	Helas3	CtcfV3	Ctcf_Duke	50	38	20	1212	0
Uw	Rep2Helas3	MER119	Yale	Helas3	Helas3	JundRabigg	Jund	50	22	18	1212	0
Uw	Rep2Helas3	MER20	Yale	Helas3	Helas3	Ap2alpha	Ap2alpha	401	59	37	16693	0
Uw	Rep2Helas3	MER20	Yale	Helas3	Helas3	Ap2gamma	Ap2gamma	401	70	39	16693	0
Uw	Rep2Helas3	MER20	DukeUta	Helas3	Helas3	CtcfV3	Ctcf_Duke	401	905	226	16693	0
Uw	Rep2Helas3	MER20	Yale	Helas3	Helas3	ifngStat1	ifngStat1	401	170	89	16693	0
Uw	Rep2Helas3	MER20B	DukeUta	Helas3	Helas3	CtcfV3	Ctcf_Duke	117	151	67	4130	0
Uw	Rep2Helas3	MER20B	Yale	Helas3	Helas3	ifngStat1	ifngStat1	117	40	24	4130	0
Uw	Rep2Helas3	MER41B	Yale	Helas3	Helas3	ifngStat1	ifngStat1	153	939	103	2847	0
Uw	Rep2Helas3	MER44B	Yale	Helas3	Helas3	Baf155Musigg	Baf155	209	31	24	2125	0
Uw	Rep2Helas3	MER44B	Yale	Helas3	Helas3	Brg1Iggmus	Brg1	209	36	34	2125	0
Uw	Rep2Helas3	MER44B	Yale	Helas3	Helas3	Cfos	Cfos	209	93	89	2125	0
Uw	Rep2Helas3	MER44B	Yale	Helas3	Helas3	CjunRabigg	Cjun	209	136	122	2125	0
Uw	Rep2Helas3	MER44B	DukeUta	Helas3	Helas3	CmycV3	Cmyc	209	30	27	2125	0
Uw	Rep2Helas3	MER44B	Yale	Helas3	Helas3	ifngStat1	ifngStat1	209	45	37	2125	0
Uw	Rep2Helas3	MER44B	Yale	Helas3	Helas3	JundRabigg	Jund	209	185	147	2125	0
Uw	Rep2Helas3	MER44B	DukeUta	Helas3	Helas3	Pol2	Pol2_Duke	209	67	38	2125	0
Uw	Rep2Helas3	MER50	Yale	Helas3	Helas3	Max	Max	89	27	22	2552	0
Uw	Rep2Helas3	MER58A	Yale	Helas3	Helas3	Cfos	Cfos	281	51	44	13460	0
Uw	Rep2Helas3	MER58A	Yale	Helas3	Helas3	Cmyc	Cmyc_Yale	281	38	25	13460	0
Uw	Rep2Helas3	MER58A	Yale	Helas3	Helas3	ifngStat1	ifngStat1	281	112	51	13460	0
Uw	Rep2Helas3	MER68	Yale	Helas3	Helas3	CjunRabigg	Cjun	67	19	18	1500	0
Uw	Rep2Helas3	MER77	Yale	Helas3	Helas3	Ap2alpha	Ap2alpha	82	15	15	1299	0
Uw	Rep2Helas3	MER77	Yale	Helas3	Helas3	Ap2gamma	Ap2gamma	82	24	20	1299	0
Uw	Rep2Helas3	MER77	Yale	Helas3	Helas3	Cfos	Cfos	82	16	16	1299	0
Uw	Rep2Helas3	MER77	Yale	Helas3	Helas3	Cmyc	Cmyc_Yale	82	14	14	1299	0
Uw	Rep2Helas3	MER77	Yale	Helas3	Helas3	ifngStat1	ifngStat1	82	34	21	1299	0
Uw	Rep2Helas3	MER77	Yale	Helas3	Helas3	JundRabigg	Jund	82	26	25	1299	0
Uw	Rep2Helas3	MER77	Yale	Helas3	Helas3	Max	Max	82	20	20	1299	0
Uw	Rep2Helas3	MER77B	Yale	Helas3	Helas3	Cfos	Cfos	82	26	25	1251	0
Uw	Rep2Helas3	MER77B	Yale	Helas3	Helas3	CjunRabigg	Cjun	82	23	20	1251	0
Uw	Rep2Helas3	MER77B	Yale	Helas3	Helas3	ifngStat1	ifngStat1	82	34	24	1251	0
Uw	Rep2Helas3	MER77B	Yale	Helas3	Helas3	JundRabigg	Jund	82	33	28	1251	0
Uw	Rep2Helas3	MER77B	Yale	Helas3	Helas3	Max	Max	82	25	24	1251	0
Uw	Rep2Helas3	MER91B	DukeUta	Helas3	Helas3	CtcfV3	Ctcf_Duke	83	166	73	1606	0
Uw	Rep2Helas3	MER91B	Yale	Helas3	Helas3	JundRabigg	Jund	83	22	18	1606	0
Uw	Rep2Helas3	MER91C	DukeUta	Helas3	Helas3	CtcfV3	Ctcf_Duke	45	184	28	1613	0
Uw	Rep2Helas3	MER91C	Yale	Helas3	Helas3	ifngStat1	ifngStat1	45	22	14	1613	0
Uw	Rep2Helas3	MIR3	Yale	Helas3	Helas3	Baf155Musigg	Baf155	1620	871	330	90672	0
Uw	Rep2Helas3	MIR3	Yale	Helas3	Helas3	Baf170Musigg	Baf170	1620	604	220	90672	0
Uw	Rep2Helas3	MIR3	Yale	Helas3	Helas3	Brg1Iggmus	Brg1	1620	392	172	90672	0
Uw	Rep2Helas3	MIR3	Yale	Helas3	Helas3	Cfos	Cfos	1620	245	190	90672	0
Uw	Rep2Helas3	MIR3	Yale	Helas3	Helas3	CjunRabigg	Cjun	1620	412	275	90672	0
Uw	Rep2Helas3	MIR3	DukeUta	Helas3	Helas3	CtcfV3	Ctcf_Duke	1620	889	296	90672	0
Uw	Rep2Helas3	MIR3	Yale	Helas3	Helas3	ifngStat1	ifngStat1	1620	456	182	90672	0
Uw	Rep2Helas3	MIR3	Yale	Helas3	Helas3	Ini1Musigg	Ini1	1620	699	162	90672	0
Uw	Rep2Helas3	MIR3	Yale	Helas3	Helas3	JundRabigg	Jund	1620	614	371	90672	0
Uw	Rep2Helas3	MIR3	DukeUta	Helas3	Helas3	Pol2	Pol2_Duke	1620	1167	176	90672	0
Uw	Rep2Helas3	MIRb	Yale	Helas3	Helas3	Baf155Musigg	Baf155	3289	1473	531	224683	0
Uw	Rep2Helas3	MIRb	Yale	Helas3	Helas3	Baf170Musigg	Baf170	3289	1017	385	224683	0
Uw	Rep2Helas3	MIRb	Yale	Helas3	Helas3	CjunRabigg	Cjun	3289	787	466	224683	0
Uw	Rep2Helas3	MIRb	DukeUta	Helas3	Helas3	CtcfV3	Ctcf_Duke	3289	1862	511	224683	0
Uw	Rep2Helas3	MIRb	Yale	Helas3	Helas3	JundRabigg	Jund	3289	1153	693	224683	0
Uw	Rep2Helas3	MIRb	Yale	Helas3	Helas3	Rpc155	Rpc155	3289	474	45	224683	0
Uw	Rep2Helas3	MIRb	Yale	Helas3	Helas3	Tfiiic	Tfiiic	3289	587	88	224683	0
Uw	Rep2Helas3	MIRc	Yale	Helas3	Helas3	Baf155Musigg	Baf155	1622	779	283	103142	0
Uw	Rep2Helas3	MIRc	Yale	Helas3	Helas3	Baf170Musigg	Baf170	1622	537	191	103142	0
Uw	Rep2Helas3	MIRc	Yale	Helas3	Helas3	Brg1Iggmus	Brg1	1622	369	154	103142	0
Uw	Rep2Helas3	MIRc	Yale	Helas3	Helas3	CjunRabigg	Cjun	1622	416	277	103142	0
Uw	Rep2Helas3	MIRc	Yale	Helas3	Helas3	JundRabigg	Jund	1622	610	374	103142	0
Uw	Rep2Helas3	MIRc	DukeUta	Helas3	Helas3	Pol2	Pol2_Duke	1622	1256	194	103142	0
Uw	Rep2Helas3	MLT1F1	Yale	Helas3	Helas3	CjunRabigg	Cjun	136	36	29	3170	0
Uw	Rep2Helas3	MLT1F1	Yale	Helas3	Helas3	JundRabigg	Jund	136	56	41	3170	0
Uw	Rep2Helas3	MLT1H	Yale	Helas3	Helas3	Max	Max	245	47	37	10060	0
Uw	Rep2Helas3	MLT1I	Yale	Helas3	Helas3	Cfos	Cfos	301	49	42	11077	0
Uw	Rep2Helas3	MLT1I	Yale	Helas3	Helas3	CjunRabigg	Cjun	301	67	51	11077	0
Uw	Rep2Helas3	MLT1I	DukeUta	Helas3	Helas3	CtcfV3	Ctcf_Duke	301	143	43	11077	0
Uw	Rep2Helas3	MLT1I	Yale	Helas3	Helas3	ifngStat1	ifngStat1	301	89	43	11077	0
Uw	Rep2Helas3	MLT1I	Yale	Helas3	Helas3	JundRabigg	Jund	301	95	75	11077	0
Uw	Rep2Helas3	MLT1J	Yale	Helas3	Helas3	Baf170Musigg	Baf170	393	72	50	15241	0
Uw	Rep2Helas3	MLT1J1	Yale	Helas3	Helas3	CjunRabigg	Cjun	111	30	19	4907	0
Uw	Rep2Helas3	MLT1J1	Yale	Helas3	Helas3	Max	Max	111	22	14	4907	0
Uw	Rep2Helas3	MLT1J2	Yale	Helas3	Helas3	Baf170Musigg	Baf170	219	36	21	6868	0
Uw	Rep2Helas3	MLT1J2	Yale	Helas3	Helas3	ifngStat1	ifngStat1	219	61	29	6868	0
Uw	Rep2Helas3	MLT1J2	Yale	Helas3	Helas3	Max	Max	219	33	25	6868	0
Uw	Rep2Helas3	MLT1K	Yale	Helas3	Helas3	Baf155Musigg	Baf155	541	164	85	18155	0
Uw	Rep2Helas3	MLT1K	Yale	Helas3	Helas3	Baf170Musigg	Baf170	541	121	62	18155	0
Uw	Rep2Helas3	MLT1K	Yale	Helas3	Helas3	Cfos	Cfos	541	76	67	18155	0
Uw	Rep2Helas3	MLT1K	Yale	Helas3	Helas3	ifngStat1	ifngStat1	541	139	64	18155	0
Uw	Rep2Helas3	MLT1L	Yale	Helas3	Helas3	Cfos	Cfos	281	54	48	12033	0
Uw	Rep2Helas3	MLT1L	Yale	Helas3	Helas3	CjunRabigg	Cjun	281	71	51	12033	0
Uw	Rep2Helas3	MLT1L	Yale	Helas3	Helas3	ifngStat1	ifngStat1	281	120	36	12033	0
Uw	Rep2Helas3	MLT1L	Yale	Helas3	Helas3	JundRabigg	Jund	281	96	70	12033	0
Uw	Rep2Helas3	MLT1M	Yale	Helas3	Helas3	Baf155Musigg	Baf155	96	36	20	2945	0
Uw	Rep2Helas3	MLT1M	Yale	Helas3	Helas3	Cfos	Cfos	96	21	19	2945	0
Uw	Rep2Helas3	MLT1M	Yale	Helas3	Helas3	CjunRabigg	Cjun	96	22	18	2945	0
Uw	Rep2Helas3	Plat_L3	Yale	Helas3	Helas3	Baf155Musigg	Baf155	112	39	30	3696	0
Uw	Rep2Helas3	Plat_L3	Yale	Helas3	Helas3	Cfos	Cfos	112	31	25	3696	0
Uw	Rep2Helas3	Plat_L3	Yale	Helas3	Helas3	CjunRabigg	Cjun	112	34	28	3696	0
Uw	Rep2Helas3	Plat_L3	Yale	Helas3	Helas3	JundRabigg	Jund	112	51	38	3696	0
Uw	Rep2Helas3	Tigger15a	Yale	Helas3	Helas3	Cfos	Cfos	107	32	24	5065	0
Uw	Rep2Helas3	Tigger15a	Yale	Helas3	Helas3	CjunRabigg	Cjun	107	37	28	5065	0
Uw	Rep2Helas3	Tigger15a	Yale	Helas3	Helas3	JundRabigg	Jund	107	64	42	5065	0
Uw	Rep2Helas3	Tigger3b	Yale	Helas3	Helas3	Cfos	Cfos	234	63	59	6515	0
Uw	Rep2Helas3	Tigger3b	Yale	Helas3	Helas3	CjunRabigg	Cjun	234	71	58	6515	0
Uw	Rep2Helas3	Tigger3b	Yale	Helas3	Helas3	JundRabigg	Jund	234	92	75	6515	0
Uw	Rep2Helas3	Tigger7	Yale	Helas3	Helas3	Brg1Iggmus	Brg1	160	27	25	3105	0
Uw	Rep2Helas3	Tigger7	Yale	Helas3	Helas3	Cfos	Cfos	160	57	56	3105	0
Uw	Rep2Helas3	Tigger7	Yale	Helas3	Helas3	CjunRabigg	Cjun	160	107	85	3105	0
Uw	Rep2Helas3	Tigger7	DukeUta	Helas3	Helas3	CmycV3	Cmyc	160	23	23	3105	0
Uw	Rep2Helas3	Tigger7	Yale	Helas3	Helas3	Cmyc	Cmyc_Yale	160	19	18	3105	0
Uw	Rep2Helas3	Tigger7	Yale	Helas3	Helas3	ifngStat1	ifngStat1	160	36	31	3105	0
Uw	Rep2Helas3	Tigger7	Yale	Helas3	Helas3	JundRabigg	Jund	160	130	103	3105	0
Uw	Rep2Helas3	Tigger7	Yale	Helas3	Helas3	Max	Max	160	19	18	3105	0
Uw	Rep2Helas3	Tigger7	DukeUta	Helas3	Helas3	Pol2	Pol2_Duke	160	61	26	3105	0
Duke	Hepg2V3	C-rich	DukeUta	Hepg2	Hepg2	CmycV3	Cmyc	1188	365	123	9429	0
Duke	Hepg2V3	C-rich	DukeUta	Hepg2	Hepg2	CtcfV3	Ctcf_Duke	1188	152	76	9429	0
Duke	Hepg2V3	C-rich	Hudsonalpha	Rep1Hepg2	Hepg2	Hey1Pcr1x	Hey1	1188	252	99	9429	0
Duke	Hepg2V3	C-rich	Yale	Hepg2	Hepg2	Hnf4aForskln	Hnf4a	1188	122	55	9429	0
Duke	Hepg2V3	C-rich	Hudsonalpha	Rep1Hepg2	Hepg2	Jund	Jund	1188	128	52	9429	0
Duke	Hepg2V3	C-rich	Hudsonalpha	Rep1Hepg2	Hepg2	Pol2	Pol2	1188	245	110	9429	0
Duke	Hepg2V3	C-rich	DukeUta	Hepg2	Hepg2	Pol2V2	Pol2_Duke	1188	547	190	9429	0
Duke	Hepg2V3	C-rich	Yale	Hepg2	Hepg2	Pol2	Pol2_Yale	1188	193	87	9429	0
Duke	Hepg2V3	C-rich	Hudsonalpha	Rep1Hepg2	Hepg2	Taf1	Taf1	1188	157	84	9429	0
Duke	Hepg2V3	G-rich	DukeUta	Hepg2	Hepg2	CmycV3	Cmyc	1167	370	134	9668	0
Duke	Hepg2V3	G-rich	DukeUta	Hepg2	Hepg2	CtcfV3	Ctcf_Duke	1167	149	72	9668	0
Duke	Hepg2V3	G-rich	Yale	Hepg2	Hepg2	Hnf4aForskln	Hnf4a	1167	116	56	9668	0
Duke	Hepg2V3	G-rich	DukeUta	Hepg2	Hepg2	Pol2V2	Pol2_Duke	1167	560	179	9668	0
Duke	Hepg2V3	G-rich	Yale	Hepg2	Hepg2	Pol2	Pol2_Yale	1167	185	68	9668	0
Duke	Hepg2V3	GC_rich	Yale	Hepg2	Hepg2	CebpbForskln	Cebpb	2758	808	271	13637	0
Duke	Hepg2V3	GC_rich	Yale	Hepg2	Hepg2	Hnf4aForskln	Hnf4a	2758	837	287	13637	0
Duke	Hepg2V3	GC_rich	DukeUta	Hepg2	Hepg2	Pol2V2	Pol2_Duke	2758	1624	496	13637	0
Duke	Hepg2V3	GC_rich	Yale	Hepg2	Hepg2	Pol2	Pol2_Yale	2758	1198	390	13637	0
Duke	Hepg2V3	L1PA15-16	BroadPeaks	Hepg2	Hepg2	Ctcf	Ctcf	73	64	45	1369	0
Duke	Hepg2V3	L1PA15-16	DukeUta	Hepg2	Hepg2	CtcfV3	Ctcf_Duke	73	117	64	1369	0
Duke	Hepg2V3	L2b	BroadPeaks	Hepg2	Hepg2	Ctcf	Ctcf	1644	522	182	97454	0
Duke	Hepg2V3	L2b	Hudsonalpha	Rep1Hepg2	Hepg2	Fosl2Pcr1x	Fosl2	1644	605	213	97454	0
Duke	Hepg2V3	L2b	Yale	Hepg2	Hepg2	Hnf4aForskln	Hnf4a	1644	445	251	97454	0
Duke	Hepg2V3	L2b	Hudsonalpha	Rep1Hepg2	Hepg2	P300	P300	1644	485	247	97454	0
Duke	Hepg2V3	L2b	DukeUta	Hepg2	Hepg2	Pol2V2	Pol2_Duke	1644	2557	224	97454	0
Duke	Hepg2V3	LTR16A1	DukeUta	Hepg2	Hepg2	CtcfV3	Ctcf_Duke	71	48	21	2808	0
Duke	Hepg2V3	LTR16A2	DukeUta	Hepg2	Hepg2	CtcfV3	Ctcf_Duke	55	44	18	1828	0
Duke	Hepg2V3	LTR33	DukeUta	Hepg2	Hepg2	CtcfV3	Ctcf_Duke	208	142	55	9216	0
Duke	Hepg2V3	LTR41	DukeUta	Hepg2	Hepg2	CmycV3	Cmyc	158	33	32	1731	0
Duke	Hepg2V3	LTR41	BroadPeaks	Hepg2	Hepg2	Ctcf	Ctcf	158	127	88	1731	0
Duke	Hepg2V3	LTR41	DukeUta	Hepg2	Hepg2	CtcfV3	Ctcf_Duke	158	229	147	1731	0
Duke	Hepg2V3	LTR50	BroadPeaks	Hepg2	Hepg2	Ctcf	Ctcf	132	112	64	2615	0
Duke	Hepg2V3	LTR50	DukeUta	Hepg2	Hepg2	CtcfV3	Ctcf_Duke	132	236	116	2615	0
Duke	Hepg2V3	MamRep1161	BroadPeaks	Hepg2	Hepg2	Ctcf	Ctcf	44	39	18	1743	0
Duke	Hepg2V3	MamRep1161	DukeUta	Hepg2	Hepg2	CtcfV3	Ctcf_Duke	44	66	38	1743	0
Duke	Hepg2V3	MER102b	BroadPeaks	Hepg2	Hepg2	Ctcf	Ctcf	85	42	24	4074	0
Duke	Hepg2V3	MER102b	DukeUta	Hepg2	Hepg2	CtcfV3	Ctcf_Duke	85	79	40	4074	0
Duke	Hepg2V3	MER20	Yale	Hepg2	Hepg2	CebpbForskln	Cebpb	461	230	94	16693	0
Duke	Hepg2V3	MER20	BroadPeaks	Hepg2	Hepg2	Ctcf	Ctcf	461	270	140	16693	0
Duke	Hepg2V3	MER20	DukeUta	Hepg2	Hepg2	CtcfV3	Ctcf_Duke	461	767	289	16693	0
Duke	Hepg2V3	MER52A	Yale	Hepg2	Hepg2	Hnf4aForskln	Hnf4a	181	34	27	1816	0
Duke	Hepg2V3	MER74A	DukeUta	Hepg2	Hepg2	CtcfV3	Ctcf_Duke	55	38	18	1578	0
Duke	Hepg2V3	MER77	Yale	Hepg2	Hepg2	CebpbForskln	Cebpb	80	36	24	1299	0
Duke	Hepg2V3	MER77	DukeUta	Hepg2	Hepg2	CmycV3	Cmyc	80	24	21	1299	0
Duke	Hepg2V3	MER77	Hudsonalpha	Rep1Hepg2	Hepg2	Fosl2Pcr1x	Fosl2	80	25	18	1299	0
Duke	Hepg2V3	MER77	Yale	Hepg2	Hepg2	Hnf4aForskln	Hnf4a	80	33	26	1299	0
Duke	Hepg2V3	MER77	Hudsonalpha	Rep1Hepg2	Hepg2	Jund	Jund	80	16	15	1299	0
Duke	Hepg2V3	MER77	Hudsonalpha	Rep1Hepg2	Hepg2	P300	P300	80	34	30	1299	0
Duke	Hepg2V3	MER91A	BroadPeaks	Hepg2	Hepg2	Ctcf	Ctcf	101	39	19	3565	0
Duke	Hepg2V3	MER91A	DukeUta	Hepg2	Hepg2	CtcfV3	Ctcf_Duke	101	79	40	3565	0
Duke	Hepg2V3	MER91A	Yale	Hepg2	Hepg2	Hnf4aForskln	Hnf4a	101	23	15	3565	0
Duke	Hepg2V3	MER91B	BroadPeaks	Hepg2	Hepg2	Ctcf	Ctcf	78	54	32	1606	0
Duke	Hepg2V3	MER91B	DukeUta	Hepg2	Hepg2	CtcfV3	Ctcf_Duke	78	142	67	1606	0
Duke	Hepg2V3	MER91C	DukeUta	Hepg2	Hepg2	CmycV3	Cmyc	80	22	18	1613	0
Duke	Hepg2V3	MER91C	DukeUta	Hepg2	Hepg2	CtcfV3	Ctcf_Duke	80	173	56	1613	0
Duke	Hepg2V3	MER91C	Hudsonalpha	Rep1Hepg2	Hepg2	P300	P300	80	13	13	1613	0
Duke	Hepg2V3	MIR3	BroadPeaks	Hepg2	Hepg2	Ctcf	Ctcf	1495	542	163	90672	0
Duke	Hepg2V3	MIR3	DukeUta	Hepg2	Hepg2	CtcfV3	Ctcf_Duke	1495	831	335	90672	0
Duke	Hepg2V3	MIR3	Yale	Hepg2	Hepg2	ErraForskln	Erra	1495	77	39	90672	0
Duke	Hepg2V3	MIR3	Hudsonalpha	Rep1Hepg2	Hepg2	Fosl2Pcr1x	Fosl2	1495	467	144	90672	0
Duke	Hepg2V3	MIR3	Yale	Hepg2	Hepg2	Hnf4aForskln	Hnf4a	1495	338	164	90672	0
Duke	Hepg2V3	MIR3	Hudsonalpha	Rep1Hepg2	Hepg2	Usf1	Usf1	1495	186	59	90672	0
Duke	Hepg2V3	MLT1K	Hudsonalpha	Rep1Hepg2	Hepg2	Usf1	Usf1	466	602	186	18155	0
Duke	Hepg2V3	MLT1M	Hudsonalpha	Rep1Hepg2	Hepg2	Usf1	Usf1	74	61	19	2945	0
Duke	Hsmm	LTR50	BroadPeaks	Hsmm	Hsmm	Ctcf	Ctcf	76	139	44	2615	0
Duke	Hsmm	MER20	BroadPeaks	Hsmm	Hsmm	Ctcf	Ctcf	382	408	95	16693	0
Duke	Hsmm	MER91B	BroadPeaks	Hsmm	Hsmm	Ctcf	Ctcf	69	68	27	1606	0
Duke	Hsmm	MIR3	BroadPeaks	Hsmm	Hsmm	Ctcf	Ctcf	1803	690	135	90672	0
Duke	HuvecV2	(CA)n	DukeUta	Huvec	Huvec	CmycV2	Cmyc	680	795	135	54609	0
Duke	HuvecV2	(CA)n	Yale	Huvec	Huvec	Max	Max	680	468	45	54609	0
Duke	HuvecV2	(TG)n	DukeUta	Huvec	Huvec	CmycV2	Cmyc	675	863	158	54843	0
Duke	HuvecV2	(TG)n	Yale	Huvec	Huvec	Max	Max	675	473	52	54843	0
Duke	HuvecV2	(TG)n	DukeUta	Huvec	Huvec	Pol2V2	Pol2_Duke	675	505	85	54843	0
Duke	HuvecV2	AmnSINE1	Yale	Huvec	Huvec	Cjun	Cjun	54	40	26	1115	0
Duke	HuvecV2	AmnSINE1	DukeUta	Huvec	Huvec	CmycV2	Cmyc	54	21	19	1115	0
Duke	HuvecV2	C-rich	DukeUta	Huvec	Huvec	CmycV2	Cmyc	898	352	98	9429	0
Duke	HuvecV2	C-rich	DukeUta	Huvec	Huvec	Pol2V2	Pol2_Duke	898	592	187	9429	0
Duke	HuvecV2	G-rich	DukeUta	Huvec	Huvec	CmycV2	Cmyc	918	360	117	9668	0
Duke	HuvecV2	G-rich	Yale	Huvec	Huvec	Max	Max	918	114	47	9668	0
Duke	HuvecV2	G-rich	DukeUta	Huvec	Huvec	Pol2V2	Pol2_Duke	918	591	204	9668	0
Duke	HuvecV2	G-rich	Yale	Huvec	Huvec	Pol2	Pol2_Yale	918	149	62	9668	0
Duke	HuvecV2	L2b	Yale	Huvec	Huvec	Cjun	Cjun	1768	593	266	97454	0
Duke	HuvecV2	L2b	DukeUta	Huvec	Huvec	Pol2V2	Pol2_Duke	1768	1696	306	97454	0
Duke	HuvecV2	L3b	Yale	Huvec	Huvec	Cjun	Cjun	128	63	32	6907	0
Duke	HuvecV2	LTR41	DukeUta	Huvec	Huvec	CmycV2	Cmyc	106	23	18	1731	0
Duke	HuvecV2	LTR41	BroadPeaks	Huvec	Huvec	Ctcf	Ctcf	106	101	51	1731	0
Duke	HuvecV2	LTR41	DukeUta	Huvec	Huvec	CtcfV2	Ctcf_Duke	106	201	93	1731	0
Duke	HuvecV2	LTR41	DukeUta	Huvec	Huvec	Pol2V2	Pol2_Duke	106	44	26	1731	0
Duke	HuvecV2	LTR50	DukeUta	Huvec	Huvec	CmycV2	Cmyc	97	22	15	2615	0
Duke	HuvecV2	LTR50	BroadPeaks	Huvec	Huvec	Ctcf	Ctcf	97	104	44	2615	0
Duke	HuvecV2	LTR50	DukeUta	Huvec	Huvec	CtcfV2	Ctcf_Duke	97	196	78	2615	0
Duke	HuvecV2	MER20	BroadPeaks	Huvec	Huvec	Ctcf	Ctcf	313	210	62	16693	0
Duke	HuvecV2	MER20	DukeUta	Huvec	Huvec	CtcfV2	Ctcf_Duke	313	569	152	16693	0
Duke	HuvecV2	MER20B	BroadPeaks	Huvec	Huvec	Ctcf	Ctcf	90	65	31	4130	0
Duke	HuvecV2	MER20B	DukeUta	Huvec	Huvec	CtcfV2	Ctcf_Duke	90	131	59	4130	0
Duke	HuvecV2	MER44B	Yale	Huvec	Huvec	Cjun	Cjun	70	93	47	2125	0
Duke	HuvecV2	MER44B	DukeUta	Huvec	Huvec	CmycV2	Cmyc	70	41	29	2125	0
Duke	HuvecV2	MER89	Yale	Huvec	Huvec	Cjun	Cjun	52	33	22	1388	0
Duke	HuvecV2	MER91B	BroadPeaks	Huvec	Huvec	Ctcf	Ctcf	82	35	24	1606	0
Duke	HuvecV2	MER91B	DukeUta	Huvec	Huvec	CtcfV2	Ctcf_Duke	82	136	62	1606	0
Duke	HuvecV2	MER91C	DukeUta	Huvec	Huvec	CtcfV2	Ctcf_Duke	43	137	30	1613	0
Duke	HuvecV2	MIR3	Yale	Huvec	Huvec	Cjun	Cjun	1591	544	230	90672	0
Duke	HuvecV2	MIR3	BroadPeaks	Huvec	Huvec	Ctcf	Ctcf	1591	443	112	90672	0
Duke	HuvecV2	MIR3	DukeUta	Huvec	Huvec	CtcfV2	Ctcf_Duke	1591	721	242	90672	0
Duke	HuvecV2	MIR3	DukeUta	Huvec	Huvec	Pol2V2	Pol2_Duke	1591	1527	242	90672	0
Duke	HuvecV2	MIRc	Yale	Huvec	Huvec	Cjun	Cjun	1484	562	233	103142	0
Duke	HuvecV2	MIRc	DukeUta	Huvec	Huvec	Pol2V2	Pol2_Duke	1484	1476	208	103142	0
Duke	HuvecV2	MIRc	BroadPeaks	Huvec	Huvec	Pol2b	Pol2b	1484	711	59	103142	0
Duke	HuvecV2	MLT1J	Yale	Huvec	Huvec	Max	Max	308	71	47	15241	0
Duke	HuvecV2	MLT1J1	DukeUta	Huvec	Huvec	CmycV2	Cmyc	90	29	19	4907	0
Duke	HuvecV2	MLT1J1	Yale	Huvec	Huvec	Max	Max	90	23	13	4907	0
Duke	HuvecV2	MLT1J2	Yale	Huvec	Huvec	Max	Max	139	29	24	6868	0
Duke	HuvecV2	MLT1K	Yale	Huvec	Huvec	Max	Max	423	58	40	18155	0
Duke	HuvecV2	Tigger7	Yale	Huvec	Huvec	Cjun	Cjun	84	72	52	3105	0
Duke	HuvecV2	Tigger7	DukeUta	Huvec	Huvec	CmycV2	Cmyc	84	36	29	3105	0
Uw	Rep1Jurkat	C-rich	Hudsonalpha	Rep1Jurkat	Jurkat	Pol2Pcr2x	Pol2	640	169	109	9429	0
Uw	Rep1Jurkat	LTR12C	Hudsonalpha	Rep1Jurkat	Jurkat	Pol2Pcr2x	Pol2	304	77	70	2688	0
Duke	K562V3	(CA)n	Yale	K562	K562	bGata1V2	Gata1	586	137	29	54609	0
Duke	K562V3	(CA)n	Yale	K562	K562	bGata2	Gata2	586	107	30	54609	0
Duke	K562V3	(CA)n	Yale	K562	K562	MaxV2	Max	586	322	31	54609	0
Duke	K562V3	(CA)n	DukeUta	K562	K562	Pol2V2	Pol2_Duke	586	602	84	54609	0
Duke	K562V3	(CA)n	BroadPeaks	K562	K562	Pol2b	Pol2b	586	278	29	54609	0
Duke	K562V3	(CCG)n	Yale	K562	K562	bE2f6	E2f6	312	168	87	1237	0
Duke	K562V3	(CCG)n	Yale	K562	K562	Pol2V2	Pol2_Yale	312	145	82	1237	0
Duke	K562V3	(CGG)n	Yale	K562	K562	bE2f6	E2f6	303	190	94	1220	0
Duke	K562V3	(TG)n	Yale	K562	K562	bGata2	Gata2	622	118	26	54843	0
Duke	K562V3	(TG)n	Yale	K562	K562	MaxV2	Max	622	324	38	54843	0
Duke	K562V3	(TG)n	DukeUta	K562	K562	Pol2V2	Pol2_Duke	622	691	97	54843	0
Duke	K562V3	(TG)n	BroadPeaks	K562	K562	Pol2b	Pol2b	622	312	36	54843	0
Duke	K562V3	C-rich	DukeUta	K562	K562	CmycV3	Cmyc	1299	280	116	9429	0
Duke	K562V3	C-rich	Yale	K562	K562	CmycV2	Cmyc_Yale	1299	138	69	9429	0
Duke	K562V3	C-rich	Yale	K562	K562	bE2f4	E2f4	1299	267	136	9429	0
Duke	K562V3	C-rich	Yale	K562	K562	bE2f6	E2f6	1299	252	132	9429	0
Duke	K562V3	C-rich	Hudsonalpha	Rep1K562	K562	Hey1	Hey1	1299	268	116	9429	0
Duke	K562V3	C-rich	Hudsonalpha	Rep1K562	K562	Pol2	Pol2	1299	186	82	9429	0
Duke	K562V3	C-rich	DukeUta	K562	K562	Pol2V2	Pol2_Duke	1299	565	229	9429	0
Duke	K562V3	C-rich	Yale	K562	K562	Pol2V2	Pol2_Yale	1299	259	142	9429	0
Duke	K562V3	C-rich	Hudsonalpha	Rep1K562	K562	Pu1	Pu1	1299	235	87	9429	0
Duke	K562V3	CT-rich	DukeUta	K562	K562	Pol2V2	Pol2_Duke	450	236	42	15430	0
Duke	K562V3	CT-rich	Hudsonalpha	Rep1K562	K562	Pu1	Pu1	450	187	34	15430	0
Duke	K562V3	CT-rich	Yale	K562	K562	Znf263	Znf263	450	350	89	15430	0
Duke	K562V3	G-rich	DukeUta	K562	K562	CmycV3	Cmyc	1319	328	134	9668	0
Duke	K562V3	G-rich	Yale	K562	K562	CmycV2	Cmyc_Yale	1319	141	71	9668	0
Duke	K562V3	G-rich	DukeUta	K562	K562	CtcfV3	Ctcf_Duke	1319	182	86	9668	0
Duke	K562V3	G-rich	Yale	K562	K562	bE2f4	E2f4	1319	283	152	9668	0
Duke	K562V3	G-rich	Yale	K562	K562	bE2f6	E2f6	1319	269	146	9668	0
Duke	K562V3	G-rich	DukeUta	K562	K562	Pol2V2	Pol2_Duke	1319	587	256	9668	0
Duke	K562V3	G-rich	Yale	K562	K562	Pol2V2	Pol2_Yale	1319	277	146	9668	0
Duke	K562V3	GA-rich	Hudsonalpha	Rep1K562	K562	Pu1	Pu1	414	171	31	15551	0
Duke	K562V3	GC_rich	Yale	K562	K562	CjunV2	Cjun	2856	594	234	13637	0
Duke	K562V3	GC_rich	DukeUta	K562	K562	CmycV3	Cmyc	2856	2129	640	13637	0
Duke	K562V3	GC_rich	Yale	K562	K562	CmycV2	Cmyc_Yale	2856	886	357	13637	0
Duke	K562V3	GC_rich	DukeUta	K562	K562	CtcfV3	Ctcf_Duke	2856	950	304	13637	0
Duke	K562V3	GC_rich	Yale	K562	K562	bE2f4	E2f4	2856	1662	718	13637	0
Duke	K562V3	GC_rich	Yale	K562	K562	bE2f6	E2f6	2856	1721	703	13637	0
Duke	K562V3	GC_rich	DukeUta	K562	K562	Pol2V2	Pol2_Duke	2856	1759	666	13637	0
Duke	K562V3	GC_rich	Yale	K562	K562	bSetdb1	Setdb1	2856	461	182	13637	0
Duke	K562V3	L2b	Yale	K562	K562	CjunV2	Cjun	1963	376	117	97454	0
Duke	K562V3	L2b	Yale	K562	K562	bGata2	Gata2	1963	216	99	97454	0
Duke	K562V3	L2b	DukeUta	K562	K562	Pol2V2	Pol2_Duke	1963	2160	365	97454	0
Duke	K562V3	L2b	BroadPeaks	K562	K562	Pol2b	Pol2b	1963	734	108	97454	0
Duke	K562V3	L2b	Hudsonalpha	Rep1K562	K562	Pu1	Pu1	1963	761	123	97454	0
Duke	K562V3	L2b	Yale	K562	K562	Tfiiic	Tfiiic	1963	260	43	97454	0
Duke	K562V3	L2b	Yale	K562	K562	Znf263	Znf263	1963	2898	279	97454	0
Duke	K562V3	LTR12C	Yale	K562	K562	bE2f6	E2f6	241	58	31	2688	0
Duke	K562V3	LTR33	DukeUta	K562	K562	CtcfV3	Ctcf_Duke	179	161	44	9216	0
Duke	K562V3	LTR33A_	DukeUta	K562	K562	CtcfV3	Ctcf_Duke	45	38	16	1656	0
Duke	K562V3	LTR41	DukeUta	K562	K562	CmycV3	Cmyc	122	27	19	1731	0
Duke	K562V3	LTR41	BroadPeaks	K562	K562	Ctcf	Ctcf	122	136	70	1731	0
Duke	K562V3	LTR41	DukeUta	K562	K562	CtcfV3	Ctcf_Duke	122	232	113	1731	0
Duke	K562V3	LTR41	Yale	K562	K562	Rad21	Rad21	122	134	92	1731	0
Duke	K562V3	LTR50	DukeUta	K562	K562	CmycV3	Cmyc	132	27	23	2615	0
Duke	K562V3	LTR50	BroadPeaks	K562	K562	Ctcf	Ctcf	132	119	67	2615	0
Duke	K562V3	LTR50	DukeUta	K562	K562	CtcfV3	Ctcf_Duke	132	237	114	2615	0
Duke	K562V3	LTR50	Hudsonalpha	Rep1K562	K562	Pu1	Pu1	132	75	28	2615	0
Duke	K562V3	LTR50	Yale	K562	K562	Rad21	Rad21	132	90	68	2615	0
Duke	K562V3	LTR9	DukeUta	K562	K562	CmycV3	Cmyc	99	65	36	1990	0
Duke	K562V3	LTR9	Yale	K562	K562	CmycV2	Cmyc_Yale	99	54	32	1990	0
Duke	K562V3	LTR9	Yale	K562	K562	bE2f6	E2f6	99	32	22	1990	0
Duke	K562V3	LTR9	Yale	K562	K562	Gtf2b	Gtf2b	99	44	33	1990	0
Duke	K562V3	LTR9	Hudsonalpha	Rep1K562	K562	Hey1	Hey1	99	49	39	1990	0
Duke	K562V3	LTR9	Yale	K562	K562	MaxV2	Max	99	39	23	1990	0
Duke	K562V3	LTR9	Yale	K562	K562	Nfya	Nfya	99	28	20	1990	0
Duke	K562V3	LTR9	Yale	K562	K562	Nfyb	Nfyb	99	27	19	1990	0
Duke	K562V3	LTR9	Hudsonalpha	Rep1K562	K562	Pol2	Pol2	99	16	14	1990	0
Duke	K562V3	LTR9	DukeUta	K562	K562	Pol2V2	Pol2_Duke	99	94	51	1990	0
Duke	K562V3	LTR9	Yale	K562	K562	Pol2V2	Pol2_Yale	99	41	31	1990	0
Duke	K562V3	LTR9	BroadPeaks	K562	K562	Pol2b	Pol2b	99	40	26	1990	0
Duke	K562V3	LTR9	Yale	K562	K562	bYy1	Yy1	99	68	34	1990	0
Duke	K562V3	MER20	BroadPeaks	K562	K562	Ctcf	Ctcf	397	280	86	16693	0
Duke	K562V3	MER20	DukeUta	K562	K562	CtcfV3	Ctcf_Duke	397	758	214	16693	0
Duke	K562V3	MER20	DukeUta	K562	K562	Pol2V2	Pol2_Duke	397	379	63	16693	0
Duke	K562V3	MER20	Yale	K562	K562	Rad21	Rad21	397	296	147	16693	0
Duke	K562V3	MER41B	Yale	K562	K562	CjunV2	Cjun	97	63	22	2847	0
Duke	K562V3	MER41B	Hudsonalpha	Rep1K562	K562	Hey1	Hey1	97	47	20	2847	0
Duke	K562V3	MER41B	DukeUta	K562	K562	Pol2V2	Pol2_Duke	97	124	38	2847	0
Duke	K562V3	MER41B	Yale	K562	K562	Pol2V2	Pol2_Yale	97	65	23	2847	0
Duke	K562V3	MER41B	Hudsonalpha	Rep1K562	K562	Srf	Srf	97	44	21	2847	0
Duke	K562V3	MER41B	Yale	K562	K562	bYy1	Yy1	97	43	18	2847	0
Duke	K562V3	MER91B	BroadPeaks	K562	K562	Ctcf	Ctcf	75	49	25	1606	0
Duke	K562V3	MER91B	DukeUta	K562	K562	CtcfV3	Ctcf_Duke	75	157	61	1606	0
Duke	K562V3	MER91B	Yale	K562	K562	Rad21	Rad21	75	90	50	1606	0
Duke	K562V3	MER91C	DukeUta	K562	K562	CtcfV3	Ctcf_Duke	74	179	51	1613	0
Duke	K562V3	MER91C	Yale	K562	K562	Rad21	Rad21	74	70	34	1613	0
Duke	K562V3	MIR3	Yale	K562	K562	Brg1Musigg	Brg1	1745	196	51	90672	0
Duke	K562V3	MIR3	Yale	K562	K562	CjunV2	Cjun	1745	338	108	90672	0
Duke	K562V3	MIR3	BroadPeaks	K562	K562	Ctcf	Ctcf	1745	539	137	90672	0
Duke	K562V3	MIR3	DukeUta	K562	K562	CtcfV3	Ctcf_Duke	1745	980	310	90672	0
Duke	K562V3	MIR3	DukeUta	K562	K562	Pol2V2	Pol2_Duke	1745	1716	254	90672	0
Duke	K562V3	MIR3	BroadPeaks	K562	K562	Pol2b	Pol2b	1745	620	63	90672	0
Duke	K562V3	MIR3	Hudsonalpha	Rep1K562	K562	Pu1	Pu1	1745	896	110	90672	0
Duke	K562V3	MIR3	Yale	K562	K562	Rad21	Rad21	1745	372	204	90672	0
Duke	K562V3	MIR3	Yale	K562	K562	Znf263	Znf263	1745	2414	198	90672	0
Duke	K562V3	MLT1J	DukeUta	K562	K562	CmycV3	Cmyc	346	78	53	15241	0
Duke	K562V3	MLT1J	Yale	K562	K562	CmycV2	Cmyc_Yale	346	50	36	15241	0
Duke	K562V3	MLT1J	Yale	K562	K562	Nfe2V2	Nfe2	346	24	15	15241	0
Duke	K562V3	MLT1J	Yale	K562	K562	Nfyb	Nfyb	346	353	134	15241	0
Duke	K562V3	MLT1J	Yale	K562	K562	bYy1	Yy1	346	42	27	15241	0
Duke	K562V3	MLT1J2	Yale	K562	K562	CfosV2	Cfos	169	89	57	6868	0
Duke	K562V3	MLT1J2	DukeUta	K562	K562	CmycV3	Cmyc	169	39	25	6868	0
Duke	K562V3	MLT1J2	Yale	K562	K562	CmycV2	Cmyc_Yale	169	23	16	6868	0
Duke	K562V3	MLT1J2	Yale	K562	K562	MaxV2	Max	169	46	34	6868	0
Duke	K562V3	MLT1J2	Yale	K562	K562	Nfe2V2	Nfe2	169	14	11	6868	0
Duke	K562V3	MLT1J2	Yale	K562	K562	Nfya	Nfya	169	138	61	6868	0
Duke	K562V3	MLT1J2	Yale	K562	K562	Nfyb	Nfyb	169	171	61	6868	0
Duke	K562V3	MLT1J2	Hudsonalpha	Rep1K562	K562	Pu1	Pu1	169	87	25	6868	0
Duke	K562V3	MLT1J2	Hudsonalpha	Rep1K562	K562	Six5	Six5	169	71	50	6868	0
Duke	K562V3	MLT1J2	Hudsonalpha	Rep1K562	K562	Usf1	Usf1	169	186	87	6868	0
Duke	K562V3	MLT1K	Yale	K562	K562	Atf3	Atf3	672	54	41	18155	0
Duke	K562V3	MLT1K	Yale	K562	K562	CfosV2	Cfos	672	574	321	18155	0
Duke	K562V3	MLT1K	Yale	K562	K562	bE2f6	E2f6	672	77	53	18155	0
Duke	K562V3	MLT1K	Yale	K562	K562	MaxV2	Max	672	141	107	18155	0
Duke	K562V3	MLT1K	Yale	K562	K562	Nfe2V2	Nfe2	672	33	24	18155	0
Duke	K562V3	MLT1K	Yale	K562	K562	Nfya	Nfya	672	775	358	18155	0
Duke	K562V3	MLT1K	Yale	K562	K562	Nfyb	Nfyb	672	1045	387	18155	0
Duke	K562V3	MLT1K	Hudsonalpha	Rep1K562	K562	Pu1	Pu1	672	176	37	18155	0
Duke	K562V3	MLT1K	Hudsonalpha	Rep1K562	K562	Usf1	Usf1	672	656	315	18155	0
Duke	K562V3	MLT1K	Yale	K562	K562	Znf263	Znf263	672	526	73	18155	0
Duke	K562V3	MLT1M	Yale	K562	K562	CfosV2	Cfos	80	73	35	2945	0
Duke	K562V3	MLT1M	Yale	K562	K562	Nfya	Nfya	80	97	38	2945	0
Duke	K562V3	MLT1M	Yale	K562	K562	Nfyb	Nfyb	80	138	42	2945	0
Duke	K562V3	MLT1M	Hudsonalpha	Rep1K562	K562	Usf1	Usf1	80	63	24	2945	0
Uw	Rep2K562	(T)n	DukeUta	K562	K562	CtcfV3	Ctcf_Duke	162	100	42	13549	0
Uw	Rep2K562	(T)n	Yale	K562	K562	Rad21	Rad21	162	59	33	13549	0
Uw	Rep2K562	C-rich	DukeUta	K562	K562	CmycV3	Cmyc	595	280	153	9429	0
Uw	Rep2K562	C-rich	Yale	K562	K562	CmycV2	Cmyc_Yale	595	138	81	9429	0
Uw	Rep2K562	C-rich	Yale	K562	K562	bE2f4	E2f4	595	267	147	9429	0
Uw	Rep2K562	C-rich	Yale	K562	K562	bE2f6	E2f6	595	252	128	9429	0
Uw	Rep2K562	C-rich	Hudsonalpha	Rep1K562	K562	Egr1	Egr1	595	114	67	9429	0
Uw	Rep2K562	C-rich	Hudsonalpha	Rep1K562	K562	Hey1	Hey1	595	268	140	9429	0
Uw	Rep2K562	C-rich	Hudsonalpha	Rep1K562	K562	Pol2	Pol2	595	186	83	9429	0
Uw	Rep2K562	C-rich	DukeUta	K562	K562	Pol2V2	Pol2_Duke	595	565	160	9429	0
Uw	Rep2K562	C-rich	Yale	K562	K562	Pol2V2	Pol2_Yale	595	259	139	9429	0
Uw	Rep2K562	C-rich	Hudsonalpha	Rep1K562	K562	Pu1	Pu1	595	235	116	9429	0
Uw	Rep2K562	C-rich	Hudsonalpha	Rep1K562	K562	Usf1	Usf1	595	67	39	9429	0
Uw	Rep2K562	C-rich	Yale	K562	K562	bYy1	Yy1	595	69	32	9429	0
Uw	Rep2K562	G-rich	DukeUta	K562	K562	CmycV3	Cmyc	596	328	171	9668	0
Uw	Rep2K562	G-rich	Yale	K562	K562	CmycV2	Cmyc_Yale	596	141	83	9668	0
Uw	Rep2K562	G-rich	DukeUta	K562	K562	CtcfV3	Ctcf_Duke	596	182	78	9668	0
Uw	Rep2K562	G-rich	Yale	K562	K562	bE2f4	E2f4	596	283	141	9668	0
Uw	Rep2K562	G-rich	Yale	K562	K562	bE2f6	E2f6	596	269	126	9668	0
Uw	Rep2K562	G-rich	Yale	K562	K562	MaxV2	Max	596	73	36	9668	0
Uw	Rep2K562	G-rich	DukeUta	K562	K562	Pol2V2	Pol2_Duke	596	587	168	9668	0
Uw	Rep2K562	G-rich	Yale	K562	K562	Pol2V2	Pol2_Yale	596	277	122	9668	0
Uw	Rep2K562	GC_rich	Yale	K562	K562	Atf3	Atf3	1983	107	65	13637	0
Uw	Rep2K562	GC_rich	Yale	K562	K562	CfosV2	Cfos	1983	315	209	13637	0
Uw	Rep2K562	GC_rich	Yale	K562	K562	CjunV2	Cjun	1983	594	342	13637	0
Uw	Rep2K562	GC_rich	DukeUta	K562	K562	CmycV3	Cmyc	1983	2129	836	13637	0
Uw	Rep2K562	GC_rich	Yale	K562	K562	CmycV2	Cmyc_Yale	1983	886	393	13637	0
Uw	Rep2K562	GC_rich	DukeUta	K562	K562	CtcfV3	Ctcf_Duke	1983	950	391	13637	0
Uw	Rep2K562	GC_rich	Yale	K562	K562	bE2f4	E2f4	1983	1662	691	13637	0
Uw	Rep2K562	GC_rich	Yale	K562	K562	bE2f6	E2f6	1983	1721	527	13637	0
Uw	Rep2K562	GC_rich	Yale	K562	K562	Gtf2b	Gtf2b	1983	197	127	13637	0
Uw	Rep2K562	GC_rich	Yale	K562	K562	JundV2	Jund	1983	51	35	13637	0
Uw	Rep2K562	GC_rich	DukeUta	K562	K562	Pol2V2	Pol2_Duke	1983	1759	505	13637	0
Uw	Rep2K562	GC_rich	Yale	K562	K562	bSetdb1	Setdb1	1983	461	169	13637	0
Uw	Rep2K562	GC_rich	Yale	K562	K562	bYy1	Yy1	1983	521	154	13637	0
Uw	Rep2K562	L2	Yale	K562	K562	CjunV2	Cjun	8121	1605	1002	56458	0
Uw	Rep2K562	L2	Yale	K562	K562	bGata2	Gata2	8121	941	692	56458	0
Uw	Rep2K562	L2	BroadPeaks	K562	K562	Pol2b	Pol2b	8121	3086	636	56458	0
Uw	Rep2K562	L2	Hudsonalpha	Rep1K562	K562	Pu1	Pu1	8121	3474	1124	56458	0
Uw	Rep2K562	L2a	Hudsonalpha	Rep1K562	K562	Pu1	Pu1	2779	1182	380	170404	0
Uw	Rep2K562	L2b	Yale	K562	K562	CjunV2	Cjun	1762	376	217	97454	0
Uw	Rep2K562	L2b	Yale	K562	K562	bGata2	Gata2	1762	216	150	97454	0
Uw	Rep2K562	L2b	DukeUta	K562	K562	Pol2V2	Pol2_Duke	1762	2160	349	97454	0
Uw	Rep2K562	L2b	BroadPeaks	K562	K562	Pol2b	Pol2b	1762	734	146	97454	0
Uw	Rep2K562	L2b	Hudsonalpha	Rep1K562	K562	Pu1	Pu1	1762	761	239	97454	0
Uw	Rep2K562	L2b	Yale	K562	K562	Tfiiic	Tfiiic	1762	260	43	97454	0
Uw	Rep2K562	L2b	Yale	K562	K562	Znf263	Znf263	1762	2898	223	97454	0
Uw	Rep2K562	L2c	Yale	K562	K562	CjunV2	Cjun	2381	481	313	140260	0
Uw	Rep2K562	L2c	Yale	K562	K562	bGata2	Gata2	2381	288	216	140260	0
Uw	Rep2K562	L2c	Yale	K562	K562	Ini1Musigg	Ini1	2381	323	204	140260	0
Uw	Rep2K562	L2c	Hudsonalpha	Rep1K562	K562	Pu1	Pu1	2381	968	316	140260	0
Uw	Rep2K562	L2c	Yale	K562	K562	Tfiiic	Tfiiic	2381	247	36	140260	0
Uw	Rep2K562	L3b	Yale	K562	K562	bGata2	Gata2	122	21	16	6907	0
Uw	Rep2K562	LTR41	DukeUta	K562	K562	CmycV3	Cmyc	113	27	19	1731	0
Uw	Rep2K562	LTR41	BroadPeaks	K562	K562	Ctcf	Ctcf	113	136	67	1731	0
Uw	Rep2K562	LTR41	DukeUta	K562	K562	CtcfV3	Ctcf_Duke	113	232	100	1731	0
Uw	Rep2K562	LTR41	Yale	K562	K562	Rad21	Rad21	113	134	86	1731	0
Uw	Rep2K562	LTR50	DukeUta	K562	K562	CmycV3	Cmyc	108	27	20	2615	0
Uw	Rep2K562	LTR50	BroadPeaks	K562	K562	Ctcf	Ctcf	108	119	44	2615	0
Uw	Rep2K562	LTR50	DukeUta	K562	K562	CtcfV3	Ctcf_Duke	108	237	79	2615	0
Uw	Rep2K562	LTR50	Hudsonalpha	Rep1K562	K562	Pu1	Pu1	108	75	35	2615	0
Uw	Rep2K562	LTR50	Yale	K562	K562	Rad21	Rad21	108	90	52	2615	0
Uw	Rep2K562	LTR8A	Yale	K562	K562	CfosV2	Cfos	137	53	41	2801	0
Uw	Rep2K562	LTR8A	Yale	K562	K562	CjunV2	Cjun	137	108	60	2801	0
Uw	Rep2K562	LTR8A	Yale	K562	K562	Nfya	Nfya	137	33	20	2801	0
Uw	Rep2K562	LTR8A	Hudsonalpha	Rep1K562	K562	Pu1	Pu1	137	51	26	2801	0
Uw	Rep2K562	LTR8A	Yale	K562	K562	Sirt6	Sirt6	137	21	18	2801	0
Uw	Rep2K562	LTR9	DukeUta	K562	K562	CmycV3	Cmyc	116	65	48	1990	0
Uw	Rep2K562	LTR9	Yale	K562	K562	CmycV2	Cmyc_Yale	116	54	42	1990	0
Uw	Rep2K562	LTR9	Yale	K562	K562	bE2f6	E2f6	116	32	27	1990	0
Uw	Rep2K562	LTR9	Yale	K562	K562	Gtf2b	Gtf2b	116	44	38	1990	0
Uw	Rep2K562	LTR9	Hudsonalpha	Rep1K562	K562	Hey1	Hey1	116	49	45	1990	0
Uw	Rep2K562	LTR9	Yale	K562	K562	MaxV2	Max	116	39	31	1990	0
Uw	Rep2K562	LTR9	Yale	K562	K562	Nfya	Nfya	116	28	24	1990	0
Uw	Rep2K562	LTR9	Yale	K562	K562	Nfyb	Nfyb	116	27	22	1990	0
Uw	Rep2K562	LTR9	Hudsonalpha	Rep1K562	K562	Pol2	Pol2	116	16	16	1990	0
Uw	Rep2K562	LTR9	DukeUta	K562	K562	Pol2V2	Pol2_Duke	116	94	57	1990	0
Uw	Rep2K562	LTR9	Yale	K562	K562	Pol2V2	Pol2_Yale	116	41	34	1990	0
Uw	Rep2K562	LTR9	BroadPeaks	K562	K562	Pol2b	Pol2b	116	40	29	1990	0
Uw	Rep2K562	LTR9	Yale	K562	K562	bYy1	Yy1	116	68	42	1990	0
Uw	Rep2K562	MamRep1161	BroadPeaks	K562	K562	Ctcf	Ctcf	47	43	18	1743	0
Uw	Rep2K562	MamRep1161	DukeUta	K562	K562	CtcfV3	Ctcf_Duke	47	69	32	1743	0
Uw	Rep2K562	MamRep1161	Yale	K562	K562	Rad21	Rad21	47	48	30	1743	0
Uw	Rep2K562	MER34A	Yale	K562	K562	Ini1Musigg	Ini1	70	20	17	1480	0
Uw	Rep2K562	MER41B	Yale	K562	K562	Brg1Musigg	Brg1	289	20	20	2847	0
Uw	Rep2K562	MER41B	Yale	K562	K562	CfosV2	Cfos	289	37	33	2847	0
Uw	Rep2K562	MER41B	Yale	K562	K562	CjunV2	Cjun	289	63	51	2847	0
Uw	Rep2K562	MER41B	Yale	K562	K562	CmycV2	Cmyc_Yale	289	21	20	2847	0
Uw	Rep2K562	MER41B	Yale	K562	K562	Gtf2b	Gtf2b	289	37	28	2847	0
Uw	Rep2K562	MER41B	Hudsonalpha	Rep1K562	K562	Hey1	Hey1	289	47	44	2847	0
Uw	Rep2K562	MER41B	DukeUta	K562	K562	Pol2V2	Pol2_Duke	289	124	92	2847	0
Uw	Rep2K562	MER41B	Yale	K562	K562	Pol2V2	Pol2_Yale	289	65	62	2847	0
Uw	Rep2K562	MER41B	BroadPeaks	K562	K562	Pol2b	Pol2b	289	46	33	2847	0
Uw	Rep2K562	MER41B	Hudsonalpha	Rep1K562	K562	Pu1	Pu1	289	53	43	2847	0
Uw	Rep2K562	MER41B	Hudsonalpha	Rep1K562	K562	Srf	Srf	289	44	39	2847	0
Uw	Rep2K562	MER41B	Yale	K562	K562	bYy1	Yy1	289	43	40	2847	0
Uw	Rep2K562	MER44B	Yale	K562	K562	CfosV2	Cfos	94	70	47	2125	0
Uw	Rep2K562	MER44B	Yale	K562	K562	CjunV2	Cjun	94	99	51	2125	0
Uw	Rep2K562	MER44B	Yale	K562	K562	CmycV2	Cmyc_Yale	94	18	15	2125	0
Uw	Rep2K562	MER49	Yale	K562	K562	bGata2	Gata2	89	15	15	1355	0
Uw	Rep2K562	MER4C	Yale	K562	K562	Brg1Musigg	Brg1	66	15	14	1226	0
Uw	Rep2K562	MER4C	Yale	K562	K562	Ini1Musigg	Ini1	66	20	18	1226	0
Uw	Rep2K562	MER91B	BroadPeaks	K562	K562	Ctcf	Ctcf	71	49	23	1606	0
Uw	Rep2K562	MER91B	DukeUta	K562	K562	CtcfV3	Ctcf_Duke	71	157	61	1606	0
Uw	Rep2K562	MER91B	Yale	K562	K562	Rad21	Rad21	71	90	54	1606	0
Uw	Rep2K562	MER91C	DukeUta	K562	K562	CmycV3	Cmyc	47	12	11	1613	0
Uw	Rep2K562	MER91C	DukeUta	K562	K562	CtcfV3	Ctcf_Duke	47	179	36	1613	0
Uw	Rep2K562	MER91C	Yale	K562	K562	Rad21	Rad21	47	70	26	1613	0
Uw	Rep2K562	MIR3	Yale	K562	K562	Brg1Musigg	Brg1	1678	196	97	90672	0
Uw	Rep2K562	MIR3	Yale	K562	K562	CjunV2	Cjun	1678	338	190	90672	0
Uw	Rep2K562	MIR3	BroadPeaks	K562	K562	Ctcf	Ctcf	1678	539	111	90672	0
Uw	Rep2K562	MIR3	DukeUta	K562	K562	CtcfV3	Ctcf_Duke	1678	980	310	90672	0
Uw	Rep2K562	MIR3	DukeUta	K562	K562	Pol2V2	Pol2_Duke	1678	1716	269	90672	0
Uw	Rep2K562	MIR3	BroadPeaks	K562	K562	Pol2b	Pol2b	1678	620	81	90672	0
Uw	Rep2K562	MIR3	Hudsonalpha	Rep1K562	K562	Pu1	Pu1	1678	896	242	90672	0
Uw	Rep2K562	MIR3	Yale	K562	K562	Rad21	Rad21	1678	372	206	90672	0
Uw	Rep2K562	MIR3	Yale	K562	K562	Znf263	Znf263	1678	2414	160	90672	0
Uw	Rep2K562	MIRb	Yale	K562	K562	Brg1Musigg	Brg1	3221	438	255	224683	0
Uw	Rep2K562	MIRb	BroadPeaks	K562	K562	Ctcf	Ctcf	3221	1217	213	224683	0
Uw	Rep2K562	MIRb	DukeUta	K562	K562	CtcfV3	Ctcf_Duke	3221	1953	471	224683	0
Uw	Rep2K562	MIRb	Yale	K562	K562	Ini1Musigg	Ini1	3221	489	249	224683	0
Uw	Rep2K562	MIRb	BroadPeaks	K562	K562	Pol2b	Pol2b	3221	1525	205	224683	0
Uw	Rep2K562	MIRb	Hudsonalpha	Rep1K562	K562	Pu1	Pu1	3221	1168	325	224683	0
Uw	Rep2K562	MIRb	Yale	K562	K562	Sirt6	Sirt6	3221	205	133	224683	0
Uw	Rep2K562	MIRc	Yale	K562	K562	Brg1Musigg	Brg1	1634	208	112	103142	0
Uw	Rep2K562	MIRc	Yale	K562	K562	CjunV2	Cjun	1634	352	215	103142	0
Uw	Rep2K562	MIRc	BroadPeaks	K562	K562	Ctcf	Ctcf	1634	564	79	103142	0
Uw	Rep2K562	MIRc	Yale	K562	K562	bGata2	Gata2	1634	182	127	103142	0
Uw	Rep2K562	MIRc	Yale	K562	K562	Ini1Musigg	Ini1	1634	262	143	103142	0
Uw	Rep2K562	MIRc	BroadPeaks	K562	K562	Pol2b	Pol2b	1634	652	91	103142	0
Uw	Rep2K562	MIRc	Hudsonalpha	Rep1K562	K562	Pu1	Pu1	1634	634	190	103142	0
Uw	Rep2K562	MIRc	Yale	K562	K562	Sirt6	Sirt6	1634	100	64	103142	0
Uw	Rep2K562	MLT1B	Hudsonalpha	Rep1K562	K562	Pu1	Pu1	369	134	49	17894	0
Uw	Rep2K562	MLT1F1	Yale	K562	K562	CfosV2	Cfos	128	23	16	3170	0
Uw	Rep2K562	MLT1F1	Yale	K562	K562	CjunV2	Cjun	128	36	23	3170	0
Uw	Rep2K562	MLT1F1	Hudsonalpha	Rep1K562	K562	Pu1	Pu1	128	43	21	3170	0
Uw	Rep2K562	MLT1H	Yale	K562	K562	CfosV2	Cfos	275	69	47	10060	0
Uw	Rep2K562	MLT1H	Yale	K562	K562	bGata2	Gata2	275	41	33	10060	0
Uw	Rep2K562	MLT1H	Yale	K562	K562	MaxV2	Max	275	31	23	10060	0
Uw	Rep2K562	MLT1H2	Yale	K562	K562	CfosV2	Cfos	104	50	30	4734	0
Uw	Rep2K562	MLT1H2	Yale	K562	K562	MaxV2	Max	104	23	17	4734	0
Uw	Rep2K562	MLT1H2	Yale	K562	K562	Nfya	Nfya	104	45	19	4734	0
Uw	Rep2K562	MLT1H2	Yale	K562	K562	Nfyb	Nfyb	104	74	20	4734	0
Uw	Rep2K562	MLT1H2	Hudsonalpha	Rep1K562	K562	Usf1	Usf1	104	75	24	4734	0
Uw	Rep2K562	MLT1I	Yale	K562	K562	CfosV2	Cfos	228	108	51	11077	0
Uw	Rep2K562	MLT1I	Yale	K562	K562	CjunV2	Cjun	228	56	36	11077	0
Uw	Rep2K562	MLT1I	DukeUta	K562	K562	CtcfV3	Ctcf_Duke	228	150	39	11077	0
Uw	Rep2K562	MLT1I	Yale	K562	K562	bE2f6	E2f6	228	36	27	11077	0
Uw	Rep2K562	MLT1I	Yale	K562	K562	MaxV2	Max	228	64	27	11077	0
Uw	Rep2K562	MLT1I	Yale	K562	K562	Nfe2V2	Nfe2	228	26	18	11077	0
Uw	Rep2K562	MLT1I	Yale	K562	K562	Nfya	Nfya	228	161	43	11077	0
Uw	Rep2K562	MLT1I	Yale	K562	K562	Nfyb	Nfyb	228	221	45	11077	0
Uw	Rep2K562	MLT1I	Hudsonalpha	Rep1K562	K562	Pu1	Pu1	228	98	28	11077	0
Uw	Rep2K562	MLT1I	Hudsonalpha	Rep1K562	K562	Usf1	Usf1	228	169	53	11077	0
Uw	Rep2K562	MLT1J	DukeUta	K562	K562	CmycV3	Cmyc	474	78	56	15241	0
Uw	Rep2K562	MLT1J	Yale	K562	K562	CmycV2	Cmyc_Yale	474	50	44	15241	0
Uw	Rep2K562	MLT1J	Yale	K562	K562	Nfe2V2	Nfe2	474	24	17	15241	0
Uw	Rep2K562	MLT1J	Yale	K562	K562	Nfyb	Nfyb	474	353	130	15241	0
Uw	Rep2K562	MLT1J	Yale	K562	K562	bYy1	Yy1	474	42	28	15241	0
Uw	Rep2K562	MLT1J1	Yale	K562	K562	CfosV2	Cfos	100	59	30	4907	0
Uw	Rep2K562	MLT1J1	DukeUta	K562	K562	CmycV3	Cmyc	100	25	14	4907	0
Uw	Rep2K562	MLT1J1	Yale	K562	K562	CmycV2	Cmyc_Yale	100	16	13	4907	0
Uw	Rep2K562	MLT1J1	Yale	K562	K562	bE2f6	E2f6	100	23	13	4907	0
Uw	Rep2K562	MLT1J1	Yale	K562	K562	MaxV2	Max	100	31	19	4907	0
Uw	Rep2K562	MLT1J1	Yale	K562	K562	Nfya	Nfya	100	63	19	4907	0
Uw	Rep2K562	MLT1J1	Yale	K562	K562	Nfyb	Nfyb	100	88	21	4907	0
Uw	Rep2K562	MLT1J1	Hudsonalpha	Rep1K562	K562	Pu1	Pu1	100	47	17	4907	0
Uw	Rep2K562	MLT1J1	Hudsonalpha	Rep1K562	K562	Six5	Six5	100	31	15	4907	0
Uw	Rep2K562	MLT1J1	Hudsonalpha	Rep1K562	K562	Usf1	Usf1	100	101	30	4907	0
Uw	Rep2K562	MLT1J2	Yale	K562	K562	CfosV2	Cfos	178	89	49	6868	0
Uw	Rep2K562	MLT1J2	DukeUta	K562	K562	CmycV3	Cmyc	178	39	25	6868	0
Uw	Rep2K562	MLT1J2	Yale	K562	K562	CmycV2	Cmyc_Yale	178	23	15	6868	0
Uw	Rep2K562	MLT1J2	Yale	K562	K562	MaxV2	Max	178	46	29	6868	0
Uw	Rep2K562	MLT1J2	Yale	K562	K562	Nfe2V2	Nfe2	178	14	13	6868	0
Uw	Rep2K562	MLT1J2	Yale	K562	K562	Nfya	Nfya	178	138	51	6868	0
Uw	Rep2K562	MLT1J2	Yale	K562	K562	Nfyb	Nfyb	178	171	50	6868	0
Uw	Rep2K562	MLT1J2	Hudsonalpha	Rep1K562	K562	Pu1	Pu1	178	87	32	6868	0
Uw	Rep2K562	MLT1J2	Hudsonalpha	Rep1K562	K562	Six5	Six5	178	71	44	6868	0
Uw	Rep2K562	MLT1J2	Hudsonalpha	Rep1K562	K562	Usf1	Usf1	178	186	67	6868	0
Uw	Rep2K562	MLT1K	Yale	K562	K562	Atf3	Atf3	501	54	38	18155	0
Uw	Rep2K562	MLT1K	Yale	K562	K562	CfosV2	Cfos	501	574	213	18155	0
Uw	Rep2K562	MLT1K	Yale	K562	K562	bE2f6	E2f6	501	77	47	18155	0
Uw	Rep2K562	MLT1K	Yale	K562	K562	MaxV2	Max	501	141	88	18155	0
Uw	Rep2K562	MLT1K	Yale	K562	K562	Nfe2V2	Nfe2	501	33	28	18155	0
Uw	Rep2K562	MLT1K	Yale	K562	K562	Nfya	Nfya	501	775	221	18155	0
Uw	Rep2K562	MLT1K	Yale	K562	K562	Nfyb	Nfyb	501	1045	228	18155	0
Uw	Rep2K562	MLT1K	Hudsonalpha	Rep1K562	K562	Pu1	Pu1	501	176	57	18155	0
Uw	Rep2K562	MLT1K	Hudsonalpha	Rep1K562	K562	Usf1	Usf1	501	656	192	18155	0
Uw	Rep2K562	MLT1K	Yale	K562	K562	Znf263	Znf263	501	526	60	18155	0
Uw	Rep2K562	MLT1L	Yale	K562	K562	CfosV2	Cfos	304	138	58	12033	0
Uw	Rep2K562	MLT1L	Yale	K562	K562	CjunV2	Cjun	304	68	39	12033	0
Uw	Rep2K562	MLT1L	Yale	K562	K562	Nfya	Nfya	304	230	58	12033	0
Uw	Rep2K562	MLT1L	Yale	K562	K562	Nfyb	Nfyb	304	326	58	12033	0
Uw	Rep2K562	MLT1L	Hudsonalpha	Rep1K562	K562	Pu1	Pu1	304	104	34	12033	0
Uw	Rep2K562	MLT1L	Hudsonalpha	Rep1K562	K562	Usf1	Usf1	304	126	44	12033	0
Uw	Rep2K562	MLT1M	Yale	K562	K562	CfosV2	Cfos	94	73	32	2945	0
Uw	Rep2K562	MLT1M	Yale	K562	K562	Nfya	Nfya	94	97	33	2945	0
Uw	Rep2K562	MLT1M	Yale	K562	K562	Nfyb	Nfyb	94	138	33	2945	0
Uw	Rep2K562	MLT1M	Hudsonalpha	Rep1K562	K562	Usf1	Usf1	94	63	23	2945	0
Uw	Rep2K562	Plat_L3	Yale	K562	K562	CjunV2	Cjun	89	35	25	3696	0
Uw	Rep2K562	Tigger7	Yale	K562	K562	CfosV2	Cfos	93	61	39	3105	0
Uw	Rep2K562	Tigger7	Yale	K562	K562	CjunV2	Cjun	93	82	48	3105	0
Duke	Mcf7	(CA)n	DukeUta	Mcf7	Mcf7	Cmyc	Cmyc	769	730	109	54609	0
Duke	Mcf7	(CA)n	DukeUta	Mcf7	Mcf7	Ctcf	Ctcf_Duke	769	487	121	54609	0
Duke	Mcf7	(CA)n	Yale	Mcf7	Mcf7	Hae2f1	Hae2f1	769	135	35	54609	0
Duke	Mcf7	(TG)n	DukeUta	Mcf7	Mcf7	Cmyc	Cmyc	803	679	98	54843	0
Duke	Mcf7	(TG)n	DukeUta	Mcf7	Mcf7	Ctcf	Ctcf_Duke	803	539	138	54843	0
Duke	Mcf7	(TG)n	Yale	Mcf7	Mcf7	Hae2f1	Hae2f1	803	135	33	54843	0
Duke	Mcf7	C-rich	DukeUta	Mcf7	Mcf7	Ctcf	Ctcf_Duke	748	253	94	9429	0
Duke	Mcf7	G-rich	DukeUta	Mcf7	Mcf7	Ctcf	Ctcf_Duke	762	263	92	9668	0
Duke	Mcf7	G-rich	Yale	Mcf7	Mcf7	Hae2f1	Hae2f1	762	171	80	9668	0
Duke	Mcf7	GC_rich	DukeUta	Mcf7	Mcf7	Ctcf	Ctcf_Duke	2317	1396	429	13637	0
Duke	Mcf7	L1PA15-16	DukeUta	Mcf7	Mcf7	Ctcf	Ctcf_Duke	96	96	65	1369	0
Duke	Mcf7	LTR16C	DukeUta	Mcf7	Mcf7	Ctcf	Ctcf_Duke	168	166	67	6615	0
Duke	Mcf7	LTR33A_	DukeUta	Mcf7	Mcf7	Ctcf	Ctcf_Duke	46	52	18	1656	0
Duke	Mcf7	LTR41	DukeUta	Mcf7	Mcf7	Ctcf	Ctcf_Duke	200	210	148	1731	0
Duke	Mcf7	LTR50	DukeUta	Mcf7	Mcf7	Ctcf	Ctcf_Duke	162	202	124	2615	0
Duke	Mcf7	MamRep1161	DukeUta	Mcf7	Mcf7	Ctcf	Ctcf_Duke	58	44	33	1743	0
Duke	Mcf7	MER102a	DukeUta	Mcf7	Mcf7	Ctcf	Ctcf_Duke	65	61	29	2797	0
Duke	Mcf7	MER102b	DukeUta	Mcf7	Mcf7	Ctcf	Ctcf_Duke	127	102	46	4074	0
Duke	Mcf7	MER20	DukeUta	Mcf7	Mcf7	Ctcf	Ctcf_Duke	704	818	382	16693	0
Duke	Mcf7	MER20B	DukeUta	Mcf7	Mcf7	Ctcf	Ctcf_Duke	128	115	68	4130	0
Duke	Mcf7	MER58A	DukeUta	Mcf7	Mcf7	Cmyc	Cmyc	285	68	22	13460	0
Duke	Mcf7	MER74A	DukeUta	Mcf7	Mcf7	Ctcf	Ctcf_Duke	70	51	28	1578	0
Duke	Mcf7	MER91A	DukeUta	Mcf7	Mcf7	Ctcf	Ctcf_Duke	96	105	44	3565	0
Duke	Mcf7	MER91B	DukeUta	Mcf7	Mcf7	Ctcf	Ctcf_Duke	127	100	59	1606	0
Duke	Mcf7	MER91C	DukeUta	Mcf7	Mcf7	Ctcf	Ctcf_Duke	92	152	61	1613	0
Duke	Mcf7	MIR3	DukeUta	Mcf7	Mcf7	Ctcf	Ctcf_Duke	1786	881	316	90672	0
Duke	Mcf7	MIRb	DukeUta	Mcf7	Mcf7	Cmyc	Cmyc	3937	646	130	224683	0
Duke	Mcf7	MLT1I	DukeUta	Mcf7	Mcf7	Cmyc	Cmyc	266	40	16	11077	0
Duke	Mcf7	MLT1K	DukeUta	Mcf7	Mcf7	Cmyc	Cmyc	760	156	51	18155	0
Duke	Mcf7	MLT1K	DukeUta	Mcf7	Mcf7	Ctcf	Ctcf_Duke	760	266	106	18155	0
Uw	Rep1Mcf7	(CA)n	DukeUta	Mcf7	Mcf7	Ctcf	Ctcf_Duke	500	487	78	54609	0
Uw	Rep1Mcf7	(CA)n	Yale	Mcf7	Mcf7	Hae2f1	Hae2f1	500	135	29	54609	0
Uw	Rep1Mcf7	(TG)n	DukeUta	Mcf7	Mcf7	Ctcf	Ctcf_Duke	492	539	84	54843	0
Uw	Rep1Mcf7	(TG)n	Yale	Mcf7	Mcf7	Hae2f1	Hae2f1	492	135	38	54843	0
Uw	Rep1Mcf7	C-rich	DukeUta	Mcf7	Mcf7	Ctcf	Ctcf_Duke	306	253	57	9429	0
Uw	Rep1Mcf7	L1PA15-16	DukeUta	Mcf7	Mcf7	Ctcf	Ctcf_Duke	76	96	47	1369	0
Uw	Rep1Mcf7	L2a	DukeUta	Mcf7	Mcf7	Cmyc	Cmyc	2693	682	80	170404	0
Uw	Rep1Mcf7	L2c	DukeUta	Mcf7	Mcf7	Cmyc	Cmyc	2191	357	46	140260	0
Uw	Rep1Mcf7	LTR16A1	DukeUta	Mcf7	Mcf7	Ctcf	Ctcf_Duke	69	64	21	2808	0
Uw	Rep1Mcf7	LTR16C	DukeUta	Mcf7	Mcf7	Ctcf	Ctcf_Duke	142	166	53	6615	0
Uw	Rep1Mcf7	LTR41	DukeUta	Mcf7	Mcf7	Ctcf	Ctcf_Duke	172	210	131	1731	0
Uw	Rep1Mcf7	LTR50	DukeUta	Mcf7	Mcf7	Ctcf	Ctcf_Duke	117	202	88	2615	0
Uw	Rep1Mcf7	MamRep1161	DukeUta	Mcf7	Mcf7	Ctcf	Ctcf_Duke	44	44	21	1743	0
Uw	Rep1Mcf7	MER102b	DukeUta	Mcf7	Mcf7	Ctcf	Ctcf_Duke	93	102	29	4074	0
Uw	Rep1Mcf7	MER20	DukeUta	Mcf7	Mcf7	Ctcf	Ctcf_Duke	496	818	262	16693	0
Uw	Rep1Mcf7	MER20B	DukeUta	Mcf7	Mcf7	Ctcf	Ctcf_Duke	103	115	47	4130	0
Uw	Rep1Mcf7	MER91B	DukeUta	Mcf7	Mcf7	Ctcf	Ctcf_Duke	98	100	46	1606	0
Uw	Rep1Mcf7	MER91C	DukeUta	Mcf7	Mcf7	Ctcf	Ctcf_Duke	53	152	34	1613	0
Uw	Rep1Mcf7	MIR3	DukeUta	Mcf7	Mcf7	Ctcf	Ctcf_Duke	1327	881	237	90672	0
Uw	Rep1Mcf7	MIRb	DukeUta	Mcf7	Mcf7	Cmyc	Cmyc	3007	646	78	224683	0
Uw	Rep1Mcf7	MLT1K	DukeUta	Mcf7	Mcf7	Cmyc	Cmyc	524	156	31	18155	0
Uw	Rep1Mcf7	MLT1K	DukeUta	Mcf7	Mcf7	Ctcf	Ctcf_Duke	524	266	74	18155	0
Uw	Rep1Mcf7	MLT1N2	DukeUta	Mcf7	Mcf7	Ctcf	Ctcf_Duke	135	100	37	5826	0
Uw	Rep2Mcf7	(CA)n	DukeUta	Mcf7	Mcf7	Ctcf	Ctcf_Duke	616	487	105	54609	0
Uw	Rep2Mcf7	(CA)n	Yale	Mcf7	Mcf7	Hae2f1	Hae2f1	616	135	34	54609	0
Uw	Rep2Mcf7	(TG)n	DukeUta	Mcf7	Mcf7	Ctcf	Ctcf_Duke	687	539	125	54843	0
Uw	Rep2Mcf7	(TG)n	Yale	Mcf7	Mcf7	Hae2f1	Hae2f1	687	135	43	54843	0
Uw	Rep2Mcf7	AmnSINE1	DukeUta	Mcf7	Mcf7	Ctcf	Ctcf_Duke	84	37	27	1115	0
Uw	Rep2Mcf7	C-rich	DukeUta	Mcf7	Mcf7	Ctcf	Ctcf_Duke	658	253	112	9429	0
Uw	Rep2Mcf7	G-rich	DukeUta	Mcf7	Mcf7	Ctcf	Ctcf_Duke	665	263	118	9668	0
Uw	Rep2Mcf7	G-rich	Yale	Mcf7	Mcf7	Hae2f1	Hae2f1	665	171	88	9668	0
Uw	Rep2Mcf7	GC_rich	DukeUta	Mcf7	Mcf7	Ctcf	Ctcf_Duke	2417	1396	608	13637	0
Uw	Rep2Mcf7	L1PA15-16	DukeUta	Mcf7	Mcf7	Ctcf	Ctcf_Duke	120	96	71	1369	0
Uw	Rep2Mcf7	L2c	DukeUta	Mcf7	Mcf7	Cmyc	Cmyc	2602	357	50	140260	0
Uw	Rep2Mcf7	LTR16A1	DukeUta	Mcf7	Mcf7	Ctcf	Ctcf_Duke	100	64	34	2808	0
Uw	Rep2Mcf7	LTR16C	DukeUta	Mcf7	Mcf7	Ctcf	Ctcf_Duke	227	166	81	6615	0
Uw	Rep2Mcf7	LTR16E2	DukeUta	Mcf7	Mcf7	Ctcf	Ctcf_Duke	66	45	20	2331	0
Uw	Rep2Mcf7	LTR33	DukeUta	Mcf7	Mcf7	Ctcf	Ctcf_Duke	248	214	81	9216	0
Uw	Rep2Mcf7	LTR33A	DukeUta	Mcf7	Mcf7	Ctcf	Ctcf_Duke	81	42	19	2019	0
Uw	Rep2Mcf7	LTR33A_	DukeUta	Mcf7	Mcf7	Ctcf	Ctcf_Duke	65	52	24	1656	0
Uw	Rep2Mcf7	LTR41	DukeUta	Mcf7	Mcf7	Ctcf	Ctcf_Duke	258	210	177	1731	0
Uw	Rep2Mcf7	LTR50	DukeUta	Mcf7	Mcf7	Ctcf	Ctcf_Duke	239	202	163	2615	0
Uw	Rep2Mcf7	MamRep1161	DukeUta	Mcf7	Mcf7	Ctcf	Ctcf_Duke	62	44	31	1743	0
Uw	Rep2Mcf7	MER102a	DukeUta	Mcf7	Mcf7	Ctcf	Ctcf_Duke	71	61	33	2797	0
Uw	Rep2Mcf7	MER102b	DukeUta	Mcf7	Mcf7	Ctcf	Ctcf_Duke	141	102	49	4074	0
Uw	Rep2Mcf7	MER102c	DukeUta	Mcf7	Mcf7	Ctcf	Ctcf_Duke	99	73	28	3477	0
Uw	Rep2Mcf7	MER20	DukeUta	Mcf7	Mcf7	Ctcf	Ctcf_Duke	802	818	466	16693	0
Uw	Rep2Mcf7	MER20B	DukeUta	Mcf7	Mcf7	Ctcf	Ctcf_Duke	145	115	68	4130	0
Uw	Rep2Mcf7	MER50	Yale	Mcf7	Mcf7	Hae2f1	Hae2f1	135	24	17	2552	0
Uw	Rep2Mcf7	MER74A	DukeUta	Mcf7	Mcf7	Ctcf	Ctcf_Duke	59	51	25	1578	0
Uw	Rep2Mcf7	MER91A	DukeUta	Mcf7	Mcf7	Ctcf	Ctcf_Duke	96	105	49	3565	0
Uw	Rep2Mcf7	MER91B	DukeUta	Mcf7	Mcf7	Ctcf	Ctcf_Duke	153	100	69	1606	0
Uw	Rep2Mcf7	MER91C	DukeUta	Mcf7	Mcf7	Ctcf	Ctcf_Duke	113	152	75	1613	0
Uw	Rep2Mcf7	MIR3	DukeUta	Mcf7	Mcf7	Ctcf	Ctcf_Duke	1736	881	384	90672	0
Uw	Rep2Mcf7	MLT1K	DukeUta	Mcf7	Mcf7	Cmyc	Cmyc	729	156	44	18155	0
Uw	Rep2Mcf7	MLT1K	DukeUta	Mcf7	Mcf7	Ctcf	Ctcf_Duke	729	266	130	18155	0
Uw	Rep2Mcf7	MLT1N2	DukeUta	Mcf7	Mcf7	Ctcf	Ctcf_Duke	171	100	55	5826	0
Uw	Rep1Nb4V2	C-rich	Yale	Nb4	Nb4	Pol2V2	Pol2_Yale	651	282	150	9429	0
Uw	Rep1Nb4V2	G-rich	Yale	Nb4	Nb4	Pol2V2	Pol2_Yale	578	263	125	9668	0
Uw	Rep2Nb4	C-rich	Yale	Nb4	Nb4	Pol2V2	Pol2_Yale	628	282	147	9429	0
Uw	Rep2Nb4	G-rich	Yale	Nb4	Nb4	Pol2V2	Pol2_Yale	610	263	131	9668	0
Duke	NhekV2	(CA)n	DukeUta	Nhek	Nhek	CtcfV2	Ctcf_Duke	530	502	88	54609	0
Duke	NhekV2	GC_rich	DukeUta	Nhek	Nhek	CtcfV2	Ctcf_Duke	2941	1278	445	13637	0
Duke	NhekV2	LTR41	BroadPeaks	Nhek	Nhek	Ctcf	Ctcf	107	126	55	1731	0
Duke	NhekV2	LTR41	DukeUta	Nhek	Nhek	CtcfV2	Ctcf_Duke	107	205	90	1731	0
Duke	NhekV2	LTR50	BroadPeaks	Nhek	Nhek	Ctcf	Ctcf	114	122	54	2615	0
Duke	NhekV2	LTR50	DukeUta	Nhek	Nhek	CtcfV2	Ctcf_Duke	114	206	87	2615	0
Duke	NhekV2	MER20B	BroadPeaks	Nhek	Nhek	Ctcf	Ctcf	100	66	33	4130	0
Duke	NhekV2	MER20B	DukeUta	Nhek	Nhek	CtcfV2	Ctcf_Duke	100	118	56	4130	0
Duke	NhekV2	MER52A	DukeUta	Nhek	Nhek	CtcfV2	Ctcf_Duke	114	72	30	1816	0
Duke	NhekV2	MER91A	DukeUta	Nhek	Nhek	CtcfV2	Ctcf_Duke	89	78	27	3565	0
Duke	NhekV2	MER91B	BroadPeaks	Nhek	Nhek	Ctcf	Ctcf	74	64	32	1606	0
Duke	NhekV2	MER91B	DukeUta	Nhek	Nhek	CtcfV2	Ctcf_Duke	74	125	55	1606	0
Duke	NhekV2	MER91C	DukeUta	Nhek	Nhek	CtcfV2	Ctcf_Duke	48	152	31	1613	0
Duke	NhekV2	MIR3	BroadPeaks	Nhek	Nhek	Ctcf	Ctcf	1620	575	126	90672	0
Duke	NhekV2	MIR3	DukeUta	Nhek	Nhek	CtcfV2	Ctcf_Duke	1620	792	243	90672	0
Duke	NhekV2	MIR3	BroadPeaks	Nhek	Nhek	Pol2b	Pol2b	1620	433	52	90672	0
Uw	Rep1Nhlf	L2b	BroadPeaks	Nhlf	Nhlf	Ctcf	Ctcf	2512	769	104	97454	0
Uw	Rep1Nhlf	LTR41	BroadPeaks	Nhlf	Nhlf	Ctcf	Ctcf	98	114	32	1731	0
Uw	Rep1Nhlf	MER20B	BroadPeaks	Nhlf	Nhlf	Ctcf	Ctcf	120	75	24	4130	0
Uw	Rep1Nhlf	MIR3	BroadPeaks	Nhlf	Nhlf	Ctcf	Ctcf	2236	756	78	90672	0
Uw	Rep2Nhlf	L2b	BroadPeaks	Nhlf	Nhlf	Ctcf	Ctcf	2130	769	88	97454	0
Uw	Rep2Nhlf	LTR50	BroadPeaks	Nhlf	Nhlf	Ctcf	Ctcf	79	111	25	2615	0
Uw	Rep2Nhlf	MIR3	BroadPeaks	Nhlf	Nhlf	Ctcf	Ctcf	2076	756	83	90672	0
Duke	Progfib	(CA)n	DukeUta	Progfib	Progfib	Ctcf	Ctcf_Duke	580	545	58	54609	0
Duke	Progfib	(CA)n	DukeUta	Progfib	Progfib	Pol2	Pol2_Duke	580	965	78	54609	0
Duke	Progfib	(TG)n	DukeUta	Progfib	Progfib	Ctcf	Ctcf_Duke	564	576	81	54843	0
Duke	Progfib	(TG)n	DukeUta	Progfib	Progfib	Pol2	Pol2_Duke	564	1054	107	54843	0
Duke	Progfib	GC_rich	DukeUta	Progfib	Progfib	Pol2	Pol2_Duke	2458	2633	701	13637	0
Duke	Progfib	L2b	DukeUta	Progfib	Progfib	Pol2	Pol2_Duke	2105	1926	249	97454	0
Duke	Progfib	LTR50	DukeUta	Progfib	Progfib	Ctcf	Ctcf_Duke	89	193	67	2615	0
Duke	Progfib	MER119	DukeUta	Progfib	Progfib	Ctcf	Ctcf_Duke	40	27	18	1212	0
Duke	Progfib	MER20	DukeUta	Progfib	Progfib	Ctcf	Ctcf_Duke	413	619	196	16693	0
Duke	Progfib	MER20	DukeUta	Progfib	Progfib	Pol2	Pol2_Duke	413	321	40	16693	0
Duke	Progfib	MER91A	DukeUta	Progfib	Progfib	Ctcf	Ctcf_Duke	83	66	22	3565	0
Duke	Progfib	MER91B	DukeUta	Progfib	Progfib	Ctcf	Ctcf_Duke	72	107	55	1606	0
Duke	Progfib	MIR3	DukeUta	Progfib	Progfib	Ctcf	Ctcf_Duke	1931	795	265	90672	0
Duke	Progfib	MIR3	DukeUta	Progfib	Progfib	Pol2	Pol2_Duke	1931	1548	183	90672	0
Uw	Rep2SknshraV2	(CA)n	Hudsonalpha	Rep2Sknshra	Sknshra	Nrsf	Nrsf	464	107	55	54609	0
Uw	Rep2SknshraV2	(TG)n	Hudsonalpha	Rep2Sknshra	Sknshra	Nrsf	Nrsf	463	93	47	54843	0
Duke	Hepg2V3	LTR41B	DukeUta	Hepg2	Hepg2	CtcfV3	Ctcf_Duke	101	147	92	985	5.16793e-79
Uw	Rep1H1es	MamGypLTR3	DukeUta	H1hesc	H1hesc	CtcfV2	Ctcf_Duke	88	110	76	948	8.68936e-72
Duke	Gm12878V3	LTR41B	DukeUta	Gm12878	Gm12878	CtcfV3	Ctcf_Duke	88	139	81	985	1.633e-71
Uw	Rep1H1es	LTR41B	DukeUta	H1hesc	H1hesc	CtcfV2	Ctcf_Duke	127	116	88	985	5.20245e-69
Duke	Gm12878V3	LTR41B	Yale	Gm12878	Gm12878	Rad21Iggrab	Rad21	88	99	71	985	4.27028e-68
Uw	Rep2Helas3	MER44C	Yale	Helas3	Helas3	JundRabigg	Jund	90	78	65	850	6.59159e-63
Duke	Hepg2V3	MamGypLTR3	DukeUta	Hepg2	Hepg2	CtcfV3	Ctcf_Duke	77	118	68	948	6.48455e-61
Duke	Mcf7	MamGypLTR3	DukeUta	Mcf7	Mcf7	Ctcf	Ctcf_Duke	96	106	71	948	1.93635e-58
Uw	Rep2Mcf7	MamGypLTR3	DukeUta	Mcf7	Mcf7	Ctcf	Ctcf_Duke	98	106	71	948	2.41094e-57
Duke	Helas3V3	LTR41B	DukeUta	Helas3	Helas3	CtcfV3	Ctcf_Duke	97	148	79	985	4.88279e-57
Duke	Helas3V3	MamGypLTR3	DukeUta	Helas3	Helas3	CtcfV3	Ctcf_Duke	71	122	64	948	9.31794e-57
Duke	K562V3	LTR41B	DukeUta	K562	K562	CtcfV3	Ctcf_Duke	89	143	74	985	1.3318e-55
Duke	Gm19239V2	LTR41B	DukeUta	Gm19239	Gm19239	CtcfV2	Ctcf_Duke	78	129	67	985	1.55286e-55
Duke	K562V3	MamGypLTR3	DukeUta	K562	K562	CtcfV3	Ctcf_Duke	69	119	62	948	1.95943e-55
Uw	Rep2Helas3	MER44C	Yale	Helas3	Helas3	CjunRabigg	Cjun	90	66	57	850	3.10374e-55
Uw	Rep2K562	LTR41B	Yale	K562	K562	Rad21	Rad21	73	78	54	985	1.74861e-53
Duke	K562V3	LTR41B	Yale	K562	K562	Rad21	Rad21	89	78	56	985	1.38187e-49
Duke	Gm12878V3	MamGypLTR3	DukeUta	Gm12878	Gm12878	CtcfV3	Ctcf_Duke	61	116	55	948	2.25917e-49
Duke	Gm19240V2	MamGypLTR3	DukeUta	Gm19240	Gm19240	CtcfV2	Ctcf_Duke	52	103	49	948	3.80716e-49
Duke	K562V3	MamGypLTR3	Yale	K562	K562	Rad21	Rad21	69	56	45	948	9.73901e-49
Uw	Rep1H1es	LTR41B	BroadPeaks	H1hesc	H1hesc	Ctcf	Ctcf	127	105	72	985	2.53786e-48
Uw	Rep2K562	LTR41B	DukeUta	K562	K562	CtcfV3	Ctcf_Duke	73	143	63	985	2.6409e-48
Duke	HuvecV2	MamGypLTR3	DukeUta	Huvec	Huvec	CtcfV2	Ctcf_Duke	47	104	46	948	6.81708e-48
Uw	Rep2Helas3	LTR41B	DukeUta	Helas3	Helas3	CtcfV3	Ctcf_Duke	68	148	61	985	9.83919e-48
Duke	Gm19240V2	LTR41B	DukeUta	Gm19240	Gm19240	CtcfV2	Ctcf_Duke	67	118	56	985	1.02229e-46
Duke	Gm19239V2	MamGypLTR3	DukeUta	Gm19239	Gm19239	CtcfV2	Ctcf_Duke	55	109	50	948	1.38618e-46
Uw	Rep2Helas3	MER44D	Yale	Helas3	Helas3	JundRabigg	Jund	62	55	44	750	5.02587e-46
Duke	Gm12878V3	HUERS-P3-int	DukeUta	Gm12878	Gm12878	CtcfV3	Ctcf_Duke	65	104	57	691	1.64207e-45
Uw	Rep1H1es	L1M3f	BroadPeaks	H1hesc	H1hesc	Ctcf	Ctcf	47	55	40	703	2.13216e-45
Duke	Helas3V3	MER44C	Yale	Helas3	Helas3	CjunRabigg	Cjun	54	66	43	850	4.67342e-45
Duke	Helas3V3	MER44C	Yale	Helas3	Helas3	JundRabigg	Jund	54	78	45	850	2.33165e-44
Duke	HuvecV2	LTR41B	DukeUta	Huvec	Huvec	CtcfV2	Ctcf_Duke	63	128	54	985	1.29632e-43
Duke	Gm12878V3	MamGypLTR3	Yale	Gm12878	Gm12878	Rad21Iggrab	Rad21	61	61	42	948	1.95365e-43
Duke	Progfib	MamGypLTR3	DukeUta	Progfib	Progfib	Ctcf	Ctcf_Duke	56	109	48	948	1.001e-41
Duke	Gm12878V3	LTR55	Yale	Gm12878	Gm12878	Rad21Iggrab	Rad21	50	50	42	408	6.78286e-41
Duke	Hepg2V3	LTR41B	BroadPeaks	Hepg2	Hepg2	Ctcf	Ctcf	101	81	54	985	2.02017e-40
Duke	Gm19238V2	LTR41B	DukeUta	Gm19238	Gm19238	CtcfV2	Ctcf_Duke	62	132	52	985	5.89407e-40
Duke	Progfib	LTR13	DukeUta	Progfib	Progfib	Ctcf	Ctcf_Duke	171	297	165	492	3.40268e-39
Duke	Gm19238V2	MamGypLTR3	DukeUta	Gm19238	Gm19238	CtcfV2	Ctcf_Duke	46	107	42	948	4.26429e-39
Uw	Rep1H1es	LTR9B	DukeUta	H1hesc	H1hesc	Pol2V2	Pol2_Duke	165	90	73	761	5.56571e-39
Uw	Rep2K562	MamGypLTR3	Yale	K562	K562	Rad21	Rad21	44	56	34	948	1.37414e-38
Duke	Gm12878V3	LTR13	Yale	Gm12878	Gm12878	Rad21Iggrab	Rad21	159	150	111	492	1.58925e-38
Duke	Gm12878V3	HUERS-P3-int	Yale	Gm12878	Gm12878	Rad21Iggrab	Rad21	65	64	44	691	7.58796e-38
Duke	Gm12878V3	MamRep564	DukeUta	Gm12878	Gm12878	CtcfV3	Ctcf_Duke	38	41	30	784	9.45971e-38
Duke	K562V3	HUERS-P3-int	DukeUta	K562	K562	CtcfV3	Ctcf_Duke	58	113	51	691	1.06086e-37
Duke	Gm19239V2	HUERS-P3-int	DukeUta	Gm19239	Gm19239	CtcfV2	Ctcf_Duke	48	71	40	691	2.19612e-37
Duke	Gm12878V3	LTR41B	BroadPeaks	Gm12878	Gm12878	Ctcf	Ctcf	88	56	42	985	4.42611e-37
Uw	Rep2K562	MER51A	Yale	K562	K562	Nfya	Nfya	95	254	81	954	4.81359e-37
Uw	Rep2Mcf7	LTR55	DukeUta	Mcf7	Mcf7	Ctcf	Ctcf_Duke	55	48	41	408	5.98784e-37
Duke	K562V3	LTR13	DukeUta	K562	K562	CtcfV3	Ctcf_Duke	210	320	198	492	4.35055e-36
Uw	Rep1H1es	LTR13	DukeUta	H1hesc	H1hesc	CtcfV2	Ctcf_Duke	176	317	171	492	7.10889e-36
Uw	Rep2K562	LTR53	DukeUta	K562	K562	Pol2V2	Pol2_Duke	61	53	39	666	1.56124e-35
Duke	Gm12891V2	MamGypLTR3	DukeUta	Gm12891	Gm12891	CtcfV2	Ctcf_Duke	48	99	40	948	2.88688e-35
Duke	NhekV2	MamGypLTR3	DukeUta	Nhek	Nhek	CtcfV2	Ctcf_Duke	56	116	45	948	7.66971e-35
Uw	Rep2Helas3	MER44D	Yale	Helas3	Helas3	CjunRabigg	Cjun	62	36	32	750	1.14669e-34
Duke	K562V3	HUERS-P3-int	Yale	K562	K562	Rad21	Rad21	58	63	40	691	1.49164e-34
Uw	Rep2Mcf7	MER66C	DukeUta	Mcf7	Mcf7	Ctcf	Ctcf_Duke	76	48	41	579	1.91716e-34
Uw	Rep2Helas3	LTR26	Yale	Helas3	Helas3	JundRabigg	Jund	56	38	33	615	2.50547e-34
Duke	Gm12891V2	LTR41B	DukeUta	Gm12891	Gm12891	CtcfV2	Ctcf_Duke	60	118	46	985	2.51045e-34
Duke	Helas3V3	MER44D	Yale	Helas3	Helas3	JundRabigg	Jund	43	55	33	750	4.29175e-34
Duke	Gm12878V3	MamRep564	Yale	Gm12878	Gm12878	Rad21Iggrab	Rad21	38	36	27	784	1.21273e-33
Duke	Mcf7	MER66C	DukeUta	Mcf7	Mcf7	Ctcf	Ctcf_Duke	68	48	39	579	1.90174e-33
Uw	Rep2K562	MER51A	Yale	K562	K562	CfosV2	Cfos	95	123	58	954	2.45725e-33
Uw	Rep2Mcf7	L1M3f	DukeUta	Mcf7	Mcf7	Ctcf	Ctcf_Duke	51	36	30	703	3.57139e-33
Duke	Helas3V3	MER44D	Yale	Helas3	Helas3	CjunRabigg	Cjun	43	36	28	750	6.19603e-33
Duke	K562V3	LTR53	DukeUta	K562	K562	Pol2V2	Pol2_Duke	59	53	37	666	9.68916e-33
Duke	Gm12878V3	LTR55	DukeUta	Gm12878	Gm12878	CtcfV3	Ctcf_Duke	50	61	41	408	2.30634e-32
Duke	Helas3V3	LTR55	DukeUta	Helas3	Helas3	CtcfV3	Ctcf_Duke	47	62	40	408	3.08147e-32
Uw	Rep2Helas3	LTR26	Yale	Helas3	Helas3	CjunRabigg	Cjun	56	33	30	615	3.71323e-32
Duke	Mcf7	LTR55	DukeUta	Mcf7	Mcf7	Ctcf	Ctcf_Duke	46	48	36	408	3.8622e-32
Duke	Gm19240V2	HUERS-P3-int	DukeUta	Gm19240	Gm19240	CtcfV2	Ctcf_Duke	49	74	38	691	4.90078e-32
Uw	Rep2Helas3	MER44C	Yale	Helas3	Helas3	Cfos	Cfos	90	32	31	850	8.53264e-32
Duke	Gm12878V3	LTR13	DukeUta	Gm12878	Gm12878	CtcfV3	Ctcf_Duke	159	313	154	492	9.63982e-32
Duke	K562V3	LTR55	Yale	K562	K562	Rad21	Rad21	48	38	33	408	1.03448e-31
Duke	Hepg2V3	LTR55	DukeUta	Hepg2	Hepg2	CtcfV3	Ctcf_Duke	43	62	38	408	1.28661e-31
Uw	Rep2K562	LTR53	Yale	K562	K562	bGata2	Gata2	61	31	29	666	1.97623e-31
Uw	Rep1H1es	MamGypLTR3	BroadPeaks	H1hesc	H1hesc	Ctcf	Ctcf	88	78	45	948	2.07411e-31
Duke	Hepg2V3	HUERS-P3-int	DukeUta	Hepg2	Hepg2	CtcfV3	Ctcf_Duke	53	121	46	691	2.36102e-31
Duke	Hepg2V3	MER51A	Hudsonalpha	Rep1Hepg2	Hepg2	Hey1Pcr1x	Hey1	116	49	40	954	2.5418e-31
Uw	Rep2K562	LTR5_Hs	Hudsonalpha	Rep1K562	K562	Pu1	Pu1	109	64	50	626	1.19371e-30
Uw	Rep2Helas3	HUERS-P3-int	DukeUta	Helas3	Helas3	CtcfV3	Ctcf_Duke	50	121	44	691	1.93319e-30
Uw	Rep2Helas3	MamGypLTR3	DukeUta	Helas3	Helas3	CtcfV3	Ctcf_Duke	54	122	42	948	3.66959e-30
Duke	Gm19238V2	LTR55	DukeUta	Gm19238	Gm19238	CtcfV2	Ctcf_Duke	36	56	33	408	4.32682e-30
Duke	Hepg2V3	MER51A	DukeUta	Hepg2	Hepg2	Pol2V2	Pol2_Duke	116	65	45	954	5.21561e-30
Duke	Gm12878V3	HUERS-P3b-int	DukeUta	Gm12878	Gm12878	CtcfV3	Ctcf_Duke	34	40	28	468	7.55961e-30
Uw	Rep1Mcf7	MER66C	DukeUta	Mcf7	Mcf7	Ctcf	Ctcf_Duke	69	48	37	579	1.46189e-29
Uw	Rep1H1es	LTR1D	DukeUta	H1hesc	H1hesc	CtcfV2	Ctcf_Duke	87	59	38	989	1.8296e-29
Uw	Rep2K562	MamGypLTR3	DukeUta	K562	K562	CtcfV3	Ctcf_Duke	44	119	37	948	3.4046e-29
Duke	Hepg2V3	MamGypLTR3	BroadPeaks	Hepg2	Hepg2	Ctcf	Ctcf	77	58	36	948	1.17433e-28
Duke	HuvecV2	LTR41B	BroadPeaks	Huvec	Huvec	Ctcf	Ctcf	63	68	35	985	2.05855e-28
Duke	K562V3	MER51A	Yale	K562	K562	CfosV2	Cfos	96	123	54	954	4.1142e-28
Duke	Gm12878V3	MamGypLTR3	BroadPeaks	Gm12878	Gm12878	Ctcf	Ctcf	61	47	30	948	7.40716e-28
Uw	Rep2K562	MER51A	Yale	K562	K562	Nfyb	Nfyb	95	326	81	954	2.05159e-27
Duke	K562V3	LTR41B	BroadPeaks	K562	K562	Ctcf	Ctcf	89	80	42	985	3.91834e-27
Duke	Gm19238V2	HERVK-int	DukeUta	Gm19238	Gm19238	CtcfV2	Ctcf_Duke	30	36	28	240	4.32358e-27
Duke	Gm19239V2	LTR55	DukeUta	Gm19239	Gm19239	CtcfV2	Ctcf_Duke	45	52	34	408	5.24358e-27
Duke	K562V3	MER51A	Yale	K562	K562	Nfya	Nfya	96	254	73	954	7.62586e-27
Uw	Rep1H1es	MER66C	DukeUta	H1hesc	H1hesc	CtcfV2	Ctcf_Duke	47	35	27	579	8.79597e-27
Duke	Helas3V3	HUERS-P3-int	DukeUta	Helas3	Helas3	CtcfV3	Ctcf_Duke	60	121	46	691	1.10222e-26
Uw	Rep2K562	HUERS-P3-int	Yale	K562	K562	Rad21	Rad21	43	63	31	691	1.18695e-26
Duke	HuvecV2	LTR13	DukeUta	Huvec	Huvec	CtcfV2	Ctcf_Duke	197	293	172	492	1.35643e-26
Duke	Progfib	LTR55	DukeUta	Progfib	Progfib	Ctcf	Ctcf_Duke	32	53	29	408	1.51944e-26
Duke	Gm12878V3	MER66C	Yale	Gm12878	Gm12878	Rad21Iggrab	Rad21	33	28	22	579	1.81086e-26
Uw	Rep2K562	MER61E	Yale	K562	K562	bGata2	Gata2	68	40	37	323	2.59969e-26
Uw	Rep2K562	LTR41B	BroadPeaks	K562	K562	Ctcf	Ctcf	73	80	38	985	3.05823e-26
Duke	Mcf7	HERVK-int	DukeUta	Mcf7	Mcf7	Ctcf	Ctcf_Duke	44	49	37	240	5.04241e-26
Duke	K562V3	MamGypLTR3	BroadPeaks	K562	K562	Ctcf	Ctcf	69	68	35	948	5.47619e-26
Duke	Gm19240V2	LTR55	DukeUta	Gm19240	Gm19240	CtcfV2	Ctcf_Duke	41	52	32	408	7.07917e-26
Uw	Rep2K562	LTR55	Yale	K562	K562	Rad21	Rad21	58	38	32	408	1.04599e-25
Uw	Rep2K562	LTR19B	Yale	K562	K562	bGata2	Gata2	71	36	36	276	1.20087e-25
Duke	K562V3	LTR53	Yale	K562	K562	bGata2	Gata2	59	31	26	666	1.32614e-25
Uw	Rep2Helas3	LTR10F	Yale	Helas3	Helas3	JundRabigg	Jund	71	33	31	441	1.38881e-25
Duke	K562V3	LTR53	DukeUta	K562	K562	CmycV3	Cmyc	59	24	23	666	1.42443e-25
Uw	Rep2Helas3	MER66C	DukeUta	Helas3	Helas3	CtcfV3	Ctcf_Duke	56	52	33	579	1.57132e-25
Duke	Gm12878V3	LTR13	BroadPeaks	Gm12878	Gm12878	Ctcf	Ctcf	159	199	117	492	2.53641e-25
Duke	Helas3V3	MER44D	Yale	Helas3	Helas3	Cfos	Cfos	43	25	21	750	3.35402e-25
Uw	Rep2Helas3	MER44D	Yale	Helas3	Helas3	Cfos	Cfos	62	25	23	750	4.35599e-25
Duke	Helas3V3	MER44C	Yale	Helas3	Helas3	Cfos	Cfos	54	32	24	850	4.66435e-25
Duke	HuvecV2	MER44D	Yale	Huvec	Huvec	Cjun	Cjun	32	28	20	750	6.0845e-25
Uw	Rep2Mcf7	HUERS-P3-int	DukeUta	Mcf7	Mcf7	Ctcf	Ctcf_Duke	88	39	32	691	6.10146e-25
Duke	Hepg2V3	HERVK-int	DukeUta	Hepg2	Hepg2	CtcfV3	Ctcf_Duke	35	52	33	240	9.26867e-25
Duke	Gm12878V3	HERVK-int	DukeUta	Gm12878	Gm12878	CtcfV3	Ctcf_Duke	35	53	33	240	2.43007e-24
Uw	Rep2K562	HUERS-P3-int	DukeUta	K562	K562	CtcfV3	Ctcf_Duke	43	113	36	691	3.1221e-24
Duke	HuvecV2	HUERS-P3-int	DukeUta	Huvec	Huvec	CtcfV2	Ctcf_Duke	51	110	39	691	3.98707e-24
Uw	Rep2Helas3	LTR41B	Yale	Helas3	Helas3	Baf155Musigg	Baf155	68	38	26	985	5.75147e-24
Uw	Rep2K562	LTR53	Yale	K562	K562	Brg1Musigg	Brg1	61	23	22	666	5.83936e-24
Duke	Gm12878V3	MER66C	DukeUta	Gm12878	Gm12878	CtcfV3	Ctcf_Duke	33	48	25	579	6.86996e-24
Uw	Rep2K562	MER61A	DukeUta	K562	K562	Pol2V2	Pol2_Duke	45	43	25	797	7.88949e-24
Uw	Rep1H1es	LTR55	DukeUta	H1hesc	H1hesc	CtcfV2	Ctcf_Duke	47	39	29	408	8.49423e-24
Duke	NhekV2	LTR41B	BroadPeaks	Nhek	Nhek	Ctcf	Ctcf	70	67	33	985	8.88857e-24
Duke	Gm12878V3	HERVE-int	DukeUta	Gm12878	Gm12878	CtcfV3	Ctcf_Duke	47	69	42	250	8.90585e-24
Uw	Rep2K562	LTR53	BroadPeaks	K562	K562	Pol2b	Pol2b	61	36	27	666	9.82224e-24
Duke	Gm19240V2	MER66C	DukeUta	Gm19240	Gm19240	CtcfV2	Ctcf_Duke	25	34	20	579	1.23137e-23
Uw	Rep1Jurkat	(CGGGG)n	Hudsonalpha	Rep1Jurkat	Jurkat	Pol2Pcr2x	Pol2	281	102	77	925	1.45865e-23
Duke	Hepg2V3	HUERS-P3b-int	DukeUta	Hepg2	Hepg2	CtcfV3	Ctcf_Duke	30	48	25	468	1.76267e-23
Duke	Hepg2V3	MER66C	DukeUta	Hepg2	Hepg2	CtcfV3	Ctcf_Duke	29	45	23	579	1.77313e-23
Duke	Hepg2V3	MER61A	DukeUta	Hepg2	Hepg2	Pol2V2	Pol2_Duke	43	29	21	797	2.80202e-23
Uw	Rep2Helas3	LTR41B	Yale	Helas3	Helas3	Ini1Musigg	Ini1	68	40	26	985	4.50202e-23
Duke	HuvecV2	MamGypLTR3	BroadPeaks	Huvec	Huvec	Ctcf	Ctcf	47	61	27	948	4.82158e-23
Uw	Rep2K562	MER72	DukeUta	K562	K562	Pol2V2	Pol2_Duke	69	34	26	767	4.82928e-23
Duke	Gm12878V3	HERVK-int	BroadPeaks	Gm12878	Gm12878	Ctcf	Ctcf	35	33	27	240	5.57603e-23
Uw	Rep2Helas3	LSU-rRNA_Hsa	Yale	Helas3	Helas3	Nrf1Musigg	Nrf1	30	21	19	398	8.14483e-23
Duke	HuvecV2	MamGypLTR3	DukeUta	Huvec	Huvec	CmycV2	Cmyc	47	24	19	948	1.02294e-22
Uw	Rep2K562	MER54A	Hudsonalpha	Rep1K562	K562	Pu1	Pu1	48	31	23	655	1.13605e-22
Uw	Rep2K562	LTR62	Yale	K562	K562	bGata2	Gata2	42	22	22	316	1.23985e-22
Duke	K562V3	MER54A	DukeUta	K562	K562	CmycV3	Cmyc	42	17	17	655	1.4855e-22
Duke	K562V3	MER54A	Yale	K562	K562	bGata2	Gata2	42	17	17	655	1.4855e-22
Duke	Helas3V3	MER66C	DukeUta	Helas3	Helas3	CtcfV3	Ctcf_Duke	40	52	27	579	1.60999e-22
Duke	Gm12878V3	HUERS-P3-int	BroadPeaks	Gm12878	Gm12878	Ctcf	Ctcf	65	44	29	691	1.79048e-22
Duke	Gm19240V2	HERVK-int	DukeUta	Gm19240	Gm19240	CtcfV2	Ctcf_Duke	40	38	30	240	1.92289e-22
Uw	Rep2K562	MER61A	Hudsonalpha	Rep1K562	K562	Hey1	Hey1	45	23	19	797	2.12041e-22
Duke	Gm19238V2	MamRep564	DukeUta	Gm19238	Gm19238	CtcfV2	Ctcf_Duke	25	27	17	784	2.17755e-22
Duke	Gm19240V2	MamRep564	DukeUta	Gm19240	Gm19240	CtcfV2	Ctcf_Duke	27	30	18	784	2.18706e-22
Uw	Rep1H1es	LTR9B	Hudsonalpha	Rep1H1hesc	H1hesc	Taf1Pcr1x	Taf1	165	34	33	761	2.24069e-22
Duke	K562V3	LTR55	DukeUta	K562	K562	CtcfV3	Ctcf_Duke	48	60	34	408	2.53198e-22
Duke	K562V3	SST1	DukeUta	K562	K562	Pol2V2	Pol2_Duke	114	45	37	613	2.63437e-22
Uw	Rep2Mcf7	HERVE-int	DukeUta	Mcf7	Mcf7	Ctcf	Ctcf_Duke	60	60	44	250	2.68412e-22
Duke	Hepg2V3	MER51A	Hudsonalpha	Rep1Hepg2	Hepg2	Pol2	Pol2	116	27	25	954	3.19432e-22
Uw	Rep2K562	MER66C	Yale	K562	K562	Rad21	Rad21	39	28	21	579	4.16425e-22
Duke	K562V3	MER54A	DukeUta	K562	K562	Pol2V2	Pol2_Duke	42	32	22	655	4.24917e-22
Uw	Rep2K562	LTR10A	Yale	K562	K562	CfosV2	Cfos	38	34	26	315	4.49387e-22
Uw	Rep2K562	LTR5B	Hudsonalpha	Rep1K562	K562	Pu1	Pu1	91	95	57	423	4.60236e-22
Duke	Mcf7	HUERS-P3-int	DukeUta	Mcf7	Mcf7	Ctcf	Ctcf_Duke	71	39	28	691	6.10018e-22
Uw	Rep2K562	LTR19C	Yale	K562	K562	bGata2	Gata2	40	24	24	223	6.1541e-22
Uw	Rep2K562	MER61E	BroadPeaks	K562	K562	Pol2b	Pol2b	68	39	34	323	7.57972e-22
Duke	HuvecV2	HERVK-int	DukeUta	Huvec	Huvec	CtcfV2	Ctcf_Duke	36	52	32	240	7.70112e-22
Duke	K562V3	MER66C	Yale	K562	K562	Rad21	Rad21	40	28	21	579	8.6532e-22
Duke	Gm12878V3	HERVK-int	Yale	Gm12878	Gm12878	Rad21Iggrab	Rad21	35	32	26	240	1.05438e-21
Uw	Rep2K562	LTR53	Yale	K562	K562	bGata1V2	Gata1	61	19	19	666	1.05772e-21
Uw	Rep2Helas3	LFSINE_Vert	Yale	Helas3	Helas3	JundRabigg	Jund	40	19	16	965	2.36436e-21
Duke	Helas3V3	LTR41B	Yale	Helas3	Helas3	Ini1Musigg	Ini1	97	40	28	985	2.86213e-21
Duke	Helas3V3	MamRep564	DukeUta	Helas3	Helas3	CtcfV3	Ctcf_Duke	28	46	20	784	5.32596e-21
Uw	Rep2K562	MER61E	DukeUta	K562	K562	Pol2V2	Pol2_Duke	68	38	33	323	5.38077e-21
Uw	Rep2Nb4	(CGGGG)n	Yale	Nb4	Nb4	Pol2V2	Pol2_Yale	273	154	96	925	7.52207e-21
Uw	Rep2K562	LTR55	DukeUta	K562	K562	CtcfV3	Ctcf_Duke	58	60	36	408	8.47112e-21
Duke	K562V3	MER51A	Yale	K562	K562	Nfyb	Nfyb	96	326	75	954	1.23427e-20
Uw	Rep1Mcf7	LTR55	DukeUta	Mcf7	Mcf7	Ctcf	Ctcf_Duke	35	48	26	408	1.3609e-20
Duke	Hepg2V3	LTR28	DukeUta	Hepg2	Hepg2	CtcfV3	Ctcf_Duke	35	32	21	522	1.42455e-20
Duke	Gm12878V3	HUERS-P3b-int	Yale	Gm12878	Gm12878	Rad21Iggrab	Rad21	34	27	20	468	1.42857e-20
Uw	Rep2Helas3	LTR23	Yale	Helas3	Helas3	Ap2gamma	Ap2gamma	43	18	16	837	1.58065e-20
Uw	Rep2Helas3	LTR55	DukeUta	Helas3	Helas3	CtcfV3	Ctcf_Duke	34	62	28	408	1.67383e-20
Uw	Rep2K562	LTR10A	Yale	K562	K562	CjunV2	Cjun	38	63	32	315	1.90527e-20
Duke	Hepg2V3	MamRep564	DukeUta	Hepg2	Hepg2	CtcfV3	Ctcf_Duke	26	45	19	784	1.94187e-20
Uw	Rep1H1es	HERVIP10FH-int	DukeUta	H1hesc	H1hesc	CtcfV2	Ctcf_Duke	43	36	22	679	1.99909e-20
Duke	Hepg2V3	HUERS-P3-int	BroadPeaks	Hepg2	Hepg2	Ctcf	Ctcf	53	60	29	691	2.00318e-20
Uw	Rep2K562	MER54A	DukeUta	K562	K562	Pol2V2	Pol2_Duke	48	32	22	655	2.05118e-20
Uw	Rep2K562	MER44C	Yale	K562	K562	CjunV2	Cjun	47	44	23	850	2.5443e-20
Uw	Rep1H1es	LTR1D	BroadPeaks	H1hesc	H1hesc	Ctcf	Ctcf	87	39	26	989	2.66072e-20
Duke	Hepg2V3	MER61A	Hudsonalpha	Rep1Hepg2	Hepg2	Pol2	Pol2	43	18	16	797	3.47344e-20
Duke	K562V3	LTR53	Yale	K562	K562	Brg1Musigg	Brg1	59	23	20	666	4.51894e-20
Uw	Rep2K562	LTR19B	DukeUta	K562	K562	CmycV3	Cmyc	71	29	29	276	4.54648e-20
Uw	Rep2K562	(CGGGG)n	DukeUta	K562	K562	CmycV3	Cmyc	296	147	96	925	7.42215e-20
Uw	Rep2K562	MER66C	DukeUta	K562	K562	CtcfV3	Ctcf_Duke	39	52	25	579	7.97983e-20
Duke	Mcf7	HERVE-int	DukeUta	Mcf7	Mcf7	Ctcf	Ctcf_Duke	89	60	51	250	8.08744e-20
Duke	Gm19239V2	MamRep564	DukeUta	Gm19239	Gm19239	CtcfV2	Ctcf_Duke	32	32	18	784	1.06601e-19
Uw	Rep2K562	LTR5B	Yale	K562	K562	bGata2	Gata2	91	29	28	423	1.20209e-19
Duke	K562V3	LTR53	Yale	K562	K562	bGata1V2	Gata1	59	19	18	666	1.39985e-19
Uw	Rep2Helas3	LTR10A	Yale	Helas3	Helas3	JundRabigg	Jund	70	26	26	315	1.44019e-19
Duke	HuvecV2	LTR41B	DukeUta	Huvec	Huvec	CmycV2	Cmyc	63	22	18	985	1.53722e-19
Duke	K562V3	HERVK-int	Yale	K562	K562	Rad21	Rad21	39	35	27	240	1.54963e-19
Uw	Rep2Helas3	LTR10F	Yale	Helas3	Helas3	Cfos	Cfos	71	22	22	441	1.58193e-19
Duke	HuvecV2	LTR55	DukeUta	Huvec	Huvec	CtcfV2	Ctcf_Duke	32	52	25	408	1.70653e-19
Duke	Hepg2V3	MER66C	BroadPeaks	Hepg2	Hepg2	Ctcf	Ctcf	29	21	16	579	1.98544e-19
Duke	K562V3	MER66C	DukeUta	K562	K562	CtcfV3	Ctcf_Duke	40	52	25	579	2.02156e-19
Duke	Hepg2V3	MER61A	Hudsonalpha	Rep1Hepg2	Hepg2	Hey1Pcr1x	Hey1	43	19	16	797	2.1236e-19
Uw	Rep2Nb4	MER51A	Yale	Nb4	Nb4	Pol2V2	Pol2_Yale	74	20	18	954	2.14304e-19
Uw	Rep1H1es	HUERS-P2-int	BroadPeaks	H1hesc	H1hesc	Ctcf	Ctcf	32	33	24	247	2.14841e-19
Duke	K562V3	LTR53	BroadPeaks	K562	K562	Pol2b	Pol2b	59	36	24	666	2.23497e-19
Duke	Helas3V3	LTR41B	Yale	Helas3	Helas3	Baf155Musigg	Baf155	97	38	26	985	2.50018e-19
Uw	Rep1Nb4V2	(CGGGG)n	Yale	Nb4	Nb4	Pol2V2	Pol2_Yale	250	154	89	925	3.8595e-19
Uw	Rep2Helas3	MER66C	Yale	Helas3	Helas3	ifngStat1	ifngStat1	56	21	19	579	4.11796e-19
Duke	HuvecV2	MamRep564	DukeUta	Huvec	Huvec	CtcfV2	Ctcf_Duke	29	45	19	784	5.32441e-19
Uw	Rep1Mcf7	MamGypLTR3	DukeUta	Mcf7	Mcf7	Ctcf	Ctcf_Duke	58	106	33	948	5.56583e-19
Uw	Rep1H1es	HUERS-P3-int	DukeUta	H1hesc	H1hesc	CtcfV2	Ctcf_Duke	46	34	21	691	6.38344e-19
Uw	Rep2K562	MER54A	DukeUta	K562	K562	CmycV3	Cmyc	48	17	16	655	7.98387e-19
Uw	Rep2K562	MER54A	Yale	K562	K562	bGata2	Gata2	48	17	16	655	7.98387e-19
Uw	Rep1H1es	LSU-rRNA_Hsa	Hudsonalpha	Rep1H1hesc	H1hesc	Taf1Pcr1x	Taf1	37	16	16	398	9.22445e-19
Duke	Gm19238V2	HERVE-int	DukeUta	Gm19238	Gm19238	CtcfV2	Ctcf_Duke	38	58	32	250	1.09077e-18
Uw	Rep2K562	(CGGGG)n	Yale	K562	K562	Pol2V2	Pol2_Yale	296	160	100	925	1.21813e-18
Uw	Rep2K562	MER44D	Yale	K562	K562	CjunV2	Cjun	25	31	16	750	1.24918e-18
Duke	Gm12878V3	MER51A	Hudsonalpha	Rep1Gm12878	Gm12878	Sp1Pcr1x	Sp1	55	42	22	954	1.30393e-18
Duke	Progfib	MamRep564	DukeUta	Progfib	Progfib	Ctcf	Ctcf_Duke	30	38	18	784	1.31277e-18
Uw	Rep2K562	MER74B	Yale	K562	K562	bGata2	Gata2	42	16	14	936	1.44705e-18
Uw	Rep1H1es	LTR55	BroadPeaks	H1hesc	H1hesc	Ctcf	Ctcf	47	40	26	408	1.57112e-18
Duke	HuvecV2	MER44D	DukeUta	Huvec	Huvec	CmycV2	Cmyc	32	17	14	750	1.64509e-18
Duke	K562V3	LTR19B	Yale	K562	K562	bGata2	Gata2	44	36	27	276	1.70823e-18
Duke	K562V3	MER61A	Hudsonalpha	Rep1K562	K562	Hey1	Hey1	45	23	17	797	1.78659e-18
Uw	Rep2Helas3	MamRep564	DukeUta	Helas3	Helas3	CtcfV3	Ctcf_Duke	34	46	20	784	1.93211e-18
Duke	K562V3	MER61A	Yale	K562	K562	bE2f6	E2f6	45	17	15	797	1.94707e-18
Uw	Rep2Helas3	LSU-rRNA_Hsa	Yale	Helas3	Helas3	Ini1Musigg	Ini1	30	21	17	398	1.98782e-18
Duke	K562V3	MamGypLTR3	Yale	K562	K562	bSetdb1	Setdb1	69	28	20	948	2.01358e-18
Uw	Rep1Mcf7	HERVE-int	DukeUta	Mcf7	Mcf7	Ctcf	Ctcf_Duke	49	60	37	250	2.26076e-18
Uw	Rep2Helas3	LTR23	Yale	Helas3	Helas3	Ap2alpha	Ap2alpha	43	13	13	837	2.52773e-18
Uw	Rep2K562	LTR53	Hudsonalpha	Rep1K562	K562	Pu1	Pu1	61	20	18	666	2.63964e-18
Uw	Rep1H1es	HERVK-int	DukeUta	H1hesc	H1hesc	CtcfV2	Ctcf_Duke	31	49	27	240	2.71999e-18
Uw	Rep2K562	LTR53	Yale	K562	K562	CmycV2	Cmyc_Yale	61	16	16	666	3.39602e-18
Duke	Hepg2V3	LTR41B	DukeUta	Hepg2	Hepg2	CmycV3	Cmyc	101	23	20	985	3.6357e-18
Duke	HuvecV2	MER66C	DukeUta	Huvec	Huvec	CtcfV2	Ctcf_Duke	32	40	20	579	3.78438e-18
Duke	Helas3V3	LTR10F	Yale	Helas3	Helas3	JundRabigg	Jund	28	33	19	441	4.27438e-18
Uw	Rep2Helas3	LTR10F	Yale	Helas3	Helas3	CjunRabigg	Cjun	71	25	23	441	4.34716e-18
Uw	Rep2K562	LTR13A	DukeUta	K562	K562	Pol2V2	Pol2_Duke	56	61	44	187	4.39057e-18
Duke	Gm12878V3	HERVE-int	Yale	Gm12878	Gm12878	NfkbIggrab	Nfkb	47	33	27	250	5.14357e-18
Uw	Rep2Helas3	LTR47A	Yale	Helas3	Helas3	ifngStat1	ifngStat1	34	62	21	896	5.91895e-18
Uw	Rep2K562	LTR9B	Yale	K562	K562	CmycV2	Cmyc_Yale	31	27	16	761	6.0631e-18
Duke	Hepg2V3	MamGypLTR3	DukeUta	Hepg2	Hepg2	CmycV3	Cmyc	77	19	17	948	7.47771e-18
Duke	Gm12891V2	MER66C	DukeUta	Gm12891	Gm12891	CtcfV2	Ctcf_Duke	25	28	16	579	8.26439e-18
Duke	Mcf7	MamRep564	DukeUta	Mcf7	Mcf7	Ctcf	Ctcf_Duke	47	27	18	784	9.3983e-18
Uw	Rep2Helas3	LTR23	Yale	Helas3	Helas3	ifngStat1	ifngStat1	43	16	14	837	1.02785e-17
Uw	Rep2K562	MER83	Yale	K562	K562	bGata2	Gata2	58	22	20	452	1.04391e-17
Duke	Gm19239V2	MER66C	DukeUta	Gm19239	Gm19239	CtcfV2	Ctcf_Duke	32	31	18	579	1.09052e-17
Duke	Gm19240V2	HERVE-int	DukeUta	Gm19240	Gm19240	CtcfV2	Ctcf_Duke	52	58	37	250	1.28073e-17
Duke	Hepg2V3	HUERS-P3b-int	DukeUta	Hepg2	Hepg2	CmycV3	Cmyc	30	21	16	468	1.29371e-17
Duke	Gm12878V3	SST1	DukeUta	Gm12878	Gm12878	Pol2	Pol2_Duke	100	31	26	613	1.40133e-17
Duke	Gm12878V3	MER57E1	Yale	Gm12878	Gm12878	NfkbIggrab	Nfkb	35	63	25	505	1.44807e-17
Uw	Rep2Mcf7	MamRep564	DukeUta	Mcf7	Mcf7	Ctcf	Ctcf_Duke	57	27	19	784	1.44948e-17
Duke	NhekV2	MamGypLTR3	BroadPeaks	Nhek	Nhek	Ctcf	Ctcf	56	68	26	948	1.60379e-17
Duke	Helas3V3	HERVL18-int	DukeUta	Helas3	Helas3	CtcfV3	Ctcf_Duke	30	23	16	537	1.61365e-17
Duke	K562V3	MER54A	Yale	K562	K562	CjunV2	Cjun	42	15	14	655	2.8419e-17
Uw	Rep2K562	LTR53	Yale	K562	K562	CjunV2	Cjun	61	19	17	666	3.49332e-17
Uw	Rep1H1es	LTR13	BroadPeaks	H1hesc	H1hesc	Ctcf	Ctcf	176	338	160	492	3.95798e-17
Duke	K562V3	MER54A	Yale	K562	K562	bGata1V2	Gata1	42	13	13	655	4.38583e-17
Uw	Rep1H1es	MER66C	BroadPeaks	H1hesc	H1hesc	Ctcf	Ctcf	47	38	22	579	4.38633e-17
Uw	Rep2K562	LTR53	Yale	K562	K562	Ini1Musigg	Ini1	61	15	15	666	4.80611e-17
Uw	Rep2K562	MER61E	DukeUta	K562	K562	CmycV3	Cmyc	68	29	26	323	6.6049e-17
Uw	Rep2Helas3	LTR23	Yale	Helas3	Helas3	CjunRabigg	Cjun	43	12	12	837	6.72702e-17
Uw	Rep2K562	LTR18B	Yale	K562	K562	Nfe2V2	Nfe2	58	48	30	390	7.36259e-17
Uw	Rep2K562	MER44C	Yale	K562	K562	CfosV2	Cfos	47	31	18	850	8.47065e-17
Uw	Rep2K562	LTR5_Hs	Yale	K562	K562	bGata2	Gata2	109	25	23	626	9.44115e-17
Uw	Rep1H1es	LTR28	DukeUta	H1hesc	H1hesc	CtcfV2	Ctcf_Duke	52	78	32	522	9.89347e-17
Duke	K562V3	HUERS-P3-int	BroadPeaks	K562	K562	Ctcf	Ctcf	58	75	30	691	9.93437e-17
Duke	K562V3	MER74B	Yale	K562	K562	bGata2	Gata2	29	16	12	936	9.96941e-17
Duke	K562V3	LTR19C	Yale	K562	K562	bGata2	Gata2	37	24	21	223	1.33036e-16
Duke	NhekV2	LTR55	DukeUta	Nhek	Nhek	CtcfV2	Ctcf_Duke	29	59	23	408	1.65897e-16
Uw	Rep2K562	LSU-rRNA_Hsa	Hudsonalpha	Rep1K562	K562	Six5	Six5	30	21	16	398	1.75723e-16
Uw	Rep1H1es	LTR12D	DukeUta	H1hesc	H1hesc	CtcfV2	Ctcf_Duke	29	29	17	481	2.34893e-16
Duke	K562V3	MER72	DukeUta	K562	K562	Pol2V2	Pol2_Duke	41	34	18	767	2.49553e-16
Duke	K562V3	HERVK-int	DukeUta	K562	K562	CtcfV3	Ctcf_Duke	39	57	31	240	2.59487e-16
Uw	Rep2K562	MER44D	Yale	K562	K562	CfosV2	Cfos	25	21	13	750	2.69876e-16
Duke	K562V3	LTR19B	DukeUta	K562	K562	CmycV3	Cmyc	44	29	23	276	2.71195e-16
Duke	HuvecV2	HERVK-int	BroadPeaks	Huvec	Huvec	Ctcf	Ctcf	36	54	29	240	2.78232e-16
Uw	Rep2K562	MER54A	Yale	K562	K562	CfosV2	Cfos	48	13	13	655	3.3158e-16
Uw	Rep1Jurkat	(CCCCG)n	Hudsonalpha	Rep1Jurkat	Jurkat	Pol2Pcr2x	Pol2	231	97	63	827	3.60164e-16
Uw	Rep2K562	MamRep564	Yale	K562	K562	Rad21	Rad21	24	29	14	784	3.68896e-16
Uw	Rep2K562	MER74B	Yale	K562	K562	Brg1Musigg	Brg1	42	11	11	936	3.75178e-16
Duke	K562V3	LTR53	Yale	K562	K562	CmycV2	Cmyc_Yale	59	16	15	666	4.05519e-16
Duke	Hepg2V3	MER51A	Yale	Hepg2	Hepg2	Pol2	Pol2_Yale	116	26	21	954	4.23302e-16
Duke	Hepg2V3	HUERS-P3b-int	BroadPeaks	Hepg2	Hepg2	Ctcf	Ctcf	30	33	18	468	4.56681e-16
Uw	Rep2K562	LTR5_Hs	DukeUta	K562	K562	Pol2V2	Pol2_Duke	109	58	36	626	5.51276e-16
Uw	Rep1H1es	LTR9B	Hudsonalpha	Rep1H1hesc	H1hesc	Pol2Pcr1x	Pol2	165	25	24	761	5.85636e-16
Uw	Rep2K562	MER54A	BroadPeaks	K562	K562	Pol2b	Pol2b	48	24	17	655	6.03634e-16
Duke	Hepg2V3	HERVK-int	BroadPeaks	Hepg2	Hepg2	Ctcf	Ctcf	35	48	27	240	6.08802e-16
Uw	Rep1Nb4V2	MER51A	Yale	Nb4	Nb4	Pol2V2	Pol2_Yale	89	20	17	954	6.21249e-16
Duke	Helas3V3	AmnSINE1	Yale	Helas3	Helas3	Ini1Musigg	Ini1	54	19	14	1115	6.46263e-16
Duke	Gm12878V3	AmnSINE1	Hudsonalpha	Rep1Gm12878	Gm12878	Ebf	Ebf	48	17	13	1115	6.54679e-16
Uw	Rep2K562	LSU-rRNA_Hsa	Yale	K562	K562	bGata1V2	Gata1	30	16	14	398	7.03531e-16
Uw	Rep2K562	(CCCCG)n	Yale	K562	K562	bE2f4	E2f4	255	143	86	827	7.42592e-16
Duke	Helas3V3	MER77	Yale	Helas3	Helas3	Ap2alpha	Ap2alpha	69	15	13	1299	8.1881e-16
Uw	Rep2Helas3	Tigger16a	DukeUta	Helas3	Helas3	CtcfV3	Ctcf_Duke	23	23	13	699	8.27053e-16
Duke	Hepg2V3	MER51A	Yale	Hepg2	Hepg2	CebpbForskln	Cebpb	116	29	22	954	8.3014e-16
Uw	Rep2K562	LSU-rRNA_Hsa	Yale	K562	K562	bSetdb1	Setdb1	30	19	15	398	8.78229e-16
Uw	Rep2K562	LTR19C	DukeUta	K562	K562	Pol2V2	Pol2_Duke	40	31	24	223	8.91529e-16
Uw	Rep2Helas3	Plat_L3	DukeUta	Helas3	Helas3	CmycV3	Cmyc	112	13	11	3696	8.92284e-16
Uw	Rep1H1es	MER51A	DukeUta	H1hesc	H1hesc	Pol2V2	Pol2_Duke	66	55	24	954	9.31112e-16
Uw	Rep2K562	LTR5_Hs	Yale	K562	K562	CmycV2	Cmyc_Yale	109	19	19	626	9.38634e-16
Uw	Rep2Helas3	MER44C	Yale	Helas3	Helas3	ifngStat1	ifngStat1	90	17	16	850	1.08011e-15
Duke	Gm12878V3	HERVE-int	Yale	Gm12878	Gm12878	Rad21Iggrab	Rad21	47	37	27	250	1.09567e-15
Duke	Helas3V3	MER44D	Yale	Helas3	Helas3	ifngStat1	ifngStat1	43	18	14	750	1.12851e-15
Uw	Rep2K562	LTR62	DukeUta	K562	K562	Pol2V2	Pol2_Duke	42	34	23	316	1.13889e-15
Uw	Rep2Helas3	AmnSINE1	Yale	Helas3	Helas3	Brg1Iggmus	Brg1	89	17	15	1115	1.26799e-15
Duke	Helas3V3	MER77	Yale	Helas3	Helas3	ifngStat1	ifngStat1	69	34	18	1299	1.28316e-15
Duke	Gm12891V2	LTR55	DukeUta	Gm12891	Gm12891	CtcfV2	Ctcf_Duke	28	45	20	408	1.37536e-15
Uw	Rep1H1es	LTR50	Hudsonalpha	Rep1H1hesc	H1hesc	Taf1Pcr1x	Taf1	236	18	16	2615	1.54539e-15
Uw	Rep1Nhlf	LTR41B	BroadPeaks	Nhlf	Nhlf	Ctcf	Ctcf	56	68	24	985	1.68546e-15
Duke	Helas3V3	Tigger7	Hudsonalpha	Rep1Helas3	Helas3	Pol2	Pol2	101	30	15	3105	1.6989e-15
Duke	Helas3V3	LTR10F	Yale	Helas3	Helas3	Cfos	Cfos	28	22	15	441	1.83982e-15
Uw	Rep2Helas3	LSU-rRNA_Hsa	Yale	Helas3	Helas3	Brf2	Brf2	30	14	13	398	1.93484e-15
Uw	Rep2K562	LSU-rRNA_Hsa	Yale	K562	K562	bYy1	Yy1	30	23	16	398	1.96253e-15
Duke	Gm12891V2	HERVE-int	DukeUta	Gm12891	Gm12891	CtcfV2	Ctcf_Duke	57	58	37	250	1.96256e-15
Duke	Helas3V3	LTR41	Yale	Helas3	Helas3	Baf170Musigg	Baf170	167	25	19	1731	1.98239e-15
Duke	K562V3	SST1	Yale	K562	K562	Znf263	Znf263	114	54	35	613	2.25329e-15
Uw	Rep2K562	MER44B	Yale	K562	K562	Sirt6	Sirt6	94	14	12	2125	2.33996e-15
Uw	Rep1H1es	MER61C	DukeUta	H1hesc	H1hesc	Pol2V2	Pol2_Duke	40	39	24	305	2.39687e-15
Duke	NhekV2	(CA)n	BroadPeaks	Nhek	Nhek	Pol2b	Pol2b	530	186	20	54609	2.82171e-15
Duke	Helas3V3	(CGG)n	Yale	Helas3	Helas3	Cmyc	Cmyc_Yale	242	117	59	1220	2.88916e-15
Uw	Rep2K562	LSU-rRNA_Hsa	Yale	K562	K562	Atf3	Atf3	30	12	12	398	3.10059e-15
Uw	Rep2K562	LTR55	DukeUta	K562	K562	Pol2V2	Pol2_Duke	58	24	20	408	3.10153e-15
Uw	Rep2K562	MER49	Yale	K562	K562	Sirt6	Sirt6	89	12	12	1355	3.11688e-15
Duke	Hsmm	LTR41B	BroadPeaks	Hsmm	Hsmm	Ctcf	Ctcf	51	77	24	985	3.14411e-15
Uw	Rep2K562	MER66C	BroadPeaks	K562	K562	Ctcf	Ctcf	39	28	17	579	3.43298e-15
Duke	K562V3	LTR50	Yale	K562	K562	Znf263	Znf263	132	206	40	2615	3.58778e-15
Uw	Rep2K562	LTR13	Hudsonalpha	Rep1K562	K562	Usf1	Usf1	86	39	28	492	3.60637e-15
Duke	Gm12878V3	HUERS-P3b-int	BroadPeaks	Gm12878	Gm12878	Ctcf	Ctcf	34	17	14	468	3.62699e-15
Uw	Rep2Helas3	AmnSINE1	DukeUta	Helas3	Helas3	CtcfV3	Ctcf_Duke	89	41	22	1115	3.70127e-15
Duke	HuvecV2	U2	DukeUta	Huvec	Huvec	CmycV2	Cmyc	19	12	9	1079	3.73976e-15
Duke	Helas3V3	MER74A	DukeUta	Helas3	Helas3	CtcfV3	Ctcf_Duke	57	36	16	1578	3.78491e-15
Duke	K562V3	(CGG)n	DukeUta	K562	K562	Pol2V2	Pol2_Duke	303	183	90	1220	4.13902e-15
Duke	K562V3	MLT1J2	Yale	K562	K562	Znf263	Znf263	169	201	29	6868	4.15172e-15
Duke	Helas3V3	MER77	Yale	Helas3	Helas3	Cfos	Cfos	69	16	13	1299	4.17653e-15
Uw	Rep2Helas3	LTR18B	Yale	Helas3	Helas3	JundRabigg	Jund	31	14	13	390	4.34034e-15
Duke	Gm12878V3	LTR13	Hudsonalpha	Rep1Gm12878	Gm12878	Tcf12	Tcf12	159	37	34	492	4.45319e-15
Uw	Rep2K562	MER54B	Yale	K562	K562	bGata1V2	Gata1	34	14	13	431	5.20866e-15
Uw	Rep2K562	MamRep564	DukeUta	K562	K562	CtcfV3	Ctcf_Duke	24	42	15	784	5.37621e-15
Uw	Rep1Mcf7	MER50	Yale	Mcf7	Mcf7	Hae2f1	Hae2f1	96	24	14	2552	6.14005e-15
Uw	Rep1H1es	HUERS-P2-int	DukeUta	H1hesc	H1hesc	CtcfV2	Ctcf_Duke	32	20	17	247	6.93582e-15
Uw	Rep2Helas3	MER61A	DukeUta	Helas3	Helas3	Pol2	Pol2_Duke	34	16	12	797	7.05718e-15
Uw	Rep2K562	LTR19C	Yale	K562	K562	bGata1V2	Gata1	40	17	17	223	7.07317e-15
Uw	Rep2Helas3	LTR26	Yale	Helas3	Helas3	Cfos	Cfos	56	15	14	615	7.40124e-15
Duke	Mcf7	(CGG)n	Yale	Mcf7	Mcf7	Hae2f1	Hae2f1	215	118	55	1220	7.70825e-15
Duke	Gm12878V3	MLT1M	Hudsonalpha	Rep1Gm12878	Gm12878	Sp1Pcr1x	Sp1	71	17	11	2945	7.87707e-15
Duke	K562V3	MER61F	Yale	K562	K562	bGata2	Gata2	19	13	13	157	7.99459e-15
Uw	Rep2Nhlf	MER91B	BroadPeaks	Nhlf	Nhlf	Ctcf	Ctcf	57	38	16	1606	8.31351e-15
Uw	Rep2K562	MER72	Yale	K562	K562	bGata2	Gata2	69	13	13	767	8.38506e-15
Uw	Rep2Helas3	MER44C	Yale	Helas3	Helas3	Brg1Iggmus	Brg1	90	14	14	850	8.53864e-15
Duke	Helas3V3	MER61A	DukeUta	Helas3	Helas3	Pol2	Pol2_Duke	47	16	13	797	9.0494e-15
Duke	K562V3	MER61A	DukeUta	K562	K562	Pol2V2	Pol2_Duke	45	43	19	797	9.59444e-15
Duke	K562V3	(TG)n	Yale	K562	K562	bGata1V2	Gata1	622	93	16	54843	9.99869e-15
Uw	Rep2Helas3	MLT1M	Yale	Helas3	Helas3	ifngStat1	ifngStat1	96	33	15	2945	1.01961e-14
Duke	K562V3	HUERS-P3-int	DukeUta	K562	K562	CmycV3	Cmyc	58	24	17	691	1.02167e-14
Uw	Rep2K562	LSU-rRNA_Hsa	Yale	K562	K562	bE2f4	E2f4	30	21	15	398	1.134e-14
Duke	K562V3	MER54A	Yale	K562	K562	CfosV2	Cfos	42	13	12	655	1.16502e-14
Duke	K562V3	HUERS-P2-int	BroadPeaks	K562	K562	Ctcf	Ctcf	18	21	14	247	1.26922e-14
Uw	Rep1H1es	LTR5_Hs	DukeUta	H1hesc	H1hesc	Pol2V2	Pol2_Duke	144	100	55	626	1.27666e-14
Uw	Rep2K562	MER41B	Yale	K562	K562	Sirt6	Sirt6	289	16	15	2847	1.29757e-14
Uw	Rep2K562	LTR52	DukeUta	K562	K562	CmycV3	Cmyc	35	9	9	1080	1.3253e-14
Uw	Rep2K562	LSU-rRNA_Hsa	Yale	K562	K562	Nelfe	Nelfe	30	15	13	398	1.38689e-14
Duke	Helas3V3	(CTG)n	Yale	Helas3	Helas3	Ini1Musigg	Ini1	71	40	21	899	1.40951e-14
Uw	Rep1H1es	MER52D	DukeUta	H1hesc	H1hesc	Pol2V2	Pol2_Duke	62	37	22	598	1.46294e-14
Uw	Rep2K562	LSU-rRNA_Hsa	Hudsonalpha	Rep1K562	K562	Pu1	Pu1	30	25	16	398	1.51545e-14
Uw	Rep2K562	LTR13A	Hudsonalpha	Rep1K562	K562	Usf1	Usf1	56	26	25	187	1.55904e-14
Uw	Rep1H1es	MamGypLTR3	DukeUta	H1hesc	H1hesc	Pol2V2	Pol2_Duke	88	35	21	948	1.57135e-14
Duke	Helas3V3	MER77	Yale	Helas3	Helas3	Cmyc	Cmyc_Yale	69	14	12	1299	1.59979e-14
Uw	Rep2K562	LSU-rRNA_Hsa	Hudsonalpha	Rep1K562	K562	Hey1	Hey1	30	18	14	398	1.64668e-14
Uw	Rep2K562	LTR9	Hudsonalpha	Rep1K562	K562	Taf1	Taf1	116	11	11	1990	1.66438e-14
Uw	Rep2Nb4	(CCCCG)n	Yale	Nb4	Nb4	Pol2V2	Pol2_Yale	245	126	75	827	1.79407e-14
Uw	Rep1H1es	LTR33A_	BroadPeaks	H1hesc	H1hesc	Ctcf	Ctcf	79	41	18	1656	1.85011e-14
Uw	Rep2K562	MER51A	DukeUta	K562	K562	Pol2V2	Pol2_Duke	95	52	26	954	1.8722e-14
Uw	Rep1H1es	MER52D	DukeUta	H1hesc	H1hesc	CtcfV2	Ctcf_Duke	62	45	24	598	1.9151e-14
Uw	Rep2K562	MER61A	Yale	K562	K562	bE2f6	E2f6	45	17	13	797	1.92953e-14
Duke	K562V3	MER54A	Yale	K562	K562	CmycV2	Cmyc_Yale	42	11	11	655	1.95284e-14
Duke	Hsmm	LTR41	BroadPeaks	Hsmm	Hsmm	Ctcf	Ctcf	79	131	29	1731	1.97952e-14
Uw	Rep2K562	LTR15	Yale	K562	K562	Ini1Musigg	Ini1	85	28	27	271	1.9931e-14
Uw	Rep2K562	(CCCCG)n	Hudsonalpha	Rep1K562	K562	Hey1	Hey1	255	122	75	827	2.03543e-14
Duke	K562V3	(CA)n	Hudsonalpha	Rep1K562	K562	Egr1	Egr1	586	32	11	54609	2.04406e-14
Uw	Rep1Nhlf	MER91B	BroadPeaks	Nhlf	Nhlf	Ctcf	Ctcf	60	38	16	1606	2.05777e-14
Duke	Gm12878V3	AmnSINE1	Yale	Gm12878	Gm12878	JundV2	Jund	48	13	11	1115	2.08502e-14
Uw	Rep2K562	MER57B2	Yale	K562	K562	Nfyb	Nfyb	34	33	14	1095	2.11963e-14
Uw	Rep2Mcf7	HUERS-P2-int	DukeUta	Mcf7	Mcf7	Ctcf	Ctcf_Duke	22	25	16	247	2.14477e-14
Duke	Hepg2V3	MER91C	Yale	Hepg2	Hepg2	CebpbForskln	Cebpb	80	72	23	1613	2.1935e-14
Duke	HuvecV2	GC_rich	Yale	Huvec	Huvec	Pol2	Pol2_Yale	2677	763	234	13637	2.23693e-14
Duke	K562V3	(CCG)n	Hudsonalpha	Rep1K562	K562	Hey1	Hey1	312	190	92	1237	2.24299e-14
Uw	Rep1H1es	HERVL18-int	BroadPeaks	H1hesc	H1hesc	Ctcf	Ctcf	30	22	14	537	2.25823e-14
Duke	Hepg2V3	LTR28	BroadPeaks	Hepg2	Hepg2	Ctcf	Ctcf	35	16	13	522	2.45287e-14
Uw	Rep2K562	LTR9B	Yale	K562	K562	Nfya	Nfya	31	14	11	761	2.46058e-14
Duke	Hepg2V3	MER91C	BroadPeaks	Hepg2	Hepg2	Ctcf	Ctcf	80	52	20	1613	2.4812e-14
Uw	Rep2K562	LTR7C	Yale	K562	K562	bGata2	Gata2	52	16	16	320	2.62584e-14
Uw	Rep2Nhlf	LTR41	BroadPeaks	Nhlf	Nhlf	Ctcf	Ctcf	91	114	29	1731	2.68232e-14
Duke	Mcf7	HUERS-P2-int	DukeUta	Mcf7	Mcf7	Ctcf	Ctcf_Duke	19	25	15	247	2.75488e-14
Duke	K562V3	(CGG)n	Yale	K562	K562	Pol2V2	Pol2_Yale	303	158	80	1220	2.89524e-14
Uw	Rep2K562	MER57B2	Yale	K562	K562	Nfya	Nfya	34	27	13	1095	2.90329e-14
Uw	Rep2K562	LTR13	DukeUta	K562	K562	CtcfV3	Ctcf_Duke	86	320	83	492	3.03902e-14
Uw	Rep2K562	MER54A	Yale	K562	K562	CjunV2	Cjun	48	15	13	655	3.11205e-14
Uw	Rep2K562	LTR5_Hs	DukeUta	K562	K562	CmycV3	Cmyc	109	43	29	626	3.15643e-14
Uw	Rep2Helas3	MER77	DukeUta	Helas3	Helas3	CmycV3	Cmyc	82	11	11	1299	3.28171e-14
Duke	K562V3	MLT1K	Yale	K562	K562	bYy1	Yy1	672	21	13	18155	3.31097e-14
Duke	Helas3V3	(CCG)n	Yale	Helas3	Helas3	Cmyc	Cmyc_Yale	262	140	67	1237	3.45534e-14
Uw	Rep2Helas3	MER44D	DukeUta	Helas3	Helas3	CmycV3	Cmyc	62	12	12	750	3.56863e-14
Uw	Rep1Mcf7	HUERS-P3-int	DukeUta	Mcf7	Mcf7	Ctcf	Ctcf_Duke	41	39	18	691	3.72546e-14
Duke	Gm12878V3	LTR43B	Yale	Gm12878	Gm12878	NfkbIggrab	Nfkb	21	18	14	229	3.73336e-14
Duke	Gm12878V3	MER57E1	Hudsonalpha	Rep1Gm12878	Gm12878	Sp1Pcr1x	Sp1	35	16	13	505	3.77381e-14
Uw	Rep2K562	LSU-rRNA_Hsa	Yale	K562	K562	CjunV2	Cjun	30	13	12	398	3.84281e-14
Duke	NhekV2	LTR16A1	DukeUta	Nhek	Nhek	CtcfV2	Ctcf_Duke	87	52	17	2808	3.94994e-14
Duke	Hepg2V3	C-rich	Hudsonalpha	Rep1Hepg2	Hepg2	P300	P300	1188	152	55	9429	4.08137e-14
Uw	Rep2Helas3	Tigger12c	Yale	Helas3	Helas3	JundRabigg	Jund	31	15	10	1262	4.49132e-14
Uw	Rep2K562	(CCCCG)n	Yale	K562	K562	Pol2V2	Pol2_Yale	255	128	77	827	4.55947e-14
Uw	Rep2Helas3	LTR10A	Yale	Helas3	Helas3	CjunRabigg	Cjun	70	19	19	315	4.57483e-14
Duke	Gm12878V3	MLT1M	Hudsonalpha	Rep1Gm12878	Gm12878	Pu1	Pu1	71	19	11	2945	4.61547e-14
Uw	Rep1H1es	(TCC)n	Hudsonalpha	Rep1H1hesc	H1hesc	Taf1Pcr1x	Taf1	78	29	17	1169	4.74924e-14
Uw	Rep2K562	LTR53	DukeUta	K562	K562	CmycV3	Cmyc	61	24	17	666	4.96617e-14
Duke	Gm12891V2	MamRep564	DukeUta	Gm12891	Gm12891	CtcfV2	Ctcf_Duke	26	22	12	784	5.02195e-14
Uw	Rep2K562	MER51A	Hudsonalpha	Rep1K562	K562	Hey1	Hey1	95	15	14	954	5.19744e-14
Duke	HuvecV2	AmnSINE1	DukeUta	Huvec	Huvec	Pol2V2	Pol2_Duke	54	33	16	1115	5.50315e-14
Duke	K562V3	MER61E	DukeUta	K562	K562	Pol2V2	Pol2_Duke	43	38	23	323	5.76194e-14
Uw	Rep2K562	LSU-rRNA_Hsa	Yale	K562	K562	Tfiiic	Tfiiic	30	19	14	398	5.99391e-14
Uw	Rep2K562	LTR19C	DukeUta	K562	K562	CmycV3	Cmyc	40	16	16	223	6.10061e-14
Uw	Rep2Helas3	LTR18A	Yale	Helas3	Helas3	JundRabigg	Jund	58	21	20	264	6.16343e-14
Duke	Hepg2V3	(CCG)n	Hudsonalpha	Rep1Hepg2	Hepg2	Taf1	Taf1	307	151	77	1237	6.34389e-14
Duke	K562V3	LTR19C	DukeUta	K562	K562	Pol2V2	Pol2_Duke	37	31	22	223	6.59908e-14
Duke	HuvecV2	MER66C	BroadPeaks	Huvec	Huvec	Ctcf	Ctcf	32	19	13	579	6.65721e-14
Duke	Helas3V3	MER44D	DukeUta	Helas3	Helas3	CmycV3	Cmyc	43	12	11	750	6.71823e-14
Uw	Rep2K562	LTR53	Yale	K562	K562	Ifna6hStat2	Ifna6hStat2	61	16	14	666	6.88793e-14
Uw	Rep2K562	MER54A	Yale	K562	K562	bGata1V2	Gata1	48	13	12	655	7.26806e-14
Duke	Helas3V3	AmnSINE1	Hudsonalpha	Rep1Helas3	Helas3	Pol2	Pol2	54	16	12	1115	7.35656e-14
Uw	Rep1Mcf7	(CA)n	DukeUta	Mcf7	Mcf7	Cmyc	Cmyc	500	730	33	54609	7.68319e-14
Uw	Rep2K562	(CGTG)n	Yale	K562	K562	bE2f4	E2f4	20	13	11	342	7.77601e-14
Uw	Rep2Helas3	LTR18B	Yale	Helas3	Helas3	Cfos	Cfos	31	13	12	390	7.997e-14
Duke	Hepg2V3	GC_rich	DukeUta	Hepg2	Hepg2	CmycV3	Cmyc	2758	2123	556	13637	8.25718e-14
Duke	Gm12878V3	LTR55	BroadPeaks	Gm12878	Gm12878	Ctcf	Ctcf	50	21	17	408	8.57421e-14
Duke	HuvecV2	C-rich	Yale	Huvec	Huvec	Pol2	Pol2_Yale	898	142	45	9429	8.68107e-14
Uw	Rep2Helas3	LTR22C	Yale	Helas3	Helas3	Max	Max	30	11	11	386	8.88291e-14
Duke	Gm19239V2	GC_rich	DukeUta	Gm19239	Gm19239	CtcfV2	Ctcf_Duke	2268	1632	378	13637	8.97273e-14
Uw	Rep2K562	LSU-rRNA_Hsa	Yale	K562	K562	Znf263	Znf263	30	48	20	398	9.16705e-14
Duke	Mcf7	AmnSINE1	DukeUta	Mcf7	Mcf7	Ctcf	Ctcf_Duke	49	37	16	1115	9.22786e-14
Uw	Rep1H1es	LTR28	BroadPeaks	H1hesc	H1hesc	Ctcf	Ctcf	52	46	23	522	9.34904e-14
Duke	K562V3	HUERS-P2-int	Yale	K562	K562	Rad21	Rad21	18	15	12	247	9.52146e-14
Uw	Rep2K562	LTR10A	DukeUta	K562	K562	Pol2V2	Pol2_Duke	38	22	17	315	9.78323e-14
Duke	Hepg2V3	MLT1M	Hudsonalpha	Rep1Hepg2	Hepg2	Fosl2Pcr1x	Fosl2	74	25	12	2945	9.94327e-14
Uw	Rep2K562	MER61A	Hudsonalpha	Rep1K562	K562	Pu1	Pu1	45	31	16	797	1.00666e-13
Duke	Mcf7	SST1	DukeUta	Mcf7	Mcf7	Ctcf	Ctcf_Duke	88	28	21	613	1.06267e-13
Duke	K562V3	LTR13	BroadPeaks	K562	K562	Ctcf	Ctcf	210	319	174	492	1.07788e-13
Duke	Gm12878V3	(CA)n	Hudsonalpha	Rep1Gm12878	Gm12878	Pbx3	Pbx3	420	1110	37	54609	1.08929e-13
Duke	Gm12891V2	HERVE-int	Yale	Gm12891	Gm12891	NfkbIggrab	Nfkb	57	48	32	250	1.14136e-13
Duke	Gm12891V2	GA-rich	Hudsonalpha	Rep1Gm12891	Gm12891	Pu1Pcr1x	Pu1	364	125	22	15551	1.20104e-13
Uw	Rep2K562	LTR53	Yale	K562	K562	bE2f6	E2f6	61	12	12	666	1.21059e-13
Uw	Rep2K562	(CGGGG)n	Hudsonalpha	Rep1K562	K562	Hey1	Hey1	296	127	78	925	1.2354e-13
Uw	Rep2K562	U1	Hudsonalpha	Rep1K562	K562	Pol2	Pol2	18	24	15	191	1.27459e-13
Uw	Rep2K562	(CGGGG)n	Hudsonalpha	Rep1K562	K562	Pol2	Pol2	296	94	63	925	1.45704e-13
Duke	K562V3	MER41B	Yale	K562	K562	CfosV2	Cfos	97	37	15	2847	1.57045e-13
Uw	Rep1H1es	LTR33A	DukeUta	H1hesc	H1hesc	Pol2V2	Pol2_Duke	76	48	17	2019	1.57548e-13
Duke	Gm12878V3	C-rich	Hudsonalpha	Rep1Gm12878	Gm12878	Pu1	Pu1	753	76	29	9429	1.67936e-13
Duke	HuvecV2	GC_rich	Yale	Huvec	Huvec	Max	Max	2677	835	248	13637	1.82679e-13
Uw	Rep1H1es	LSU-rRNA_Hsa	BroadPeaks	H1hesc	H1hesc	Ctcf	Ctcf	37	20	15	398	1.84929e-13
Duke	K562V3	LTR19C	Yale	K562	K562	bGata1V2	Gata1	37	17	16	223	1.90906e-13
Duke	K562V3	MER74A	DukeUta	K562	K562	CtcfV3	Ctcf_Duke	79	44	18	1578	1.90981e-13
Uw	Rep2Helas3	LTR50	Yale	Helas3	Helas3	Baf170Musigg	Baf170	92	25	13	2615	1.92297e-13
Uw	Rep1H1es	(CAG)n	Hudsonalpha	Rep1H1hesc	H1hesc	Taf1Pcr1x	Taf1	81	31	19	866	1.94794e-13
Uw	Rep1Nb4V2	(CCCCG)n	Yale	Nb4	Nb4	Pol2V2	Pol2_Yale	221	126	69	827	1.97601e-13
Duke	Gm12878V3	MamRep564	BroadPeaks	Gm12878	Gm12878	Ctcf	Ctcf	38	11	10	784	2.19603e-13
Uw	Rep2K562	LTR33A	Hudsonalpha	Rep1K562	K562	Six5	Six5	48	12	9	2019	2.30533e-13
Duke	Progfib	(GGA)n	DukeUta	Progfib	Progfib	Pol2	Pol2_Duke	74	67	24	1084	2.3664e-13
Uw	Rep2K562	MER61E	Yale	K562	K562	bGata1V2	Gata1	68	20	19	323	2.48109e-13
Uw	Rep2K562	LTR8A	Yale	K562	K562	Nfyb	Nfyb	137	56	20	2801	2.53173e-13
Duke	K562V3	HERVK-int	BroadPeaks	K562	K562	Ctcf	Ctcf	39	63	30	240	2.61462e-13
Duke	K562V3	MER51A	DukeUta	K562	K562	Pol2V2	Pol2_Duke	96	52	25	954	2.80965e-13
Duke	K562V3	MER61E	Yale	K562	K562	bGata2	Gata2	43	40	23	323	2.85635e-13
Uw	Rep2K562	LSU-rRNA_Hsa	Hudsonalpha	Rep1K562	K562	Taf1	Taf1	30	17	13	398	2.87039e-13
Uw	Rep2K562	LTR15	Yale	K562	K562	Brg1Musigg	Brg1	85	26	25	271	3.12533e-13
Duke	Helas3V3	AmnSINE1	Yale	Helas3	Helas3	Cmyc	Cmyc_Yale	54	11	10	1115	3.21583e-13
Uw	Rep2Mcf7	(GGA)n	DukeUta	Mcf7	Mcf7	Ctcf	Ctcf_Duke	102	31	19	1084	3.27045e-13
Duke	K562V3	GC_rich	Yale	K562	K562	bYy1	Yy1	2856	521	178	13637	3.40101e-13
Uw	Rep1H1es	AmnSINE1	BroadPeaks	H1hesc	H1hesc	Ctcf	Ctcf	66	26	15	1115	3.44583e-13
Duke	K562V3	MER74B	Yale	K562	K562	Brg1Musigg	Brg1	29	11	9	936	3.60656e-13
Duke	Helas3V3	LTR16A2	Yale	Helas3	Helas3	Baf155Musigg	Baf155	53	25	12	1828	3.6742e-13
Uw	Rep2Helas3	MER44D	Yale	Helas3	Helas3	ifngStat1	ifngStat1	62	18	14	750	3.7537e-13
Uw	Rep2K562	LTR64	Yale	K562	K562	CjunV2	Cjun	21	11	10	363	3.89117e-13
Uw	Rep2K562	LTR5_Hs	BroadPeaks	K562	K562	Pol2b	Pol2b	109	103	46	626	3.98543e-13
Uw	Rep2K562	LTR19A	Yale	K562	K562	bGata2	Gata2	46	12	12	441	4.006e-13
Uw	Rep1H1es	(CGGGG)n	DukeUta	H1hesc	H1hesc	Pol2V2	Pol2_Duke	368	232	139	925	4.03892e-13
Uw	Rep2Nhlf	LTR41B	BroadPeaks	Nhlf	Nhlf	Ctcf	Ctcf	51	68	21	985	4.07399e-13
Duke	K562V3	MER52-int	DukeUta	K562	K562	CtcfV3	Ctcf_Duke	31	33	16	495	4.16157e-13
Uw	Rep2K562	G-rich	Yale	K562	K562	bYy1	Yy1	596	73	25	9668	4.26268e-13
Uw	Rep2Helas3	LTR44	Yale	Helas3	Helas3	CjunRabigg	Cjun	34	14	14	214	4.43542e-13
Uw	Rep2SknshraV2	(CAG)n	Hudsonalpha	Rep2Sknshra	Sknshra	Nrsf	Nrsf	57	21	14	866	4.51562e-13
Duke	Gm12878V3	HUERS-P2-int	DukeUta	Gm12878	Gm12878	CtcfV3	Ctcf_Duke	15	33	14	247	4.54971e-13
Duke	Hepg2V3	MER77	Hudsonalpha	Rep1Hepg2	Hepg2	Usf1	Usf1	80	18	13	1299	4.55542e-13
Uw	Rep2Helas3	AmnSINE1	Yale	Helas3	Helas3	Cmyc	Cmyc_Yale	89	11	11	1115	4.6254e-13
Duke	Gm12891V2	MER66C	Hudsonalpha	Rep1Gm12891	Gm12891	Pou2f2Pcr1x	Pou2f2	25	21	12	579	4.68802e-13
Uw	Rep2K562	LTR55	BroadPeaks	K562	K562	Pol2b	Pol2b	58	16	15	408	4.97775e-13
Uw	Rep2K562	(TCC)n	Hudsonalpha	Rep1K562	K562	Hey1	Hey1	63	24	14	1169	5.0255e-13
Duke	K562V3	LTR53	Yale	K562	K562	Ini1Musigg	Ini1	59	15	13	666	5.07181e-13
Uw	Rep2Helas3	MER44D	Yale	Helas3	Helas3	Brg1Iggmus	Brg1	62	11	11	750	5.17101e-13
Uw	Rep2Helas3	MamGypLTR3	Yale	Helas3	Helas3	JundRabigg	Jund	54	13	11	948	5.17413e-13
Uw	Rep2K562	(TCC)n	DukeUta	K562	K562	CmycV3	Cmyc	63	20	13	1169	5.20345e-13
Uw	Rep2Helas3	HERVK-int	DukeUta	Helas3	Helas3	CtcfV3	Ctcf_Duke	24	61	22	240	5.39038e-13
Duke	Gm12878V3	MER44A	Hudsonalpha	Rep1Gm12878	Gm12878	Pax5n19	Pax5n19	44	15	9	2351	5.44349e-13
Duke	Gm12878V3	MER73	Hudsonalpha	Rep1Gm12878	Gm12878	Irf4	Irf4	32	14	13	280	5.74004e-13
Duke	K562V3	SST1	Yale	K562	K562	bE2f6	E2f6	114	25	21	613	5.75933e-13
Uw	Rep1H1es	LTR16A	DukeUta	H1hesc	H1hesc	Pol2V2	Pol2_Duke	212	130	24	6930	5.7872e-13
Duke	K562V3	MER54A	Hudsonalpha	Rep1K562	K562	Pu1	Pu1	42	31	16	655	5.8428e-13
Duke	Gm12878V3	MER73	Hudsonalpha	Rep1Gm12878	Gm12878	Bcl11a	Bcl11a	32	12	12	280	5.91495e-13
Uw	Rep2K562	MER54B	Yale	K562	K562	bGata2	Gata2	34	14	12	431	6.09413e-13
Uw	Rep2K562	(CCCCG)n	DukeUta	K562	K562	CmycV3	Cmyc	255	130	76	827	6.36924e-13
Duke	Gm12891V2	CT-rich	Hudsonalpha	Rep1Gm12891	Gm12891	Pu1Pcr1x	Pu1	398	111	21	15430	6.44928e-13
Duke	HuvecV2	SST1	DukeUta	Huvec	Huvec	Pol2V2	Pol2_Duke	103	29	22	613	6.55804e-13
Uw	Rep1Nb4V2	(GGA)n	Yale	Nb4	Nb4	Pol2V2	Pol2_Yale	74	28	16	1084	6.71199e-13
Duke	HuvecV2	MER91C	DukeUta	Huvec	Huvec	CmycV2	Cmyc	43	22	11	1613	6.97583e-13
Uw	Rep1H1es	(CAG)n	DukeUta	H1hesc	H1hesc	CtcfV2	Ctcf_Duke	81	58	25	866	7.23718e-13
Uw	Rep1H1es	LTR10D	DukeUta	H1hesc	H1hesc	Pol2V2	Pol2_Duke	31	36	22	192	7.95618e-13
Uw	Rep2K562	(CCCCG)n	Yale	K562	K562	bE2f6	E2f6	255	116	70	827	7.97766e-13
Uw	Rep1H1es	LSU-rRNA_Hsa	Hudsonalpha	Rep1H1hesc	H1hesc	NrsfPcr1x	Nrsf	37	13	12	398	8.07384e-13
Duke	Helas3V3	LTR16C	Yale	Helas3	Helas3	Ap2gamma	Ap2gamma	179	40	14	6615	8.1504e-13
Uw	Rep2K562	LTR53	Yale	K562	K562	CfosV2	Cfos	61	15	13	666	8.17403e-13
Uw	Rep2K562	LTR41	Yale	K562	K562	Znf263	Znf263	113	221	43	1731	8.23627e-13
Duke	K562V3	MLT1C	Yale	K562	K562	CjunV2	Cjun	434	103	19	19794	8.37957e-13
Uw	Rep2K562	LTR62	Yale	K562	K562	bGata1V2	Gata1	42	15	14	316	8.48475e-13
Duke	K562V3	MER51E	Yale	K562	K562	CfosV2	Cfos	32	42	22	247	8.65628e-13
Duke	Gm12878V3	LTR43	Hudsonalpha	Rep1Gm12878	Gm12878	Pax5n19	Pax5n19	28	15	12	376	8.66101e-13
Uw	Rep2K562	MER61C	DukeUta	K562	K562	Pol2V2	Pol2_Duke	24	22	14	305	9.24926e-13
Duke	Gm12878V3	MER20	DukeUta	Gm12878	Gm12878	Pol2	Pol2_Duke	368	323	32	16693	9.61827e-13
Duke	Helas3V3	MER77	DukeUta	Helas3	Helas3	CmycV3	Cmyc	69	11	10	1299	9.80208e-13
Duke	Gm12878V3	LTR43	Yale	Gm12878	Gm12878	NfkbIggrab	Nfkb	28	31	16	376	9.86076e-13
Uw	Rep1H1es	LTR53	BroadPeaks	H1hesc	H1hesc	Ctcf	Ctcf	31	25	13	666	1.05632e-12
Uw	Rep2Mcf7	MER54A	DukeUta	Mcf7	Mcf7	Ctcf	Ctcf_Duke	32	24	13	655	1.06806e-12
Duke	Progfib	MER66C	DukeUta	Progfib	Progfib	Ctcf	Ctcf_Duke	28	44	16	579	1.10421e-12
Uw	Rep2K562	LTR5B	BroadPeaks	K562	K562	Pol2b	Pol2b	91	49	32	423	1.1116e-12
Duke	K562V3	MLT1C	Hudsonalpha	Rep1K562	K562	Usf1	Usf1	434	48	14	19794	1.12078e-12
Duke	Helas3V3	LTR16A2	Yale	Helas3	Helas3	Baf170Musigg	Baf170	53	21	11	1828	1.14869e-12
Duke	Hepg2V3	LTR13	BroadPeaks	Hepg2	Hepg2	Ctcf	Ctcf	201	310	163	492	1.20113e-12
Uw	Rep1H1es	HERVL18-int	DukeUta	H1hesc	H1hesc	CtcfV2	Ctcf_Duke	30	27	14	537	1.20898e-12
Duke	K562V3	LTR12C	Yale	K562	K562	CfosV2	Cfos	241	538	93	2688	1.23181e-12
Duke	Helas3V3	GC_rich	Yale	Helas3	Helas3	E2f4	E2f4	2227	371	114	13637	1.25225e-12
Uw	Rep2K562	LTR9B	DukeUta	K562	K562	Pol2V2	Pol2_Duke	31	28	13	761	1.28409e-12
Duke	Hepg2V3	LTR33A_	DukeUta	Hepg2	Hepg2	CtcfV3	Ctcf_Duke	56	44	15	1656	1.28605e-12
Duke	K562V3	C-rich	Yale	K562	K562	bYy1	Yy1	1299	69	34	9429	1.30004e-12
Uw	Rep1H1es	HERVK-int	BroadPeaks	H1hesc	H1hesc	Ctcf	Ctcf	31	65	26	240	1.31862e-12
Duke	K562V3	LTR13A	Yale	K562	K562	CjunV2	Cjun	45	22	20	187	1.34922e-12
Duke	K562V3	LTR13A	Hudsonalpha	Rep1K562	K562	Usf1	Usf1	45	26	22	187	1.42684e-12
Duke	Gm12878V3	(CGG)n	Yale	Gm12878	Gm12878	Pol2V2	Pol2_Yale	250	69	40	1220	1.53217e-12
Uw	Rep2K562	MER72	BroadPeaks	K562	K562	Pol2b	Pol2b	69	21	15	767	1.57599e-12
Uw	Rep2K562	LTR53	Yale	K562	K562	Ifna6hStat1	Ifna6hStat1	61	11	11	666	1.58587e-12
Uw	Rep2K562	LTR53	Yale	K562	K562	Sirt6	Sirt6	61	11	11	666	1.58587e-12
Uw	Rep1H1es	MER91C	BroadPeaks	H1hesc	H1hesc	Ctcf	Ctcf	66	59	18	1613	1.60698e-12
Duke	Gm12878V3	MER44A	Yale	Gm12878	Gm12878	NfkbIggrab	Nfkb	44	31	11	2351	1.64505e-12
Duke	Gm12878V3	U2	Hudsonalpha	Rep1Gm12878	Gm12878	Oct2	Oct2	13	11	7	1079	1.67116e-12
Duke	K562V3	LTR19C	DukeUta	K562	K562	CmycV3	Cmyc	37	16	15	223	1.69059e-12
Uw	Rep2K562	LTR9B	Yale	K562	K562	bYy1	Yy1	31	35	14	761	1.69606e-12
Uw	Rep2K562	MLT1K	Yale	K562	K562	bYy1	Yy1	501	21	11	18155	1.70237e-12
Duke	HuvecV2	LTR41B	DukeUta	Huvec	Huvec	Pol2V2	Pol2_Duke	63	36	17	985	1.80843e-12
Uw	Rep2K562	LTR10A	Yale	K562	K562	Sirt6	Sirt6	38	14	13	315	1.8511e-12
Duke	Hepg2V3	MER91A	Yale	Hepg2	Hepg2	CebpbForskln	Cebpb	101	34	13	3565	1.89169e-12
Duke	Gm12878V3	LTR43	Hudsonalpha	Rep1Gm12878	Gm12878	Pax5c20	Pax5c20	28	32	16	376	1.90356e-12
Duke	K562V3	MER61E	Yale	K562	K562	bGata1V2	Gata1	43	20	16	323	1.92958e-12
Uw	Rep2K562	LTR9B	Yale	K562	K562	Nfyb	Nfyb	31	23	12	761	1.98876e-12
Duke	K562V3	MLT1J2	DukeUta	K562	K562	CtcfV3	Ctcf_Duke	169	76	17	6868	1.9956e-12
Duke	K562V3	LTR41B	DukeUta	K562	K562	CmycV3	Cmyc	89	18	14	985	2.00047e-12
Uw	Rep2K562	LTR19B	DukeUta	K562	K562	Pol2V2	Pol2_Duke	71	34	27	276	2.00919e-12
Duke	HuvecV2	LTR44	Yale	Huvec	Huvec	Cjun	Cjun	18	16	12	214	2.12687e-12
Uw	Rep1H1es	HUERS-P3-int	BroadPeaks	H1hesc	H1hesc	Ctcf	Ctcf	46	82	24	691	2.22384e-12
Duke	K562V3	HUERS-P2-int	DukeUta	K562	K562	CtcfV3	Ctcf_Duke	18	41	16	247	2.24468e-12
Duke	Helas3V3	(CGGGG)n	Yale	Helas3	Helas3	Max	Max	233	103	57	925	2.33381e-12
Duke	K562V3	MER54A	BroadPeaks	K562	K562	Pol2b	Pol2b	42	24	14	655	2.4778e-12
Duke	K562V3	MER61A	DukeUta	K562	K562	CmycV3	Cmyc	45	9	9	797	2.59322e-12
Duke	Hepg2V3	MER51A	Yale	Hepg2	Hepg2	Hnf4aForskln	Hnf4a	116	20	16	954	2.70317e-12
Uw	Rep2K562	LTR55	Yale	K562	K562	bGata2	Gata2	58	13	13	408	2.74578e-12
Duke	Gm12891V2	GC_rich	DukeUta	Gm12891	Gm12891	CtcfV2	Ctcf_Duke	2571	1757	438	13637	2.78472e-12
Duke	Gm12878V3	LTR12F	Hudsonalpha	Rep1Gm12878	Gm12878	Sp1Pcr1x	Sp1	21	23	11	628	2.84671e-12
Duke	Gm12878V3	MLT1K	DukeUta	Gm12878	Gm12878	Pol2	Pol2_Duke	443	323	33	18155	3.09475e-12
Duke	Gm12891V2	MER91A	DukeUta	Gm12891	Gm12891	CtcfV2	Ctcf_Duke	99	83	18	3565	3.18915e-12
Uw	Rep2SknshraV2	(CTG)n	Hudsonalpha	Rep2Sknshra	Sknshra	Nrsf	Nrsf	63	22	14	899	3.24198e-12
Duke	Gm12878V3	LTR41	Hudsonalpha	Rep1Gm12878	Gm12878	Ebf	Ebf	144	19	14	1731	3.27104e-12
Duke	Helas3V3	MLT1M	Yale	Helas3	Helas3	Baf170Musigg	Baf170	81	23	11	2945	3.4507e-12
Duke	Gm12878V3	HUERS-P2-int	BroadPeaks	Gm12878	Gm12878	Ctcf	Ctcf	15	17	11	247	3.64989e-12
Duke	Gm12878V3	MER73	Yale	Gm12878	Gm12878	NfkbIggrab	Nfkb	32	15	13	280	3.99753e-12
Uw	Rep1Jurkat	(TCC)n	Hudsonalpha	Rep1Jurkat	Jurkat	Pol2Pcr2x	Pol2	56	20	12	1169	4.01088e-12
Duke	Gm12878V3	MLT1M	Hudsonalpha	Rep1Gm12878	Gm12878	Ebf	Ebf	71	26	11	2945	4.08046e-12
Duke	Gm12878V3	MER91C	BroadPeaks	Gm12878	Gm12878	Ctcf	Ctcf	56	20	11	1613	4.1541e-12
Uw	Rep2K562	LSU-rRNA_Hsa	Yale	K562	K562	CfosV2	Cfos	30	13	11	398	4.45361e-12
Duke	Hepg2V3	LTR22C	Yale	Hepg2	Hepg2	Hnf4aForskln	Hnf4a	32	15	12	386	4.53121e-12
Uw	Rep2K562	MLT1J2	DukeUta	K562	K562	CtcfV3	Ctcf_Duke	178	76	17	6868	4.64965e-12
Uw	Rep2K562	LTR5B	DukeUta	K562	K562	Pol2V2	Pol2_Duke	91	62	36	423	4.70055e-12
Duke	K562V3	MER66C	BroadPeaks	K562	K562	Ctcf	Ctcf	40	28	15	579	4.72936e-12
Uw	Rep2K562	MamGypLTR3	BroadPeaks	K562	K562	Ctcf	Ctcf	44	68	19	948	4.81312e-12
Duke	K562V3	HUERS-P3-int	Yale	K562	K562	MaxV2	Max	58	17	13	691	4.85809e-12
Duke	Hsmm	MamGypLTR3	BroadPeaks	Hsmm	Hsmm	Ctcf	Ctcf	30	80	17	948	4.9485e-12
Uw	Rep1H1es	MER61-int	DukeUta	H1hesc	H1hesc	Pol2V2	Pol2_Duke	75	42	18	1158	5.0836e-12
Duke	K562V3	MER41B	Yale	K562	K562	Brg1Musigg	Brg1	97	20	11	2847	5.1719e-12
Duke	Gm12878V3	MER66C	Hudsonalpha	Rep1Gm12878	Gm12878	Ebf	Ebf	33	12	10	579	5.21216e-12
Duke	K562V3	LTR13A	Yale	K562	K562	CfosV2	Cfos	45	19	18	187	5.22157e-12
Duke	Gm12878V3	HERVE-int	BroadPeaks	Gm12878	Gm12878	Ctcf	Ctcf	47	31	22	250	5.27865e-12
Uw	Rep2Helas3	MER91B	Yale	Helas3	Helas3	ifngStat1	ifngStat1	83	23	13	1606	5.33189e-12
Uw	Rep2K562	MER41E	DukeUta	K562	K562	Pol2V2	Pol2_Duke	44	19	15	358	5.40962e-12
Uw	Rep1H1es	MER1B	DukeUta	H1hesc	H1hesc	Pol2V2	Pol2_Duke	206	195	31	5335	5.59777e-12
Duke	Helas3V3	MER44C	Yale	Helas3	Helas3	ifngStat1	ifngStat1	54	17	12	850	5.97185e-12
Duke	Hepg2V3	LTR55	BroadPeaks	Hepg2	Hepg2	Ctcf	Ctcf	43	21	15	408	6.178e-12
Uw	Rep2K562	MER4C	Yale	K562	K562	Sirt6	Sirt6	66	12	10	1226	6.21811e-12
Uw	Rep2K562	MLT2F	Yale	K562	K562	bE2f6	E2f6	39	12	8	1922	6.2674e-12
Uw	Rep2K562	LTR62	DukeUta	K562	K562	CmycV3	Cmyc	42	12	12	316	6.60087e-12
Duke	Gm12878V3	MER57E1	Hudsonalpha	Rep1Gm12878	Gm12878	Batf	Batf	35	11	10	505	7.0551e-12
Duke	Gm12878V3	MER73	Hudsonalpha	Rep1Gm12878	Gm12878	Sp1Pcr1x	Sp1	32	13	12	280	7.1156e-12
Duke	K562V3	G-rich	Yale	K562	K562	bYy1	Yy1	1319	73	34	9668	7.3537e-12
Duke	K562V3	MER48	Hudsonalpha	Rep1K562	K562	Hey1	Hey1	36	16	15	196	7.37104e-12
Uw	Rep2K562	LTR13A	Yale	K562	K562	CjunV2	Cjun	56	22	21	187	7.50112e-12
Duke	Helas3V3	MER44C	Yale	Helas3	Helas3	Brg1Iggmus	Brg1	54	14	11	850	7.57272e-12
Duke	Hepg2V3	MER61F	Hudsonalpha	Rep1Hepg2	Hepg2	P300	P300	39	21	19	157	7.58286e-12
Duke	K562V3	(CGG)n	Hudsonalpha	Rep1K562	K562	Hey1	Hey1	303	202	90	1220	7.78048e-12
Uw	Rep1H1es	(CCCCG)n	DukeUta	H1hesc	H1hesc	CtcfV2	Ctcf_Duke	322	77	58	827	8.66608e-12
Uw	Rep2K562	(CGTG)n	DukeUta	K562	K562	CmycV3	Cmyc	20	13	10	342	9.12385e-12
Uw	Rep2Panc1	(CGTG)n	Hudsonalpha	Rep2Panc1	Panc1	Nrsf	Nrsf	20	13	10	342	9.12385e-12
Uw	Rep1H1es	LTR33A_	DukeUta	H1hesc	H1hesc	Pol2V2	Pol2_Duke	79	36	15	1656	9.34406e-12
Duke	K562V3	LTR19C	Yale	K562	K562	Brg1Musigg	Brg1	37	13	13	223	9.39494e-12
Uw	Rep1H1es	(TCCCC)n	DukeUta	H1hesc	H1hesc	CtcfV2	Ctcf_Duke	34	14	10	736	9.48991e-12
Duke	K562V3	LTR53	Hudsonalpha	Rep1K562	K562	Pu1	Pu1	59	20	14	666	9.9221e-12
Duke	K562V3	MER41B	Yale	K562	K562	CmycV2	Cmyc_Yale	97	21	11	2847	1.05306e-11
Duke	Gm19240V2	MER74A	DukeUta	Gm19240	Gm19240	CtcfV2	Ctcf_Duke	67	34	14	1578	1.05916e-11
Uw	Rep2K562	LTR6A	Yale	K562	K562	bGata2	Gata2	32	11	11	271	1.09262e-11
Uw	Rep2K562	U1	Hudsonalpha	Rep1K562	K562	Hey1	Hey1	18	20	13	191	1.13857e-11
Duke	HuvecV2	LTR13	BroadPeaks	Huvec	Huvec	Ctcf	Ctcf	197	308	158	492	1.14363e-11
Duke	Hepg2V3	C-rich	Hudsonalpha	Rep1Hepg2	Hepg2	Gabp	Gabp	1188	79	34	9429	1.16609e-11
Duke	K562V3	LTR53	Yale	K562	K562	bE2f6	E2f6	59	12	11	666	1.18054e-11
Uw	Rep1H1es	LTR10D	Hudsonalpha	Rep1H1hesc	H1hesc	Pol2Pcr1x	Pol2	31	20	16	192	1.18549e-11
Uw	Rep2K562	MLT1L	Yale	K562	K562	bYy1	Yy1	304	26	11	12033	1.19432e-11
Uw	Rep1H1es	HERVIP10FH-int	DukeUta	H1hesc	H1hesc	Pol2V2	Pol2_Duke	43	42	17	679	1.21375e-11
Duke	HuvecV2	C-rich	Yale	Huvec	Huvec	Max	Max	898	122	38	9429	1.31187e-11
Uw	Rep2K562	MER48	Yale	K562	K562	CmycV2	Cmyc_Yale	25	13	12	196	1.32009e-11
Uw	Rep1Mcf7	AmnSINE1	DukeUta	Mcf7	Mcf7	Ctcf	Ctcf_Duke	55	37	15	1115	1.37424e-11
Duke	NhekV2	LTR88b	DukeUta	Nhek	Nhek	CtcfV2	Ctcf_Duke	48	25	11	1628	1.41072e-11
Duke	Hepg2V3	LTR50	Hudsonalpha	Rep1Hepg2	Hepg2	Gabp	Gabp	132	20	12	2615	1.44718e-11
Uw	Rep2K562	LTR41B	Yale	K562	K562	Znf263	Znf263	73	184	38	985	1.45447e-11
Uw	Rep2Helas3	LTR40A1	Yale	Helas3	Helas3	JundRabigg	Jund	17	11	8	568	1.49403e-11
Duke	K562V3	MER72	Yale	K562	K562	bGata2	Gata2	41	13	10	767	1.54474e-11
Uw	Rep1H1es	LTR12D	BroadPeaks	H1hesc	H1hesc	Ctcf	Ctcf	29	20	12	481	1.74103e-11
Uw	Rep2K562	MER54A	Yale	K562	K562	CmycV2	Cmyc_Yale	48	11	10	655	1.81125e-11
Duke	NhekV2	MER91A	BroadPeaks	Nhek	Nhek	Ctcf	Ctcf	89	28	11	3565	1.84262e-11
Duke	K562V3	LTR55	DukeUta	K562	K562	CmycV3	Cmyc	48	11	11	408	1.98136e-11
Duke	Helas3V3	LTR18B	Yale	Helas3	Helas3	JundRabigg	Jund	40	14	12	390	2.00014e-11
Duke	K562V3	MER72	BroadPeaks	K562	K562	Pol2b	Pol2b	41	21	12	767	2.05221e-11
Uw	Rep2K562	LTR76	Yale	K562	K562	bGata2	Gata2	44	18	17	186	2.05565e-11
Duke	Gm12878V3	HUERS-P2-int	Yale	Gm12878	Gm12878	Rad21Iggrab	Rad21	15	19	11	247	2.15202e-11
Uw	Rep2SknshraV2	(CGTG)n	Hudsonalpha	Rep2Sknshra	Sknshra	Nrsf	Nrsf	36	14	12	342	2.22657e-11
Duke	K562V3	HERVL18-int	DukeUta	K562	K562	CtcfV3	Ctcf_Duke	33	29	14	537	2.25624e-11
Uw	Rep2K562	(CGGGG)n	Yale	K562	K562	CmycV2	Cmyc_Yale	296	71	49	925	2.34581e-11
Uw	Rep2K562	LTR55	Yale	K562	K562	CjunV2	Cjun	58	12	12	408	2.36376e-11
Uw	Rep1H1es	(TCC)n	DukeUta	H1hesc	H1hesc	Pol2V2	Pol2_Duke	78	68	22	1169	2.39352e-11
Duke	Mcf7	HERVL18-int	DukeUta	Mcf7	Mcf7	Ctcf	Ctcf_Duke	23	35	13	537	2.55798e-11
Duke	Gm12878V3	(TG)n	Yale	Gm12878	Gm12878	Pol2V2	Pol2_Yale	445	75	11	54843	2.61214e-11
Uw	Rep2Mcf7	(CCG)n	DukeUta	Mcf7	Mcf7	Ctcf	Ctcf_Duke	180	91	38	1237	2.64559e-11
Uw	Rep1H1es	LTR28	DukeUta	H1hesc	H1hesc	Pol2V2	Pol2_Duke	52	38	19	522	2.84423e-11
Uw	Rep1H1es	LTR27	DukeUta	H1hesc	H1hesc	CtcfV2	Ctcf_Duke	19	36	13	417	2.87139e-11
Uw	Rep2K562	MER41E	Yale	K562	K562	CjunV2	Cjun	44	11	11	358	2.88791e-11
Duke	Gm12878V3	(CCG)n	DukeUta	Gm12878	Gm12878	Pol2	Pol2_Duke	278	168	73	1237	2.89744e-11
Uw	Rep2K562	LTR19C	Yale	K562	K562	Brg1Musigg	Brg1	40	13	13	223	3.1734e-11
Duke	K562V3	LTR19B	DukeUta	K562	K562	Pol2V2	Pol2_Duke	44	34	21	276	3.2522e-11
Duke	Hepg2V3	MER115	Yale	Hepg2	Hepg2	Hnf4aForskln	Hnf4a	64	23	10	2609	3.33036e-11
Duke	K562V3	MER48	Yale	K562	K562	CmycV2	Cmyc_Yale	36	13	13	196	3.43035e-11
Uw	Rep2K562	LTR7C	DukeUta	K562	K562	Pol2V2	Pol2_Duke	52	39	23	320	3.43698e-11
Uw	Rep2Helas3	MamRep564	Yale	Helas3	Helas3	JundRabigg	Jund	34	12	9	784	3.55086e-11
Uw	Rep2K562	LTR18A	Yale	K562	K562	Nfe2V2	Nfe2	14	30	12	264	3.65423e-11
Duke	Hepg2V3	LTR33A	Hudsonalpha	Rep1Hepg2	Hepg2	Gabp	Gabp	57	11	8	2019	3.74893e-11
Uw	Rep2K562	LTR9B	Yale	K562	K562	bE2f6	E2f6	31	22	11	761	3.83399e-11
Duke	Helas3V3	LTR16A1	Yale	Helas3	Helas3	Baf170Musigg	Baf170	91	24	11	2808	3.85011e-11
Uw	Rep2Mcf7	MER20	DukeUta	Mcf7	Mcf7	Cmyc	Cmyc	802	109	25	16693	3.86547e-11
Duke	Helas3V3	LTR10F	Yale	Helas3	Helas3	CjunRabigg	Cjun	28	25	13	441	3.93655e-11
Duke	Gm12878V3	(TCC)n	Yale	Gm12878	Gm12878	Pol2V2	Pol2_Yale	45	17	10	1169	3.95919e-11
Uw	Rep2Nhlf	LSU-rRNA_Hsa	BroadPeaks	Nhlf	Nhlf	Ctcf	Ctcf	38	18	13	398	3.99679e-11
Duke	Hepg2V3	LTR22	Hudsonalpha	Rep1Hepg2	Hepg2	P300	P300	34	25	22	104	4.04439e-11
Duke	K562V3	MamGypLTR3	DukeUta	K562	K562	CmycV3	Cmyc	69	14	11	948	4.17149e-11
Duke	Hepg2V3	MER61F	Yale	Hepg2	Hepg2	CebpbForskln	Cebpb	39	22	19	157	4.74301e-11
Duke	K562V3	(CGG)n	Yale	K562	K562	CmycV2	Cmyc_Yale	303	74	44	1220	4.81353e-11
Uw	Rep2Helas3	LTR44	Yale	Helas3	Helas3	JundRabigg	Jund	34	14	13	214	5.3225e-11
Uw	Rep2K562	(TCC)n	Hudsonalpha	Rep1K562	K562	Pu1	Pu1	63	26	13	1169	5.34249e-11
Duke	Helas3V3	LTR18A	Yale	Helas3	Helas3	Cfos	Cfos	24	11	10	264	5.34515e-11
Duke	Gm12878V3	AmnSINE1	Hudsonalpha	Rep1Gm12878	Gm12878	Pu1	Pu1	48	16	10	1115	5.39937e-11
Uw	Rep2K562	HUERS-P3-int	BroadPeaks	K562	K562	Ctcf	Ctcf	43	75	21	691	5.51194e-11
Duke	Helas3V3	MamGypLTR3	Yale	Helas3	Helas3	Ini1Musigg	Ini1	71	17	12	948	5.57384e-11
Uw	Rep2K562	MER57B2	Hudsonalpha	Rep1K562	K562	Pu1	Pu1	34	54	14	1095	5.61409e-11
Uw	Rep1Jurkat	U1	Hudsonalpha	Rep1Jurkat	Jurkat	Pol2Pcr2x	Pol2	13	15	10	191	5.63258e-11
Uw	Rep2K562	LTR76	DukeUta	K562	K562	Pol2V2	Pol2_Duke	44	29	22	186	5.65679e-11
Duke	Gm12878V3	LTR43	Hudsonalpha	Rep1Gm12878	Gm12878	Sp1Pcr1x	Sp1	28	12	10	376	5.67571e-11
Duke	K562V3	MER61E	DukeUta	K562	K562	CmycV3	Cmyc	43	29	18	323	5.72415e-11
Duke	Helas3V3	LTR16C	Yale	Helas3	Helas3	Ap2alpha	Ap2alpha	179	28	11	6615	5.81396e-11
Uw	Rep2K562	LTR15	Yale	K562	K562	bGata2	Gata2	85	19	19	271	5.86149e-11
Duke	Hepg2V3	GC_rich	DukeUta	Hepg2	Hepg2	CtcfV3	Ctcf_Duke	2758	751	223	13637	5.86922e-11
Duke	K562V3	MER51E	Yale	K562	K562	Nfyb	Nfyb	32	72	26	247	5.88424e-11
Uw	Rep1H1es	LTR36	DukeUta	H1hesc	H1hesc	Pol2V2	Pol2_Duke	50	20	14	485	5.94906e-11
Uw	Rep2K562	LTR36	DukeUta	K562	K562	CmycV3	Cmyc	23	9	8	485	5.96527e-11
Duke	Hepg2V3	MER52C	DukeUta	Hepg2	Hepg2	Pol2V2	Pol2_Duke	79	34	24	374	6.18131e-11
Uw	Rep2Panc1	LSU-rRNA_Hsa	Hudsonalpha	Rep2Panc1	Panc1	Nrsf	Nrsf	19	17	10	398	6.20816e-11
Uw	Rep2K562	MER83	Yale	K562	K562	bGata1V2	Gata1	58	11	11	452	6.38618e-11
Duke	Helas3V3	MER91C	Yale	Helas3	Helas3	ifngStat1	ifngStat1	63	22	11	1613	6.48284e-11
Duke	K562V3	MER61F	DukeUta	K562	K562	Pol2V2	Pol2_Duke	19	15	12	157	6.48858e-11
Duke	K562V3	LTR9	Hudsonalpha	Rep1K562	K562	Taf1	Taf1	99	11	9	1990	6.54974e-11
Duke	Gm12878V3	U1	Hudsonalpha	Rep1Gm12878	Gm12878	Zbtb33	Zbtb33	23	12	11	191	6.56786e-11
Duke	Gm12878V3	LTR13	DukeUta	Gm12878	Gm12878	Pol2	Pol2_Duke	159	36	30	492	6.86069e-11
Duke	NhekV2	MER44D	BroadPeaks	Nhek	Nhek	Pol2b	Pol2b	46	13	10	750	6.86893e-11
Uw	Rep1H1es	(CTG)n	DukeUta	H1hesc	H1hesc	Pol2V2	Pol2_Duke	78	92	28	899	7.07458e-11
Duke	Gm12891V2	LTR43	Yale	Gm12891	Gm12891	NfkbIggrab	Nfkb	24	39	15	376	7.1836e-11
Duke	K562V3	MER61C	DukeUta	K562	K562	Pol2V2	Pol2_Duke	25	22	13	305	7.20085e-11
Uw	Rep2Nb4	(GGA)n	Yale	Nb4	Nb4	Pol2V2	Pol2_Yale	68	28	14	1084	7.30842e-11
Uw	Rep1Nb4V2	(CCG)n	Yale	Nb4	Nb4	Pol2V2	Pol2_Yale	159	176	52	1237	7.34007e-11
Duke	K562V3	LTR33	Yale	K562	K562	Znf263	Znf263	179	765	43	9216	7.34429e-11
Uw	Rep2K562	HUERS-P3-int	Yale	K562	K562	CmycV2	Cmyc_Yale	43	13	10	691	7.37302e-11
Duke	K562V3	LTR55	BroadPeaks	K562	K562	Ctcf	Ctcf	48	28	17	408	7.52246e-11
Uw	Rep2SknshraV2	AmnSINE1	Hudsonalpha	Rep2Sknshra	Sknshra	Nrsf	Nrsf	58	11	9	1115	7.52723e-11
Uw	Rep2Helas3	LTR24	Yale	Helas3	Helas3	ifngStat1	ifngStat1	22	13	10	313	7.61386e-11
Duke	Gm12878V3	MER51A	Yale	Gm12878	Gm12878	CfosV2	Cfos	55	17	11	954	7.88694e-11
Duke	Hepg2V3	HERVL18-int	DukeUta	Hepg2	Hepg2	CtcfV3	Ctcf_Duke	33	26	13	537	8.34091e-11
Duke	K562V3	LTR13A	DukeUta	K562	K562	Pol2V2	Pol2_Duke	45	61	33	187	8.3938e-11
Duke	K562V3	LTR19B	Yale	K562	K562	bGata1V2	Gata1	44	16	14	276	8.85393e-11
Duke	Mcf7	LTR33A	DukeUta	Mcf7	Mcf7	Ctcf	Ctcf_Duke	63	42	13	2019	8.93085e-11
Uw	Rep2Helas3	AmnSINE1	DukeUta	Helas3	Helas3	CmycV3	Cmyc	89	9	9	1115	8.94437e-11
Uw	Rep2K562	LTR9B	Yale	K562	K562	MaxV2	Max	31	18	10	761	9.13423e-11
Uw	Rep2K562	LTR19B	Yale	K562	K562	Brg1Musigg	Brg1	71	16	16	276	9.20234e-11
Uw	Rep2K562	LTR19B	Yale	K562	K562	bGata1V2	Gata1	71	16	16	276	9.20234e-11
Duke	Gm12878V3	(CCG)n	Hudsonalpha	Rep1Gm12878	Gm12878	Tcf12	Tcf12	278	168	72	1237	9.24088e-11
Uw	Rep2K562	MLT1F1	Yale	K562	K562	Znf263	Znf263	128	153	26	3170	9.5722e-11
Uw	Rep1H1es	LTR1	Hudsonalpha	Rep1H1hesc	H1hesc	Taf1Pcr1x	Taf1	177	15	13	1420	9.66668e-11
Duke	K562V3	LTR53	Yale	K562	K562	CjunV2	Cjun	59	19	13	666	9.76895e-11
Duke	Helas3V3	LTR18A	Yale	Helas3	Helas3	JundRabigg	Jund	24	21	13	264	9.80989e-11
Duke	K562V3	MER41B	BroadPeaks	K562	K562	Pol2b	Pol2b	97	46	14	2847	1.00914e-10
Duke	K562V3	MER52A	DukeUta	K562	K562	Pol2V2	Pol2_Duke	133	64	22	1816	1.01638e-10
Duke	Hepg2V3	MamRep564	BroadPeaks	Hepg2	Hepg2	Ctcf	Ctcf	26	16	9	784	1.03861e-10
Uw	Rep2K562	LSU-rRNA_Hsa	BroadPeaks	K562	K562	Pol2b	Pol2b	30	23	13	398	1.04729e-10
Duke	K562V3	LTR53	Yale	K562	K562	Ifna6hStat2	Ifna6hStat2	59	16	12	666	1.04993e-10
Uw	Rep2Mcf7	MLT1I	DukeUta	Mcf7	Mcf7	Cmyc	Cmyc	344	40	13	11077	1.05911e-10
Duke	K562V3	LTR1	Hudsonalpha	Rep1K562	K562	Hey1	Hey1	131	18	13	1420	1.10628e-10
Duke	Gm12878V3	MER74A	DukeUta	Gm12878	Gm12878	CtcfV3	Ctcf_Duke	53	33	12	1578	1.1321e-10
Duke	Gm12878V3	MER57B2	Hudsonalpha	Rep1Gm12878	Gm12878	Sp1Pcr1x	Sp1	52	12	9	1095	1.18803e-10
Uw	Rep2K562	LTR5B	DukeUta	K562	K562	CmycV3	Cmyc	91	27	21	423	1.22441e-10
Duke	Gm19239V2	HERVE-int	DukeUta	Gm19239	Gm19239	CtcfV2	Ctcf_Duke	58	47	29	250	1.34924e-10
Uw	Rep2K562	LTR41B	DukeUta	K562	K562	CmycV3	Cmyc	73	18	12	985	1.42006e-10
Duke	Helas3V3	MER44D	Yale	Helas3	Helas3	Brg1Iggmus	Brg1	43	11	9	750	1.43183e-10
Duke	K562V3	LTR53	Yale	K562	K562	Ifna6hStat1	Ifna6hStat1	59	11	10	666	1.44657e-10
Duke	K562V3	LTR53	Yale	K562	K562	Sirt6	Sirt6	59	11	10	666	1.44657e-10
Duke	Helas3V3	AmnSINE1	Yale	Helas3	Helas3	Ap2alpha	Ap2alpha	54	12	9	1115	1.45326e-10
Duke	Gm12878V3	AmnSINE1	DukeUta	Gm12878	Gm12878	CtcfV3	Ctcf_Duke	48	34	13	1115	1.46564e-10
Uw	Rep1Mcf7	(TG)n	DukeUta	Mcf7	Mcf7	Cmyc	Cmyc	492	679	27	54843	1.52498e-10
Duke	Helas3V3	AmnSINE1	DukeUta	Helas3	Helas3	CmycV3	Cmyc	54	9	8	1115	1.55342e-10
Uw	Rep2K562	(GGA)n	Hudsonalpha	Rep1K562	K562	Hey1	Hey1	53	25	12	1084	1.61166e-10
Duke	K562V3	MER89	Yale	K562	K562	bGata2	Gata2	39	18	9	1388	1.6455e-10
Uw	Rep2K562	LTR18B	BroadPeaks	K562	K562	Pol2b	Pol2b	58	19	15	390	1.65334e-10
Uw	Rep2K562	MamRep1161	Yale	K562	K562	bSetdb1	Setdb1	47	13	8	1743	1.73717e-10
Duke	Gm12878V3	(CGG)n	Hudsonalpha	Rep1Gm12878	Gm12878	Pol2	Pol2	250	259	91	1220	1.75499e-10
Uw	Rep2Helas3	LTR35	Yale	Helas3	Helas3	ifngStat1	ifngStat1	20	11	11	118	1.75538e-10
Duke	Helas3V3	(CTG)n	DukeUta	Helas3	Helas3	Pol2	Pol2_Duke	71	48	19	899	1.84947e-10
Duke	Hepg2V3	LTR13	DukeUta	Hepg2	Hepg2	CmycV3	Cmyc	201	28	27	492	1.8547e-10
Uw	Rep2K562	LTR9B	DukeUta	K562	K562	CmycV3	Cmyc	31	19	10	761	1.87383e-10
Uw	Rep2K562	(TCC)n	DukeUta	K562	K562	Pol2V2	Pol2_Duke	63	60	18	1169	1.91006e-10
Duke	Helas3V3	(CCG)n	Hudsonalpha	Rep1Helas3	Helas3	Pol2	Pol2	262	173	70	1237	2.02753e-10
Duke	K562V3	MER52-int	BroadPeaks	K562	K562	Ctcf	Ctcf	31	18	11	495	2.04401e-10
Duke	Hepg2V3	HUERS-P3-int	DukeUta	Hepg2	Hepg2	CmycV3	Cmyc	53	22	13	691	2.05575e-10
Uw	Rep2K562	LTR10A	Yale	K562	K562	bGata2	Gata2	38	12	11	315	2.06821e-10
Duke	Helas3V3	LTR18B	Yale	Helas3	Helas3	Cfos	Cfos	40	13	11	390	2.22872e-10
Duke	Hepg2V3	LTR22C	Hudsonalpha	Rep1Hepg2	Hepg2	P300	P300	32	15	11	386	2.27208e-10
Duke	Gm12878V3	SST1	DukeUta	Gm12878	Gm12878	CmycV2	Cmyc	100	20	16	613	2.27585e-10
Duke	Hepg2V3	HERVE-int	DukeUta	Hepg2	Hepg2	CtcfV3	Ctcf_Duke	63	61	35	250	2.35794e-10
Duke	Helas3V3	(CCCCG)n	Yale	Helas3	Helas3	Max	Max	214	91	50	827	2.35961e-10
Duke	K562V3	MLT1M	Yale	K562	K562	Nfe2V2	Nfe2	80	13	8	2945	2.37043e-10
Uw	Rep2K562	MER61E	Yale	K562	K562	Brg1Musigg	Brg1	68	16	15	323	2.46006e-10
Uw	Rep1Nb4V2	(CGG)n	Yale	Nb4	Nb4	Pol2V2	Pol2_Yale	144	180	49	1220	2.49862e-10
Duke	Gm12878V3	MER57C2	Hudsonalpha	Rep1Gm12878	Gm12878	Pu1	Pu1	23	13	9	451	2.61566e-10
Duke	K562V3	MER91C	BroadPeaks	K562	K562	Ctcf	Ctcf	74	53	16	1613	2.68426e-10
Duke	K562V3	MER61E	Yale	K562	K562	Brg1Musigg	Brg1	43	16	13	323	2.87895e-10
Uw	Rep2K562	MER41E	Hudsonalpha	Rep1K562	K562	Hey1	Hey1	44	10	10	358	2.95586e-10
Duke	NhekV2	MER91C	BroadPeaks	Nhek	Nhek	Ctcf	Ctcf	48	49	13	1613	2.95862e-10
Uw	Rep1H1es	MER52A	DukeUta	H1hesc	H1hesc	Pol2V2	Pol2_Duke	175	116	34	1816	2.97652e-10
Uw	Rep1H1es	(CCG)n	DukeUta	H1hesc	H1hesc	CtcfV2	Ctcf_Duke	196	114	44	1237	3.05606e-10
Uw	Rep2Helas3	LTR35A	Yale	Helas3	Helas3	ifngStat1	ifngStat1	15	12	11	91	3.28809e-10
Duke	K562V3	C-rich	Hudsonalpha	Rep1K562	K562	Egr1	Egr1	1299	114	42	9429	3.54602e-10
Duke	K562V3	LTR18B	Yale	K562	K562	CjunV2	Cjun	48	12	11	390	3.54677e-10
Duke	K562V3	MER51E	Yale	K562	K562	Nfya	Nfya	32	58	23	247	3.58472e-10
Uw	Rep2Helas3	AmnSINE1	Yale	Helas3	Helas3	Ap2alpha	Ap2alpha	89	12	10	1115	3.68102e-10
Duke	K562V3	LTR13A	Yale	K562	K562	Sirt6	Sirt6	45	14	14	187	3.7465e-10
Uw	Rep2K562	(CCCCG)n	Yale	K562	K562	CmycV2	Cmyc_Yale	255	64	43	827	3.75266e-10
Duke	HuvecV2	HUERS-P3-int	Yale	Huvec	Huvec	Max	Max	51	16	11	691	3.8701e-10
Duke	Helas3V3	MLT1M	Yale	Helas3	Helas3	ifngStat1	ifngStat1	81	33	11	2945	3.87434e-10
Duke	Helas3V3	MER66C	Yale	Helas3	Helas3	ifngStat1	ifngStat1	40	21	12	579	3.92686e-10
Uw	Rep2K562	MER66C	DukeUta	K562	K562	Pol2V2	Pol2_Duke	39	26	13	579	3.95106e-10
Duke	K562V3	LTR33	Yale	K562	K562	Nfyb	Nfyb	179	55	12	9216	3.96845e-10
Uw	Rep2Helas3	LTR22C	Yale	Helas3	Helas3	ifngStat1	ifngStat1	30	13	10	386	4.05201e-10
Duke	K562V3	MER61E	BroadPeaks	K562	K562	Pol2b	Pol2b	43	39	20	323	4.08602e-10
Duke	Hepg2V3	MER52C	Hudsonalpha	Rep1Hepg2	Hepg2	Hey1Pcr1x	Hey1	79	18	16	374	4.42666e-10
Uw	Rep2K562	LTR53	Yale	K562	K562	Nfyb	Nfyb	61	14	11	666	4.54723e-10
Uw	Rep1H1es	MER61A	DukeUta	H1hesc	H1hesc	Pol2V2	Pol2_Duke	76	34	17	797	4.61599e-10
Duke	Hepg2V3	LTR13	Hudsonalpha	Rep1Hepg2	Hepg2	Usf1	Usf1	201	57	45	492	4.64775e-10
Uw	Rep2K562	LTR18B	Yale	K562	K562	bGata2	Gata2	58	13	12	390	4.67353e-10
Duke	K562V3	(TG)n	Hudsonalpha	Rep1K562	K562	Egr1	Egr1	622	27	8	54843	4.69226e-10
Duke	Helas3V3	LTR50	Yale	Helas3	Helas3	Baf170Musigg	Baf170	132	25	12	2615	4.71403e-10
Uw	Rep2K562	MER61A	DukeUta	K562	K562	CmycV3	Cmyc	45	9	8	797	4.74348e-10
Uw	Rep2K562	LTR62	BroadPeaks	K562	K562	Pol2b	Pol2b	42	22	15	316	5.07047e-10
Uw	Rep1Mcf7	LTR3A	Yale	Mcf7	Mcf7	Hae2f1	Hae2f1	32	29	19	167	5.56487e-10
Uw	Rep1Nhlf	LSU-rRNA_Hsa	BroadPeaks	Nhlf	Nhlf	Ctcf	Ctcf	36	18	12	398	5.65229e-10
Uw	Rep2K562	AmnSINE1	Yale	K562	K562	CjunV2	Cjun	50	14	9	1115	5.84137e-10
Uw	Rep2K562	LTR52	BroadPeaks	K562	K562	Pol2b	Pol2b	35	13	8	1080	5.95973e-10
Uw	Rep2K562	LTR13A	Yale	K562	K562	CfosV2	Cfos	56	19	18	187	5.96078e-10
Duke	Mcf7	MER20	DukeUta	Mcf7	Mcf7	Cmyc	Cmyc	704	109	22	16693	6.53783e-10
Uw	Rep2Helas3	MLT1M	Yale	Helas3	Helas3	Baf170Musigg	Baf170	96	23	10	2945	6.57745e-10
Uw	Rep2K562	MLT1F2	Yale	K562	K562	Znf263	Znf263	158	345	31	6000	6.92815e-10
Uw	Rep1H1es	MER52C	DukeUta	H1hesc	H1hesc	CtcfV2	Ctcf_Duke	55	26	17	374	7.18169e-10
Duke	K562V3	LTR55	DukeUta	K562	K562	Pol2V2	Pol2_Duke	48	24	15	408	7.55728e-10
Duke	K562V3	MER41B	Hudsonalpha	Rep1K562	K562	Pu1	Pu1	97	53	14	2847	8.19117e-10
Duke	Hepg2V3	(CGG)n	Hudsonalpha	Rep1Hepg2	Hepg2	Pol2	Pol2	299	206	86	1220	8.3183e-10
Uw	Rep1H1es	HERVIP10FH-int	Hudsonalpha	Rep1H1hesc	H1hesc	Taf1Pcr1x	Taf1	43	15	10	679	8.31865e-10
Uw	Rep2Helas3	MER57D	Yale	Helas3	Helas3	ifngStat1	ifngStat1	49	16	12	455	8.33272e-10
Duke	Gm12878V3	U1	Hudsonalpha	Rep1Gm12878	Gm12878	Sp1Pcr1x	Sp1	23	11	10	191	8.33613e-10
Duke	Hepg2V3	(CCG)n	Hudsonalpha	Rep1Hepg2	Hepg2	Pol2	Pol2	307	210	88	1237	8.74352e-10
Uw	Rep2K562	MLT1M	Yale	K562	K562	Nfe2V2	Nfe2	94	13	8	2945	8.88229e-10
Uw	Rep1H1es	LTR5_Hs	Hudsonalpha	Rep1H1hesc	H1hesc	Pol2Pcr1x	Pol2	144	21	18	626	9.09286e-10
Duke	K562V3	LTR12C	Yale	K562	K562	Pol2V2	Pol2_Yale	241	159	39	2688	9.10618e-10
Duke	Helas3V3	LTR16C	Yale	Helas3	Helas3	ifngStat1	ifngStat1	179	64	14	6615	9.12261e-10
Duke	K562V3	MER61A	Hudsonalpha	Rep1K562	K562	Pu1	Pu1	45	31	13	797	9.25506e-10
Duke	Hepg2V3	LTR22C	DukeUta	Hepg2	Hepg2	CmycV3	Cmyc	32	8	8	386	9.25714e-10
Uw	Rep2K562	MER61F	DukeUta	K562	K562	Pol2V2	Pol2_Duke	28	15	13	157	9.28893e-10
Duke	HuvecV2	(TCC)n	DukeUta	Huvec	Huvec	CmycV2	Cmyc	56	23	11	1169	9.37616e-10
Duke	Gm12878V3	MER73	Hudsonalpha	Rep1Gm12878	Gm12878	Batf	Batf	32	11	10	280	9.39519e-10
Duke	Gm12878V3	C-rich	Hudsonalpha	Rep1Gm12878	Gm12878	Usf1	Usf1	753	38	17	9429	9.60559e-10
Duke	K562V3	LTR13	DukeUta	K562	K562	CmycV3	Cmyc	210	31	29	492	9.96871e-10
Duke	Hepg2V3	MER61F	Yale	Hepg2	Hepg2	Hnf4aForskln	Hnf4a	39	16	15	157	1.00445e-09
Duke	K562V3	G-rich	Yale	K562	K562	MaxV2	Max	1319	73	31	9668	1.03149e-09
Uw	Rep2K562	HUERS-P3-int	DukeUta	K562	K562	CmycV3	Cmyc	43	24	12	691	1.04846e-09
Duke	K562V3	(TCC)n	DukeUta	K562	K562	Pol2V2	Pol2_Duke	78	60	19	1169	1.10426e-09
Uw	Rep2Helas3	(CGGGG)n	Yale	Helas3	Helas3	Max	Max	106	103	33	925	1.1202e-09
Duke	Gm12878V3	(CGG)n	DukeUta	Gm12878	Gm12878	Pol2	Pol2_Duke	250	166	65	1220	1.13463e-09
Duke	Gm12878V3	(CCG)n	Hudsonalpha	Rep1Gm12878	Gm12878	Pol2	Pol2	278	243	91	1237	1.13778e-09
Duke	Hepg2V3	MER61A	Hudsonalpha	Rep1Hepg2	Hepg2	Gabp	Gabp	43	27	12	797	1.1482e-09
Uw	Rep1H1es	(CGGGG)n	Hudsonalpha	Rep1H1hesc	H1hesc	Taf1Pcr1x	Taf1	368	104	70	925	1.18287e-09
Duke	K562V3	LTR41	Yale	K562	K562	Znf263	Znf263	122	221	40	1731	1.19144e-09
Duke	Gm12891V2	MER74A	DukeUta	Gm12891	Gm12891	CtcfV2	Ctcf_Duke	64	33	12	1578	1.1959e-09
Uw	Rep2Mcf7	LTR3A	Yale	Mcf7	Mcf7	Hae2f1	Hae2f1	33	29	19	167	1.21456e-09
Duke	HuvecV2	HUERS-P3-int	BroadPeaks	Huvec	Huvec	Ctcf	Ctcf	51	52	18	691	1.27867e-09
Duke	Gm12891V2	(CGG)n	Hudsonalpha	Rep1Gm12891	Gm12891	Taf1Pcr1x	Taf1	296	95	49	1220	1.28438e-09
Uw	Rep2K562	AmnSINE1	DukeUta	K562	K562	CtcfV3	Ctcf_Duke	50	38	13	1115	1.31487e-09
Uw	Rep2K562	(CCCCG)n	DukeUta	K562	K562	CtcfV3	Ctcf_Duke	255	55	38	827	1.34314e-09
Duke	K562V3	MamGypLTR3	Yale	K562	K562	Znf263	Znf263	69	57	19	948	1.3855e-09
Duke	K562V3	LTR12C	DukeUta	K562	K562	Pol2V2	Pol2_Duke	241	496	81	2688	1.45014e-09
Uw	Rep2K562	LTR10E	Hudsonalpha	Rep1K562	K562	Pu1	Pu1	17	31	12	282	1.45164e-09
Uw	Rep2K562	MER48	Hudsonalpha	Rep1K562	K562	Hey1	Hey1	25	16	12	196	1.4797e-09
Duke	K562V3	LTR25	Yale	K562	K562	CfosV2	Cfos	23	11	9	282	1.48048e-09
Duke	Hepg2V3	HUERS-P2-int	DukeUta	Hepg2	Hepg2	CtcfV3	Ctcf_Duke	12	36	11	247	1.54483e-09
Uw	Rep1H1es	LTR53	DukeUta	H1hesc	H1hesc	CtcfV2	Ctcf_Duke	31	26	11	666	1.55046e-09
Duke	Gm12878V3	MER57B2	Hudsonalpha	Rep1Gm12878	Gm12878	Tcf12	Tcf12	52	19	10	1095	1.56101e-09
Uw	Rep1H1es	Tigger16a	BroadPeaks	H1hesc	H1hesc	Ctcf	Ctcf	24	20	9	699	1.6512e-09
Duke	Gm12878V3	U1	Hudsonalpha	Rep1Gm12878	Gm12878	Pax5n19	Pax5n19	23	14	11	191	1.73339e-09
Uw	Rep2Helas3	MER66B	Yale	Helas3	Helas3	ifngStat1	ifngStat1	56	28	11	1407	1.77184e-09
Uw	Rep2K562	LTR18B	DukeUta	K562	K562	Pol2V2	Pol2_Duke	58	21	15	390	1.80858e-09
Uw	Rep2K562	MER48	Yale	K562	K562	CjunV2	Cjun	25	11	10	196	1.8106e-09
Uw	Rep1Mcf7	MamRep564	DukeUta	Mcf7	Mcf7	Ctcf	Ctcf_Duke	44	27	12	784	1.86703e-09
Duke	K562V3	HUERS-P3-int	Yale	K562	K562	CmycV2	Cmyc_Yale	58	13	10	691	1.87019e-09
Uw	Rep2K562	(TCC)n	Yale	K562	K562	Pol2V2	Pol2_Yale	63	22	11	1169	1.96388e-09
Uw	Rep1Nhlf	MER66C	BroadPeaks	Nhlf	Nhlf	Ctcf	Ctcf	32	23	11	579	1.97959e-09
Duke	K562V3	LTR18B	Yale	K562	K562	bGata2	Gata2	48	13	11	390	2.07974e-09
Uw	Rep2K562	MER48	DukeUta	K562	K562	CmycV3	Cmyc	25	9	9	196	2.09251e-09
Uw	Rep2K562	LTR46	Yale	K562	K562	bGata2	Gata2	33	13	11	255	2.09317e-09
Duke	K562V3	LTR33A_	Hudsonalpha	Rep1K562	K562	Pu1	Pu1	45	23	9	1656	2.10185e-09
Duke	Gm12891V2	LTR41	Yale	Gm12891	Gm12891	NfkbIggrab	Nfkb	101	25	12	1731	2.1304e-09
[truncated: 803 more rows]
