# Supplementary material for: The Majority of Primate-Specific Regulatory Sequences Are Derived from Transposable Elements
Source: PLoS Genet. 2013 May 9;9(5):e1003504. doi: 10.1371/journal.pgen.1003504 (PMC3649963; doi:10.1371/journal.pgen.1003504)
Supplement: Table S4 — DARs enriched for TFs motifs and their statistics. (XLS) [file pgen.1003504.s019.xls]

## Sheet: TabS4--DARs&TF_motif
Table S4
UW vs Duke	DHS data set	Repeat subfamily	Motif ID	Motif Name	Number repeat instances contributing DHS	Number of repeat instances with motif	Number of common repeat instances	Total number repeat instances in genome	Hypergeometric pVal
Duke	AosmcSerumfree	LTR8A	MA0099.2	AP1	107	1060	84	2801	0
Duke	Chorion	L2b	MA0056.1	MZF1_1-4	2475	21159	964	97454	0
Duke	Chorion	L2b	MA0075.1	Prrx2	2475	37804	614	97454	0
Duke	Chorion	L2b	MA0098.1	ETS1	2475	38015	1233	97454	0
Duke	Chorion	L2b	MA0130.1	ZNF354C	2475	18478	710	97454	0
Duke	Chorion	L2b	MA0151.1	ARID3A	2475	20727	283	97454	0
Duke	Chorion	MIRb	MA0151.1	ARID3A	4335	70410	713	224683	0
Duke	Fibrobl	L2b	MA0036.1	GATA2	2185	45502	835	97454	0
Duke	Fibrobl	L2b	MA0056.1	MZF1_1-4	2185	21159	796	97454	0
Duke	Fibrobl	L2b	MA0075.1	Prrx2	2185	37804	603	97454	0
Duke	Fibrobl	L2b	MA0098.1	ETS1	2185	38015	1070	97454	0
Duke	Fibrobl	L2b	MA0130.1	ZNF354C	2185	18478	650	97454	0
Duke	Fibrobl	L2b	MA0151.1	ARID3A	2185	20727	309	97454	0
Duke	Fibrop	L2b	MA0056.1	MZF1_1-4	1723	21159	541	97454	0
Duke	Fibrop	L2b	MA0098.1	ETS1	1723	38015	864	97454	0
Duke	Fibrop	L2b	MA0130.1	ZNF354C	1723	18478	493	97454	0
Duke	Fibrop	L2b	MA0161.1	NFIC	1723	18635	461	97454	0
Duke	Fibrop	LTR8A	MA0099.2	AP1	103	1060	80	2801	0
Duke	Gm12891	L2b	MA0036.1	GATA2	2197	45502	797	97454	0
Duke	Gm12891	L2b	MA0056.1	MZF1_1-4	2197	21159	925	97454	0
Duke	Gm12891	L2b	MA0075.1	Prrx2	2197	37804	482	97454	0
Duke	Gm12891	L2b	MA0098.1	ETS1	2197	38015	1125	97454	0
Duke	Gm12891	L2b	MA0130.1	ZNF354C	2197	18478	662	97454	0
Duke	Gm12891	L2b	MA0151.1	ARID3A	2197	20727	245	97454	0
Duke	Gm12891	MIRb	MA0151.1	ARID3A	3579	70410	525	224683	0
Duke	Gm12892	L2b	MA0036.1	GATA2	2136	45502	765	97454	0
Duke	Gm12892	L2b	MA0056.1	MZF1_1-4	2136	21159	928	97454	0
Duke	Gm12892	L2b	MA0075.1	Prrx2	2136	37804	453	97454	0
Duke	Gm12892	L2b	MA0098.1	ETS1	2136	38015	1102	97454	0
Duke	Gm12892	L2b	MA0130.1	ZNF354C	2136	18478	639	97454	0
Duke	Gm12892	L2b	MA0151.1	ARID3A	2136	20727	218	97454	0
Duke	Gm12892	MIRb	MA0151.1	ARID3A	3323	70410	427	224683	0
Duke	Gm18507	L2b	MA0056.1	MZF1_1-4	1365	21159	514	97454	0
Duke	Gm18507	L2b	MA0098.1	ETS1	1365	38015	705	97454	0
Duke	Gm18507	L2b	MA0130.1	ZNF354C	1365	18478	417	97454	0
Duke	Gm19238	L2b	MA0056.1	MZF1_1-4	1582	21159	673	97454	0
Duke	Gm19238	L2b	MA0075.1	Prrx2	1582	37804	410	97454	0
Duke	Gm19238	L2b	MA0098.1	ETS1	1582	38015	830	97454	0
Duke	Gm19238	L2b	MA0130.1	ZNF354C	1582	18478	469	97454	0
Duke	Gm19238	L2b	MA0151.1	ARID3A	1582	20727	212	97454	0
Duke	Gm19239	L2b	MA0036.1	GATA2	2348	45502	911	97454	0
Duke	Gm19239	L2b	MA0056.1	MZF1_1-4	2348	21159	952	97454	0
Duke	Gm19239	L2b	MA0075.1	Prrx2	2348	37804	596	97454	0
Duke	Gm19239	L2b	MA0098.1	ETS1	2348	38015	1242	97454	0
Duke	Gm19239	L2b	MA0130.1	ZNF354C	2348	18478	702	97454	0
Duke	Gm19239	L2b	MA0151.1	ARID3A	2348	20727	302	97454	0
Duke	Gm19239	MIRb	MA0151.1	ARID3A	4149	70410	656	224683	0
Duke	Gm19240	L2b	MA0056.1	MZF1_1-4	1954	21159	790	97454	0
Duke	Gm19240	L2b	MA0075.1	Prrx2	1954	37804	526	97454	0
Duke	Gm19240	L2b	MA0098.1	ETS1	1954	38015	1048	97454	0
Duke	Gm19240	L2b	MA0130.1	ZNF354C	1954	18478	578	97454	0
Duke	Gm19240	L2b	MA0151.1	ARID3A	1954	20727	245	97454	0
Duke	Gm19240	MIRb	MA0151.1	ARID3A	3323	70410	534	224683	0
Duke	H1hesc	L2b	MA0036.1	GATA2	1868	45502	697	97454	0
Duke	H1hesc	L2b	MA0056.1	MZF1_1-4	1868	21159	784	97454	0
Duke	H1hesc	L2b	MA0075.1	Prrx2	1868	37804	473	97454	0
Duke	H1hesc	L2b	MA0098.1	ETS1	1868	38015	953	97454	0
Duke	H1hesc	L2b	MA0130.1	ZNF354C	1868	18478	565	97454	0
Duke	H1hesc	L2b	MA0151.1	ARID3A	1868	20727	208	97454	0
Duke	H1hesc	MER74A	MA0142.1	Pou5f1	154	272	72	1578	0
Duke	H9es	MER4B	MA0142.1	Pou5f1	87	397	56	1725	0
Duke	H9es	MER67C	MA0142.1	Pou5f1	79	196	46	1646	0
Duke	H9es	MER74A	MA0142.1	Pou5f1	228	272	114	1578	0
Duke	Helas3	L2b	MA0036.1	GATA2	2151	45502	820	97454	0
Duke	Helas3	L2b	MA0056.1	MZF1_1-4	2151	21159	868	97454	0
Duke	Helas3	L2b	MA0075.1	Prrx2	2151	37804	578	97454	0
Duke	Helas3	L2b	MA0098.1	ETS1	2151	38015	1106	97454	0
Duke	Helas3	L2b	MA0130.1	ZNF354C	2151	18478	683	97454	0
Duke	Helas3	L2b	MA0151.1	ARID3A	2151	20727	274	97454	0
Duke	Helas3	LTR8A	MA0099.2	AP1	161	1060	131	2801	0
Duke	Hepg2	L2b	MA0056.1	MZF1_1-4	1644	21159	653	97454	0
Duke	Hepg2	L2b	MA0075.1	Prrx2	1644	37804	407	97454	0
Duke	Hepg2	L2b	MA0130.1	ZNF354C	1644	18478	471	97454	0
Duke	Hepg2	L2b	MA0151.1	ARID3A	1644	20727	198	97454	0
Duke	Hsmm	L2b	MA0056.1	MZF1_1-4	1853	21159	731	97454	0
Duke	Hsmm	L2b	MA0075.1	Prrx2	1853	37804	483	97454	0
Duke	Hsmm	L2b	MA0098.1	ETS1	1853	38015	928	97454	0
Duke	Hsmm	L2b	MA0130.1	ZNF354C	1853	18478	551	97454	0
Duke	Hsmm	L2b	MA0151.1	ARID3A	1853	20727	223	97454	0
Duke	Hsmmt	L2b	MA0056.1	MZF1_1-4	2212	21159	828	97454	0
Duke	Hsmmt	L2b	MA0075.1	Prrx2	2212	37804	594	97454	0
Duke	Hsmmt	L2b	MA0098.1	ETS1	2212	38015	1083	97454	0
Duke	Hsmmt	L2b	MA0130.1	ZNF354C	2212	18478	652	97454	0
Duke	Hsmmt	L2b	MA0151.1	ARID3A	2212	20727	281	97454	0
Duke	Huvec	L2b	MA0056.1	MZF1_1-4	1768	21159	637	97454	0
Duke	Huvec	L2b	MA0075.1	Prrx2	1768	37804	484	97454	0
Duke	Huvec	L2b	MA0098.1	ETS1	1768	38015	968	97454	0
Duke	Huvec	L2b	MA0130.1	ZNF354C	1768	18478	490	97454	0
Duke	K562	L2b	MA0056.1	MZF1_1-4	1963	21159	860	97454	0
Duke	K562	L2b	MA0075.1	Prrx2	1963	37804	495	97454	0
Duke	K562	L2b	MA0098.1	ETS1	1963	38015	1023	97454	0
Duke	K562	L2b	MA0130.1	ZNF354C	1963	18478	598	97454	0
Duke	K562	L2b	MA0151.1	ARID3A	1963	20727	237	97454	0
Duke	K562	MER41B	MA0137.2	STAT1	97	1133	77	2847	0
Duke	Lhsr	L2b	MA0056.1	MZF1_1-4	2330	21159	868	97454	0
Duke	Lhsr	L2b	MA0075.1	Prrx2	2330	37804	627	97454	0
Duke	Lhsr	L2b	MA0098.1	ETS1	2330	38015	1156	97454	0
Duke	Lhsr	L2b	MA0130.1	ZNF354C	2330	18478	673	97454	0
Duke	Lhsr	L2b	MA0151.1	ARID3A	2330	20727	306	97454	0
Duke	Lhsr	MIRb	MA0151.1	ARID3A	3857	70410	700	224683	0
Duke	Mcf7	L2b	MA0056.1	MZF1_1-4	2205	21159	772	97454	0
Duke	Mcf7	L2b	MA0075.1	Prrx2	2205	37804	664	97454	0
Duke	Mcf7	L2b	MA0098.1	ETS1	2205	38015	1038	97454	0
Duke	Mcf7	L2b	MA0130.1	ZNF354C	2205	18478	645	97454	0
Duke	Mcf7	L2b	MA0151.1	ARID3A	2205	20727	306	97454	0
Duke	Mcf7	MIRb	MA0151.1	ARID3A	3937	70410	823	224683	0
Duke	Medullo	L2b	MA0056.1	MZF1_1-4	2746	21159	1102	97454	0
Duke	Medullo	L2b	MA0075.1	Prrx2	2746	37804	851	97454	0
Duke	Medullo	L2b	MA0098.1	ETS1	2746	38015	1422	97454	0
Duke	Medullo	L2b	MA0130.1	ZNF354C	2746	18478	773	97454	0
Duke	Medullo	L2b	MA0151.1	ARID3A	2746	20727	387	97454	0
Duke	Medullo	MIRb	MA0151.1	ARID3A	5525	70410	1330	224683	0
Duke	Melano	L2b	MA0056.1	MZF1_1-4	2450	21159	835	97454	0
Duke	Melano	L2b	MA0098.1	ETS1	2450	38015	1202	97454	0
Duke	Melano	L2b	MA0130.1	ZNF354C	2450	18478	682	97454	0
Duke	Melano	L2b	MA0161.1	NFIC	2450	18635	635	97454	0
Duke	Myometr	L2b	MA0056.1	MZF1_1-4	2073	21159	672	97454	0
Duke	Myometr	L2b	MA0098.1	ETS1	2073	38015	1013	97454	0
Duke	Myometr	L2b	MA0130.1	ZNF354C	2073	18478	562	97454	0
Duke	Nhek	L2b	MA0056.1	MZF1_1-4	2123	21159	761	97454	0
Duke	Nhek	L2b	MA0098.1	ETS1	2123	38015	1133	97454	0
Duke	Nhek	L2b	MA0130.1	ZNF354C	2123	18478	617	97454	0
Duke	Nhek	L2b	MA0161.1	NFIC	2123	18635	560	97454	0
Duke	Nhek	L2c	MA0056.1	MZF1_1-4	2288	27642	696	140260	0
Duke	Nhek	L2c	MA0098.1	ETS1	2288	62570	1274	140260	0
Duke	Nhek	L2c	MA0130.1	ZNF354C	2288	26654	617	140260	0
Duke	Panislets	L2b	MA0056.1	MZF1_1-4	2495	21159	963	97454	0
Duke	Panislets	L2b	MA0075.1	Prrx2	2495	37804	644	97454	0
Duke	Panislets	L2b	MA0098.1	ETS1	2495	38015	1208	97454	0
Duke	Panislets	L2b	MA0130.1	ZNF354C	2495	18478	726	97454	0
Duke	Panislets	L2b	MA0151.1	ARID3A	2495	20727	308	97454	0
Duke	Panislets	MIRb	MA0151.1	ARID3A	4491	70410	821	224683	0
Duke	Progfib	L2b	MA0056.1	MZF1_1-4	2105	21159	756	97454	0
Duke	Progfib	L2b	MA0075.1	Prrx2	2105	37804	595	97454	0
Duke	Progfib	L2b	MA0098.1	ETS1	2105	38015	1073	97454	0
Duke	Progfib	L2b	MA0130.1	ZNF354C	2105	18478	608	97454	0
Duke	Progfib	L2b	MA0151.1	ARID3A	2105	20727	295	97454	0
Uw	Rep1Ag04449	L2b	MA0098.1	ETS1	1953	38015	938	97454	0
Uw	Rep1Ag04449	L2b	MA0130.1	ZNF354C	1953	18478	513	97454	0
Uw	Rep1Ag04449	L2b	MA0161.1	NFIC	1953	18635	514	97454	0
Uw	Rep1Ag04449	L2c	MA0056.1	MZF1_1-4	2843	27642	770	140260	0
Uw	Rep1Ag04449	L2c	MA0098.1	ETS1	2843	62570	1570	140260	0
Uw	Rep1Ag04449	L2c	MA0130.1	ZNF354C	2843	26654	719	140260	0
Uw	Rep1Ag04449	L2c	MA0161.1	NFIC	2843	25906	722	140260	0
Uw	Rep1Ag09309	LTR8A	MA0099.2	AP1	111	1060	87	2801	0
Uw	Rep1Bjtert	L2c	MA0056.1	MZF1_1-4	2322	27642	630	140260	0
Uw	Rep1Bjtert	L2c	MA0098.1	ETS1	2322	62570	1288	140260	0
Uw	Rep1Bjtert	L2c	MA0161.1	NFIC	2322	25906	619	140260	0
Uw	Rep1Cmk	L2b	MA0036.1	GATA2	1590	45502	899	97454	0
Uw	Rep1Cmk	L2b	MA0056.1	MZF1_1-4	1590	21159	568	97454	0
Uw	Rep1Cmk	L2b	MA0098.1	ETS1	1590	38015	1007	97454	0
Uw	Rep1Cmk	L2b	MA0130.1	ZNF354C	1590	18478	479	97454	0
Uw	Rep1Cmk	MER41B	MA0137.2	STAT1	192	1133	157	2847	0
Uw	Rep1Cmk	MSTA	MA0075.1	Prrx2	720	17447	695	19740	0
Uw	Rep1Cmk	MSTA	MA0098.1	ETS1	720	14498	680	19740	0
Uw	Rep1Cmk	MSTA	MA0099.2	AP1	720	4580	278	19740	0
Uw	Rep1Gm12865	L1MB2	MA0050.1	IRF1	272	1159	128	9011	0
Uw	Rep1Gm12865	MIRb	MA0151.1	ARID3A	3451	70410	817	224683	0
Uw	Rep1Gm12878	L2b	MA0056.1	MZF1_1-4	1374	21159	479	97454	0
Uw	Rep1Gm12878	L2b	MA0098.1	ETS1	1374	38015	758	97454	0
Uw	Rep1H1es	MER21C	MA0107.1	RELA	233	907	91	5451	0
Uw	Rep1H1es	MER4B	MA0142.1	Pou5f1	100	397	64	1725	0
Uw	Rep1H1es	MER67C	MA0142.1	Pou5f1	101	196	56	1646	0
Uw	Rep1H1es	MER74A	MA0142.1	Pou5f1	175	272	92	1578	0
Uw	Rep1H1es	MSTA-int	MA0152.1	NFATC2	143	1990	132	3165	0
Uw	Rep1H7es	L1PBa	MA0161.1	NFIC	266	1347	223	2195	0
Uw	Rep1H7es	L2b	MA0056.1	MZF1_1-4	3552	21159	1152	97454	0
Uw	Rep1H7es	L2b	MA0098.1	ETS1	3552	38015	1957	97454	0
Uw	Rep1H7es	L2b	MA0130.1	ZNF354C	3552	18478	982	97454	0
Uw	Rep1H7es	L2b	MA0161.1	NFIC	3552	18635	910	97454	0
Uw	Rep1H7es	L2b	MA0442.1	SOX10	3552	24868	1297	97454	0
Uw	Rep1H7es	L2c	MA0056.1	MZF1_1-4	4441	27642	1346	140260	0
Uw	Rep1H7es	L2c	MA0098.1	ETS1	4441	62570	2719	140260	0
Uw	Rep1H7es	L2c	MA0130.1	ZNF354C	4441	26654	1265	140260	0
Uw	Rep1H7es	L2c	MA0161.1	NFIC	4441	25906	1103	140260	0
Uw	Rep1H7es	L2c	MA0442.1	SOX10	4441	41686	1688	140260	0
Uw	Rep1H7es	MER21C	MA0107.1	RELA	549	907	211	5451	0
Uw	Rep1H7es	MER21C	MA0442.1	SOX10	549	2417	363	5451	0
Uw	Rep1H7es	MER41B	MA0137.2	STAT1	412	1133	270	2847	0
Uw	Rep1H7es	MER41B	MA0258.1	ESR2	412	878	217	2847	0
Uw	Rep1H7es	MER4B	MA0142.1	Pou5f1	264	397	141	1725	0
Uw	Rep1H7es	MER4C	MA0099.2	AP1	247	486	153	1226	0
Uw	Rep1H7es	MER67C	MA0142.1	Pou5f1	181	196	75	1646	0
Uw	Rep1H7es	MER74A	MA0142.1	Pou5f1	278	272	135	1578	0
Uw	Rep1H7es	MIRb	MA0151.1	ARID3A	6122	70410	1584	224683	0
Uw	Rep1H7es	MSTA	MA0098.1	ETS1	657	14498	577	19740	0
Uw	Rep1H7es	MSTA-int	MA0152.1	NFATC2	337	1990	297	3165	0
Uw	Rep1H7es	THE1D	MA0056.1	MZF1_1-4	1204	10666	1114	12639	0
Uw	Rep1H7es	THE1D	MA0075.1	Prrx2	1204	11883	1198	12639	0
Uw	Rep1H7es	THE1D	MA0092.1	Hand1::Tcfe2a	1204	1280	206	12639	0
Uw	Rep1Hae	L2b	MA0098.1	ETS1	2469	38015	1258	97454	0
Uw	Rep1Hae	L2b	MA0130.1	ZNF354C	2469	18478	677	97454	0
Uw	Rep1Hae	L2b	MA0161.1	NFIC	2469	18635	670	97454	0
Uw	Rep1Hae	L2c	MA0036.1	GATA2	3638	78014	2302	140260	0
Uw	Rep1Hae	L2c	MA0056.1	MZF1_1-4	3638	27642	973	140260	0
Uw	Rep1Hae	L2c	MA0098.1	ETS1	3638	62570	2083	140260	0
Uw	Rep1Hae	L2c	MA0130.1	ZNF354C	3638	26654	943	140260	0
Uw	Rep1Hae	L2c	MA0161.1	NFIC	3638	25906	915	140260	0
Uw	Rep1Hae	L2c	MA0442.1	SOX10	3638	41686	1304	140260	0
Uw	Rep1Hae	LTR8A	MA0099.2	AP1	136	1060	113	2801	0
Uw	Rep1Hae	MIRb	MA0151.1	ARID3A	4958	70410	1296	224683	0
Uw	Rep1Hae	Tigger3b	MA0124.1	NKX3-1	413	2502	245	6515	0
Uw	Rep1Hcf	MER41B	MA0137.2	STAT1	185	1133	134	2847	0
Uw	Rep1Hcm	MER41B	MA0137.2	STAT1	198	1133	139	2847	0
Uw	Rep1Hcpe	L2b	MA0098.1	ETS1	2346	38015	1198	97454	0
Uw	Rep1Hcpe	L2b	MA0130.1	ZNF354C	2346	18478	646	97454	0
Uw	Rep1Hcpe	L2b	MA0161.1	NFIC	2346	18635	639	97454	0
Uw	Rep1Hcpe	LTR8A	MA0099.2	AP1	130	1060	107	2801	0
Uw	Rep1Hee	L2b	MA0098.1	ETS1	2913	38015	1469	97454	0
Uw	Rep1Hee	L2b	MA0130.1	ZNF354C	2913	18478	757	97454	0
Uw	Rep1Hee	L2b	MA0161.1	NFIC	2913	18635	746	97454	0
Uw	Rep1Hee	L2c	MA0056.1	MZF1_1-4	4102	27642	1091	140260	0
Uw	Rep1Hee	L2c	MA0098.1	ETS1	4102	62570	2326	140260	0
Uw	Rep1Hee	L2c	MA0130.1	ZNF354C	4102	26654	1019	140260	0
Uw	Rep1Hee	L2c	MA0161.1	NFIC	4102	25906	1032	140260	0
Uw	Rep1Hee	L2c	MA0442.1	SOX10	4102	41686	1452	140260	0
Uw	Rep1Hee	LTR8A	MA0099.2	AP1	216	1060	179	2801	0
Uw	Rep1Hee	MER44B	MA0087.1	Sox5	365	1088	259	2125	0
Uw	Rep1Hee	MER44B	MA0442.1	SOX10	365	986	257	2125	0
Uw	Rep1Hee	MIRb	MA0151.1	ARID3A	5365	70410	1410	224683	0
Uw	Rep1Hee	Tigger3b	MA0087.1	Sox5	790	2828	450	6515	0
Uw	Rep1Hee	Tigger3b	MA0124.1	NKX3-1	790	2502	488	6515	0
Uw	Rep1Hee	Tigger3b	MA0151.1	ARID3A	790	3371	535	6515	0
Uw	Rep1Helas3	L2b	MA0098.1	ETS1	1594	38015	782	97454	0
Uw	Rep1Helas3	L2c	MA0098.1	ETS1	2138	62570	1181	140260	0
Uw	Rep1Helas3	LTR8A	MA0099.2	AP1	179	1060	153	2801	0
Uw	Rep1Hl60	L1MB2	MA0098.1	ETS1	297	4245	206	9011	0
Uw	Rep1Hl60	L1MB5	MA0098.1	ETS1	290	4487	205	9813	0
Uw	Rep1Hl60	L2b	MA0056.1	MZF1_1-4	1913	21159	667	97454	0
Uw	Rep1Hl60	L2b	MA0098.1	ETS1	1913	38015	1173	97454	0
Uw	Rep1Hl60	L2b	MA0130.1	ZNF354C	1913	18478	557	97454	0
Uw	Rep1Hl60	L2b	MA0161.1	NFIC	1913	18635	507	97454	0
Uw	Rep1Hl60	MIRb	MA0151.1	ARID3A	4093	70410	955	224683	0
Uw	Rep1Hl60	MSTA	MA0075.1	Prrx2	856	17447	835	19740	0
Uw	Rep1Hl60	MSTA	MA0098.1	ETS1	856	14498	811	19740	0
Uw	Rep1Hl60	MSTA	MA0099.2	AP1	856	4580	376	19740	0
Uw	Rep1Hmec	LTR8A	MA0099.2	AP1	97	1060	78	2801	0
Uw	Rep1Hmec	Tigger3b	MA0124.1	NKX3-1	412	2502	252	6515	0
Uw	Rep1Hnpce	L2b	MA0098.1	ETS1	2503	38015	1264	97454	0
Uw	Rep1Hnpce	L2b	MA0130.1	ZNF354C	2503	18478	668	97454	0
Uw	Rep1Hnpce	L2b	MA0161.1	NFIC	2503	18635	645	97454	0
Uw	Rep1Hnpce	L2c	MA0056.1	MZF1_1-4	3560	27642	932	140260	0
Uw	Rep1Hnpce	L2c	MA0098.1	ETS1	3560	62570	2001	140260	0
Uw	Rep1Hnpce	L2c	MA0130.1	ZNF354C	3560	26654	916	140260	0
Uw	Rep1Hnpce	L2c	MA0161.1	NFIC	3560	25906	868	140260	0
Uw	Rep1Hnpce	L2c	MA0442.1	SOX10	3560	41686	1290	140260	0
Uw	Rep1Hnpce	LTR8A	MA0099.2	AP1	154	1060	135	2801	0
Uw	Rep1Hnpce	MER44B	MA0087.1	Sox5	304	1088	219	2125	0
Uw	Rep1Hnpce	MER44B	MA0442.1	SOX10	304	986	207	2125	0
Uw	Rep1Hnpce	Tigger3b	MA0124.1	NKX3-1	455	2502	268	6515	0
Uw	Rep1Hnpce	Tigger3b	MA0151.1	ARID3A	455	3371	318	6515	0
Uw	Rep1Hrcepic	L2b	MA0098.1	ETS1	2396	38015	1173	97454	0
Uw	Rep1Hrcepic	L2b	MA0130.1	ZNF354C	2396	18478	631	97454	0
Uw	Rep1Hrcepic	L2b	MA0161.1	NFIC	2396	18635	629	97454	0
Uw	Rep1Hrcepic	L2c	MA0056.1	MZF1_1-4	3177	27642	839	140260	0
Uw	Rep1Hrcepic	L2c	MA0098.1	ETS1	3177	62570	1759	140260	0
Uw	Rep1Hrcepic	L2c	MA0130.1	ZNF354C	3177	26654	804	140260	0
Uw	Rep1Hrcepic	L2c	MA0161.1	NFIC	3177	25906	808	140260	0
Uw	Rep1Hrcepic	LTR8A	MA0099.2	AP1	175	1060	145	2801	0
Uw	Rep1Hre	L2b	MA0098.1	ETS1	2373	38015	1195	97454	0
Uw	Rep1Hre	L2b	MA0130.1	ZNF354C	2373	18478	643	97454	0
Uw	Rep1Hre	L2b	MA0161.1	NFIC	2373	18635	611	97454	0
Uw	Rep1Hre	L2c	MA0056.1	MZF1_1-4	3216	27642	876	140260	0
Uw	Rep1Hre	L2c	MA0098.1	ETS1	3216	62570	1816	140260	0
Uw	Rep1Hre	L2c	MA0130.1	ZNF354C	3216	26654	815	140260	0
Uw	Rep1Hre	L2c	MA0161.1	NFIC	3216	25906	792	140260	0
Uw	Rep1Hre	LTR8A	MA0099.2	AP1	191	1060	162	2801	0
Uw	Rep1Hre	MER44B	MA0087.1	Sox5	248	1088	186	2125	0
Uw	Rep1Hre	MER44B	MA0442.1	SOX10	248	986	182	2125	0
Uw	Rep1Hre	MIRb	MA0151.1	ARID3A	4381	70410	1123	224683	0
Uw	Rep1Hrpe	L2c	MA0056.1	MZF1_1-4	3453	27642	880	140260	0
Uw	Rep1Hrpe	L2c	MA0075.1	Prrx2	3453	68028	2013	140260	0
Uw	Rep1Hrpe	L2c	MA0098.1	ETS1	3453	62570	1858	140260	0
Uw	Rep1Hrpe	L2c	MA0161.1	NFIC	3453	25906	918	140260	0
Uw	Rep1Hrpe	L2c	MA0442.1	SOX10	3453	41686	1240	140260	0
Uw	Rep1Hrpe	LTR8A	MA0099.2	AP1	200	1060	164	2801	0
Uw	Rep1Hrpe	MER21C	MA0107.1	RELA	299	907	119	5451	0
Uw	Rep1Hrpe	MER21C	MA0442.1	SOX10	299	2417	199	5451	0
Uw	Rep1Jurkat	MIRb	MA0151.1	ARID3A	4176	70410	1064	224683	0
Uw	Rep1K562	L2a	MA0036.1	GATA2	2810	99887	2126	170404	0
Uw	Rep1K562	L2a	MA0037.1	GATA3	2810	37610	1020	170404	0
Uw	Rep1K562	L2a	MA0056.1	MZF1_1-4	2810	39753	1148	170404	0
Uw	Rep1K562	L2a	MA0075.1	Prrx2	2810	82766	1584	170404	0
Uw	Rep1K562	L2a	MA0080.2	SPI1	2810	19079	710	170404	0
Uw	Rep1K562	L2a	MA0098.1	ETS1	2810	72435	1856	170404	0
Uw	Rep1K562	L2a	MA0130.1	ZNF354C	2810	39241	1139	170404	0
Uw	Rep1K562	L2a	MA0161.1	NFIC	2810	39316	1020	170404	0
Uw	Rep1K562	L2a	MA0442.1	SOX10	2810	52775	1128	170404	0
Uw	Rep1K562	L2b	MA0036.1	GATA2	1755	45502	1074	97454	0
Uw	Rep1K562	L2b	MA0056.1	MZF1_1-4	1755	21159	577	97454	0
Uw	Rep1K562	L2b	MA0098.1	ETS1	1755	38015	972	97454	0
Uw	Rep1K562	L2b	MA0130.1	ZNF354C	1755	18478	531	97454	0
Uw	Rep1K562	L2c	MA0036.1	GATA2	2400	78014	1652	140260	0
Uw	Rep1K562	L2c	MA0037.1	GATA3	2400	25814	595	140260	0
Uw	Rep1K562	L2c	MA0056.1	MZF1_1-4	2400	27642	691	140260	0
Uw	Rep1K562	L2c	MA0098.1	ETS1	2400	62570	1422	140260	0
Uw	Rep1K562	L2c	MA0130.1	ZNF354C	2400	26654	674	140260	0
Uw	Rep1K562	MER41B	MA0137.2	STAT1	286	1133	225	2847	0
Uw	Rep1K562	MIRb	MA0151.1	ARID3A	3245	70410	736	224683	0
Uw	Rep1Mcf7	L2a	MA0056.1	MZF1_1-4	2693	39753	869	170404	0
Uw	Rep1Mcf7	L2a	MA0080.2	SPI1	2693	19079	481	170404	0
Uw	Rep1Mcf7	L2a	MA0098.1	ETS1	2693	72435	1507	170404	0
Uw	Rep1Mcf7	L2a	MA0130.1	ZNF354C	2693	39241	909	170404	0
Uw	Rep1Mcf7	L2a	MA0161.1	NFIC	2693	39316	839	170404	0
Uw	Rep1Mcf7	L2b	MA0098.1	ETS1	1820	38015	874	97454	0
Uw	Rep1Mcf7	L2b	MA0130.1	ZNF354C	1820	18478	499	97454	0
Uw	Rep1Mcf7	L2c	MA0130.1	ZNF354C	2191	26654	567	140260	0
Uw	Rep1Nb4	MIRb	MA0151.1	ARID3A	3321	70410	755	224683	0
Uw	Rep1Nb4	MSTA	MA0098.1	ETS1	370	14498	343	19740	0
Uw	Rep1Nb4	MSTA	MA0099.2	AP1	370	4580	185	19740	0
Uw	Rep1Nhek	L2b	MA0056.1	MZF1_1-4	2075	21159	608	97454	0
Uw	Rep1Nhek	L2b	MA0098.1	ETS1	2075	38015	1038	97454	0
Uw	Rep1Nhek	L2c	MA0056.1	MZF1_1-4	2621	27642	733	140260	0
Uw	Rep1Nhek	L2c	MA0098.1	ETS1	2621	62570	1463	140260	0
Uw	Rep1Nhek	L2c	MA0130.1	ZNF354C	2621	26654	667	140260	0
Uw	Rep1Nhek	L2c	MA0161.1	NFIC	2621	25906	670	140260	0
Uw	Rep1Nhek	LTR8A	MA0099.2	AP1	127	1060	107	2801	0
Uw	Rep1Nhek	MIRb	MA0151.1	ARID3A	3587	70410	830	224683	0
Uw	Rep1Nhlf	L2b	MA0098.1	ETS1	2512	38015	1242	97454	0
Uw	Rep1Nhlf	L2b	MA0130.1	ZNF354C	2512	18478	668	97454	0
Uw	Rep1Nhlf	L2b	MA0161.1	NFIC	2512	18635	708	97454	0
Uw	Rep1Nhlf	L2c	MA0056.1	MZF1_1-4	3488	27642	912	140260	0
Uw	Rep1Nhlf	L2c	MA0098.1	ETS1	3488	62570	1956	140260	0
Uw	Rep1Nhlf	L2c	MA0130.1	ZNF354C	3488	26654	910	140260	0
Uw	Rep1Nhlf	L2c	MA0161.1	NFIC	3488	25906	951	140260	0
Uw	Rep1Nhlf	L2c	MA0442.1	SOX10	3488	41686	1269	140260	0
Uw	Rep1Nhlf	LTR8A	MA0099.2	AP1	174	1060	151	2801	0
Uw	Rep1Nhlf	MER21C	MA0107.1	RELA	233	907	92	5451	0
Uw	Rep1Nhlf	MER41B	MA0137.2	STAT1	230	1133	161	2847	0
Uw	Rep1Nhlf	MER44B	MA0087.1	Sox5	257	1088	192	2125	0
Uw	Rep1Panc1	LTR8A	MA0099.2	AP1	88	1060	71	2801	0
Uw	Rep1Panc1	Tigger3b	MA0157.1	FOXO3	363	1341	141	6515	0
Uw	Rep1Saec	L2b	MA0098.1	ETS1	2686	38015	1352	97454	0
Uw	Rep1Saec	L2b	MA0130.1	ZNF354C	2686	18478	686	97454	0
Uw	Rep1Saec	L2b	MA0161.1	NFIC	2686	18635	690	97454	0
Uw	Rep1Saec	L2c	MA0056.1	MZF1_1-4	3700	27642	985	140260	0
Uw	Rep1Saec	L2c	MA0098.1	ETS1	3700	62570	2174	140260	0
Uw	Rep1Saec	L2c	MA0130.1	ZNF354C	3700	26654	931	140260	0
Uw	Rep1Saec	L2c	MA0161.1	NFIC	3700	25906	925	140260	0
Uw	Rep1Saec	LTR8A	MA0099.2	AP1	196	1060	171	2801	0
Uw	Rep1Saec	MER44B	MA0087.1	Sox5	316	1088	230	2125	0
Uw	Rep1Saec	MER44B	MA0442.1	SOX10	316	986	218	2125	0
Uw	Rep1Saec	Tigger3b	MA0124.1	NKX3-1	593	2502	354	6515	0
Uw	Rep1Skmc	L2c	MA0056.1	MZF1_1-4	3298	27642	941	140260	0
Uw	Rep1Skmc	L2c	MA0098.1	ETS1	3298	62570	1888	140260	0
Uw	Rep1Skmc	L2c	MA0130.1	ZNF354C	3298	26654	868	140260	0
Uw	Rep1Skmc	L2c	MA0161.1	NFIC	3298	25906	945	140260	0
Uw	Rep1Skmc	L2c	MA0442.1	SOX10	3298	41686	1230	140260	0
Uw	Rep2Ag04449	L2c	MA0056.1	MZF1_1-4	2715	27642	711	140260	0
Uw	Rep2Ag04449	L2c	MA0098.1	ETS1	2715	62570	1488	140260	0
Uw	Rep2Ag04449	L2c	MA0161.1	NFIC	2715	25906	680	140260	0
Uw	Rep2Ag09309	L1MB7	MA0056.1	MZF1_1-4	639	5190	254	23066	0
Uw	Rep2Ag09309	L1MB7	MA0095.1	YY1	639	7531	327	23066	0
Uw	Rep2Ag09309	L1MB7	MA0130.1	ZNF354C	639	7359	322	23066	0
Uw	Rep2Ag09309	L1MB7	MA0132.1	Pdx1	639	10607	416	23066	0
Uw	Rep2Ag09309	L1MB7	MA0150.1	NFE2L2	639	1409	122	23066	0
Uw	Rep2Ag09309	L1MB7	MA0161.1	NFIC	639	8624	358	23066	0
Uw	Rep2Ag09309	L1MB7	MA0442.1	SOX10	639	11399	414	23066	0
Uw	Rep2Ag09309	LTR8A	MA0099.2	AP1	99	1060	77	2801	0
Uw	Rep2Ag10803	L2c	MA0056.1	MZF1_1-4	2719	27642	745	140260	0
Uw	Rep2Ag10803	L2c	MA0098.1	ETS1	2719	62570	1542	140260	0
Uw	Rep2Ag10803	L2c	MA0130.1	ZNF354C	2719	26654	685	140260	0
Uw	Rep2Ag10803	L2c	MA0161.1	NFIC	2719	25906	743	140260	0
Uw	Rep2Bjtert	L2c	MA0056.1	MZF1_1-4	2711	27642	762	140260	0
Uw	Rep2Bjtert	L2c	MA0098.1	ETS1	2711	62570	1527	140260	0
Uw	Rep2Bjtert	L2c	MA0161.1	NFIC	2711	25906	695	140260	0
Uw	Rep2Bjtert	LTR8A	MA0099.2	AP1	132	1060	102	2801	0
Uw	Rep2Gm12865	L1MB2	MA0050.1	IRF1	299	1159	139	9011	0
Uw	Rep2Gm12865	MIRb	MA0151.1	ARID3A	3670	70410	818	224683	0
Uw	Rep2Gm12878	L1MB2	MA0050.1	IRF1	234	1159	106	9011	0
Uw	Rep2Gm12878	L2c	MA0056.1	MZF1_1-4	1936	27642	565	140260	0
Uw	Rep2Gm12878	L2c	MA0098.1	ETS1	1936	62570	1098	140260	0
Uw	Rep2Gm12878	MIRb	MA0151.1	ARID3A	3317	70410	813	224683	0
Uw	Rep2Hae	L2b	MA0098.1	ETS1	2494	38015	1247	97454	0
Uw	Rep2Hae	L2b	MA0130.1	ZNF354C	2494	18478	676	97454	0
Uw	Rep2Hae	L2b	MA0161.1	NFIC	2494	18635	694	97454	0
Uw	Rep2Hae	L2c	MA0036.1	GATA2	3593	78014	2263	140260	0
Uw	Rep2Hae	L2c	MA0056.1	MZF1_1-4	3593	27642	953	140260	0
Uw	Rep2Hae	L2c	MA0098.1	ETS1	3593	62570	2018	140260	0
Uw	Rep2Hae	L2c	MA0130.1	ZNF354C	3593	26654	915	140260	0
Uw	Rep2Hae	L2c	MA0161.1	NFIC	3593	25906	897	140260	0
Uw	Rep2Hae	L2c	MA0442.1	SOX10	3593	41686	1291	140260	0
Uw	Rep2Hae	LTR8A	MA0099.2	AP1	138	1060	114	2801	0
Uw	Rep2Hae	MER44B	MA0087.1	Sox5	300	1088	220	2125	0
Uw	Rep2Hae	MIRb	MA0151.1	ARID3A	4874	70410	1277	224683	0
Uw	Rep2Hae	Tigger3b	MA0124.1	NKX3-1	433	2502	247	6515	0
Uw	Rep2Hcf	MER41B	MA0137.2	STAT1	162	1133	114	2847	0
Uw	Rep2Hcm	MER41B	MA0137.2	STAT1	158	1133	113	2847	0
Uw	Rep2Hcm	MER44B	MA0442.1	SOX10	198	986	145	2125	0
Uw	Rep2Hcpe	LTR8A	MA0099.2	AP1	118	1060	98	2801	0
Uw	Rep2Hee	L2b	MA0098.1	ETS1	2612	38015	1323	97454	0
Uw	Rep2Hee	L2b	MA0130.1	ZNF354C	2612	18478	675	97454	0
Uw	Rep2Hee	L2b	MA0161.1	NFIC	2612	18635	669	97454	0
Uw	Rep2Hee	L2c	MA0056.1	MZF1_1-4	3712	27642	999	140260	0
Uw	Rep2Hee	L2c	MA0098.1	ETS1	3712	62570	2127	140260	0
Uw	Rep2Hee	L2c	MA0130.1	ZNF354C	3712	26654	915	140260	0
Uw	Rep2Hee	L2c	MA0161.1	NFIC	3712	25906	933	140260	0
Uw	Rep2Hee	LTR8A	MA0099.2	AP1	188	1060	150	2801	0
Uw	Rep2Hee	MER44B	MA0442.1	SOX10	339	986	231	2125	0
Uw	Rep2Hee	MIRb	MA0151.1	ARID3A	4727	70410	1220	224683	0
Uw	Rep2Hee	Tigger3b	MA0124.1	NKX3-1	659	2502	406	6515	0
Uw	Rep2Hee	Tigger3b	MA0151.1	ARID3A	659	3371	439	6515	0
Uw	Rep2Helas3	L2b	MA0098.1	ETS1	1746	38015	878	97454	0
Uw	Rep2Helas3	L2c	MA0056.1	MZF1_1-4	2366	27642	637	140260	0
Uw	Rep2Helas3	L2c	MA0098.1	ETS1	2366	62570	1349	140260	0
Uw	Rep2Helas3	L2c	MA0130.1	ZNF354C	2366	26654	610	140260	0
Uw	Rep2Helas3	L2c	MA0161.1	NFIC	2366	25906	590	140260	0
Uw	Rep2Helas3	LTR8A	MA0099.2	AP1	243	1060	213	2801	0
Uw	Rep2Hipe	L2b	MA0056.1	MZF1_1-4	1559	21159	529	97454	0
Uw	Rep2Hipe	L2b	MA0098.1	ETS1	1559	38015	853	97454	0
Uw	Rep2Hl60	L1MB7	MA0056.1	MZF1_1-4	584	5190	240	23066	0
Uw	Rep2Hl60	L1MB7	MA0095.1	YY1	584	7531	315	23066	0
Uw	Rep2Hl60	L1MB7	MA0098.1	ETS1	584	9617	343	23066	0
Uw	Rep2Hl60	L1MB7	MA0130.1	ZNF354C	584	7359	280	23066	0
Uw	Rep2Hl60	L1MB7	MA0132.1	Pdx1	584	10607	368	23066	0
Uw	Rep2Hl60	L1MB7	MA0150.1	NFE2L2	584	1409	101	23066	0
Uw	Rep2Hl60	L2b	MA0056.1	MZF1_1-4	1728	21159	606	97454	0
Uw	Rep2Hl60	L2b	MA0098.1	ETS1	1728	38015	1050	97454	0
Uw	Rep2Hl60	L2b	MA0130.1	ZNF354C	1728	18478	490	97454	0
Uw	Rep2Hl60	MIRb	MA0151.1	ARID3A	3659	70410	831	224683	0
Uw	Rep2Hl60	MSTA	MA0075.1	Prrx2	702	17447	686	19740	0
Uw	Rep2Hl60	MSTA	MA0098.1	ETS1	702	14498	667	19740	0
Uw	Rep2Hl60	MSTA	MA0099.2	AP1	702	4580	315	19740	0
Uw	Rep2Hnpce	L1MB7	MA0036.1	GATA2	689	17295	600	23066	0
Uw	Rep2Hnpce	L1MB7	MA0056.1	MZF1_1-4	689	5190	255	23066	0
Uw	Rep2Hnpce	L1MB7	MA0095.1	YY1	689	7531	353	23066	0
Uw	Rep2Hnpce	L1MB7	MA0130.1	ZNF354C	689	7359	367	23066	0
Uw	Rep2Hnpce	L1MB7	MA0132.1	Pdx1	689	10607	457	23066	0
Uw	Rep2Hnpce	L1MB7	MA0150.1	NFE2L2	689	1409	149	23066	0
Uw	Rep2Hnpce	L1MB7	MA0161.1	NFIC	689	8624	393	23066	0
Uw	Rep2Hnpce	L1MB7	MA0442.1	SOX10	689	11399	472	23066	0
Uw	Rep2Hnpce	L2b	MA0098.1	ETS1	2042	38015	1004	97454	0
Uw	Rep2Hnpce	L2b	MA0130.1	ZNF354C	2042	18478	548	97454	0
Uw	Rep2Hnpce	L2c	MA0056.1	MZF1_1-4	2920	27642	776	140260	0
Uw	Rep2Hnpce	L2c	MA0098.1	ETS1	2920	62570	1629	140260	0
Uw	Rep2Hnpce	L2c	MA0130.1	ZNF354C	2920	26654	725	140260	0
Uw	Rep2Hnpce	LTR8A	MA0099.2	AP1	133	1060	115	2801	0
Uw	Rep2Hnpce	MER44B	MA0087.1	Sox5	280	1088	205	2125	0
Uw	Rep2Hnpce	MER44B	MA0442.1	SOX10	280	986	191	2125	0
Uw	Rep2Hrcepic	L2b	MA0098.1	ETS1	2376	38015	1170	97454	0
Uw	Rep2Hrcepic	L2b	MA0161.1	NFIC	2376	18635	614	97454	0
Uw	Rep2Hrcepic	L2c	MA0056.1	MZF1_1-4	3268	27642	878	140260	0
Uw	Rep2Hrcepic	L2c	MA0098.1	ETS1	3268	62570	1848	140260	0
Uw	Rep2Hrcepic	L2c	MA0130.1	ZNF354C	3268	26654	807	140260	0
Uw	Rep2Hrcepic	L2c	MA0161.1	NFIC	3268	25906	799	140260	0
Uw	Rep2Hrcepic	L2c	MA0442.1	SOX10	3268	41686	1193	140260	0
Uw	Rep2Hrcepic	LTR8A	MA0099.2	AP1	183	1060	151	2801	0
Uw	Rep2Hre	L2b	MA0098.1	ETS1	2151	38015	1080	97454	0
Uw	Rep2Hre	L2b	MA0130.1	ZNF354C	2151	18478	597	97454	0
Uw	Rep2Hre	L2b	MA0161.1	NFIC	2151	18635	562	97454	0
Uw	Rep2Hre	L2c	MA0056.1	MZF1_1-4	2884	27642	789	140260	0
Uw	Rep2Hre	L2c	MA0098.1	ETS1	2884	62570	1647	140260	0
Uw	Rep2Hre	L2c	MA0130.1	ZNF354C	2884	26654	753	140260	0
Uw	Rep2Hre	L2c	MA0161.1	NFIC	2884	25906	706	140260	0
Uw	Rep2Hre	LTR8A	MA0099.2	AP1	180	1060	153	2801	0
Uw	Rep2Hre	MER44B	MA0087.1	Sox5	225	1088	170	2125	0
Uw	Rep2Hre	MER44B	MA0442.1	SOX10	225	986	162	2125	0
Uw	Rep2Hrpe	LTR8A	MA0099.2	AP1	179	1060	151	2801	0
Uw	Rep2Hrpe	MER21C	MA0107.1	RELA	264	907	106	5451	0
Uw	Rep2K562	L2a	MA0036.1	GATA2	2779	99887	2079	170404	0
Uw	Rep2K562	L2a	MA0037.1	GATA3	2779	37610	1000	170404	0
Uw	Rep2K562	L2a	MA0056.1	MZF1_1-4	2779	39753	1130	170404	0
Uw	Rep2K562	L2a	MA0075.1	Prrx2	2779	82766	1558	170404	0
Uw	Rep2K562	L2a	MA0080.2	SPI1	2779	19079	714	170404	0
Uw	Rep2K562	L2a	MA0098.1	ETS1	2779	72435	1839	170404	0
Uw	Rep2K562	L2a	MA0130.1	ZNF354C	2779	39241	1136	170404	0
Uw	Rep2K562	L2a	MA0161.1	NFIC	2779	39316	1034	170404	0
Uw	Rep2K562	L2a	MA0442.1	SOX10	2779	52775	1130	170404	0
Uw	Rep2K562	L2b	MA0036.1	GATA2	1762	45502	1086	97454	0
Uw	Rep2K562	L2b	MA0056.1	MZF1_1-4	1762	21159	597	97454	0
Uw	Rep2K562	L2b	MA0098.1	ETS1	1762	38015	987	97454	0
Uw	Rep2K562	L2b	MA0130.1	ZNF354C	1762	18478	529	97454	0
Uw	Rep2K562	L2c	MA0036.1	GATA2	2381	78014	1617	140260	0
Uw	Rep2K562	L2c	MA0037.1	GATA3	2381	25814	610	140260	0
Uw	Rep2K562	L2c	MA0056.1	MZF1_1-4	2381	27642	712	140260	0
Uw	Rep2K562	L2c	MA0098.1	ETS1	2381	62570	1416	140260	0
Uw	Rep2K562	L2c	MA0130.1	ZNF354C	2381	26654	693	140260	0
Uw	Rep2K562	MER41B	MA0137.2	STAT1	289	1133	227	2847	0
Uw	Rep2K562	MIRb	MA0151.1	ARID3A	3221	70410	755	224683	0
Uw	Rep2Mcf7	L2b	MA0056.1	MZF1_1-4	2254	21159	682	97454	0
Uw	Rep2Mcf7	L2b	MA0098.1	ETS1	2254	38015	1091	97454	0
Uw	Rep2Mcf7	L2b	MA0130.1	ZNF354C	2254	18478	634	97454	0
Uw	Rep2Mcf7	L2c	MA0056.1	MZF1_1-4	2602	27642	701	140260	0
Uw	Rep2Mcf7	L2c	MA0098.1	ETS1	2602	62570	1452	140260	0
Uw	Rep2Mcf7	L2c	MA0130.1	ZNF354C	2602	26654	713	140260	0
Uw	Rep2Nb4	MSTA	MA0098.1	ETS1	308	14498	282	19740	0
Uw	Rep2Nb4	MSTA	MA0099.2	AP1	308	4580	161	19740	0
Uw	Rep2Nhlf	L2b	MA0098.1	ETS1	2130	38015	1033	97454	0
Uw	Rep2Nhlf	L2b	MA0130.1	ZNF354C	2130	18478	581	97454	0
Uw	Rep2Nhlf	L2b	MA0161.1	NFIC	2130	18635	615	97454	0
Uw	Rep2Nhlf	L2c	MA0056.1	MZF1_1-4	2958	27642	793	140260	0
Uw	Rep2Nhlf	L2c	MA0098.1	ETS1	2958	62570	1652	140260	0
Uw	Rep2Nhlf	L2c	MA0130.1	ZNF354C	2958	26654	781	140260	0
Uw	Rep2Nhlf	L2c	MA0161.1	NFIC	2958	25906	799	140260	0
Uw	Rep2Nhlf	LTR8A	MA0099.2	AP1	155	1060	134	2801	0
Uw	Rep2Nhlf	MER41B	MA0137.2	STAT1	184	1133	131	2847	0
Uw	Rep2Panc1	L2a	MA0056.1	MZF1_1-4	2319	39753	759	170404	0
Uw	Rep2Panc1	L2a	MA0098.1	ETS1	2319	72435	1257	170404	0
Uw	Rep2Panc1	L2a	MA0130.1	ZNF354C	2319	39241	720	170404	0
Uw	Rep2Panc1	L2c	MA0098.1	ETS1	1948	62570	1065	140260	0
Uw	Rep2Panc1	LTR8A	MA0099.2	AP1	104	1060	86	2801	0
Uw	Rep2Panc1	MIRb	MA0151.1	ARID3A	3091	70410	708	224683	0
Uw	Rep2Panc1	Tigger3b	MA0157.1	FOXO3	262	1341	112	6515	0
Uw	Rep2Saec	L2b	MA0098.1	ETS1	2495	38015	1230	97454	0
Uw	Rep2Saec	L2b	MA0130.1	ZNF354C	2495	18478	631	97454	0
Uw	Rep2Saec	L2b	MA0161.1	NFIC	2495	18635	636	97454	0
Uw	Rep2Saec	L2c	MA0056.1	MZF1_1-4	3417	27642	877	140260	0
Uw	Rep2Saec	L2c	MA0098.1	ETS1	3417	62570	1971	140260	0
Uw	Rep2Saec	L2c	MA0130.1	ZNF354C	3417	26654	847	140260	0
Uw	Rep2Saec	L2c	MA0161.1	NFIC	3417	25906	854	140260	0
Uw	Rep2Saec	LTR8A	MA0099.2	AP1	170	1060	146	2801	0
Uw	Rep2Saec	MER44B	MA0442.1	SOX10	296	986	200	2125	0
Uw	Rep2Saec	Tigger3b	MA0124.1	NKX3-1	562	2502	343	6515	0
Uw	Rep2Skmc	L2b	MA0098.1	ETS1	2361	38015	1190	97454	0
Uw	Rep2Skmc	L2b	MA0130.1	ZNF354C	2361	18478	651	97454	0
Uw	Rep2Skmc	L2b	MA0161.1	NFIC	2361	18635	680	97454	0
Uw	Rep2Skmc	L2c	MA0056.1	MZF1_1-4	3303	27642	929	140260	0
Uw	Rep2Skmc	L2c	MA0098.1	ETS1	3303	62570	1889	140260	0
Uw	Rep2Skmc	L2c	MA0130.1	ZNF354C	3303	26654	888	140260	0
Uw	Rep2Skmc	L2c	MA0161.1	NFIC	3303	25906	921	140260	0
Uw	Rep2Skmc	L2c	MA0442.1	SOX10	3303	41686	1204	140260	0
Uw	Rep1H7es	LTR9B	MA0142.1	Pou5f1	245	465	243	761	6.76291e-64
Uw	Rep1H7es	LTR9B	MA0143.1	Sox2	245	337	190	761	3.5741e-38
Uw	Rep1H1es	LTR9B	MA0142.1	Pou5f1	165	465	162	761	2.6313e-36
Uw	Rep1Panc1	LTR55	MA0139.1	CTCF	46	71	43	408	1.82199e-35
Duke	H9es	LTR9B	MA0142.1	Pou5f1	178	465	172	761	1.93391e-35
Uw	Rep2Mcf7	LTR55	MA0139.1	CTCF	55	71	47	408	2.99935e-35
Uw	Rep1Nb4	LTR55	MA0139.1	CTCF	48	71	41	408	9.50047e-30
Duke	Helas3	LTR55	MA0139.1	CTCF	47	71	40	408	9.45003e-29
Duke	Hepg2	LTR55	MA0139.1	CTCF	43	71	38	408	2.17603e-28
Duke	H1hesc	LTR9B	MA0142.1	Pou5f1	123	465	122	761	3.34872e-28
Uw	Rep1Jurkat	LTR55	MA0139.1	CTCF	51	71	41	408	1.26897e-27
Uw	Rep1H7es	LTR5_Hs	MA0151.1	ARID3A	278	221	162	626	1.6137e-27
Uw	Rep1Saec	MER61E	MA0106.1	TP53	78	125	70	323	3.47183e-27
Uw	Rep2Nb4	LTR55	MA0139.1	CTCF	47	71	39	408	4.87267e-27
Duke	Gm12878	LTR55	MA0139.1	CTCF	50	71	40	408	1.17812e-26
Uw	Rep1Hcpe	LTR55	MA0139.1	CTCF	41	71	36	408	1.9122e-26
Uw	Rep1H7es	LTR55	MA0139.1	CTCF	88	71	52	408	2.83268e-26
Duke	H9es	MER74B	MA0143.1	Sox2	81	152	53	936	3.16125e-26
Duke	Mcf7	LTR55	MA0139.1	CTCF	46	71	38	408	4.43536e-26
Duke	H9es	LTR9B	MA0143.1	Sox2	178	337	139	761	8.01939e-26
Uw	Rep2Hee	MER61E	MA0106.1	TP53	73	125	66	323	1.08476e-25
Uw	Rep2Saec	MER61E	MA0106.1	TP53	73	125	66	323	1.08476e-25
Uw	Rep2Panc1	LTR55	MA0139.1	CTCF	36	71	33	408	2.24406e-25
Uw	Rep1H7es	LTR5_Hs	MA0111.1	Spz1	278	181	138	626	4.48987e-25
Duke	H9es	LTR55	MA0139.1	CTCF	59	71	42	408	1.2709e-24
Uw	Rep1Hee	MER61E	MA0106.1	TP53	71	125	64	323	1.53014e-24
Uw	Rep2Gm12865	LTR55	MA0139.1	CTCF	54	71	40	408	2.58672e-24
Uw	Rep1H7es	MER67D	MA0142.1	Pou5f1	210	211	100	1022	4.32218e-24
Uw	Rep1Gm12865	LTR55	MA0139.1	CTCF	52	71	39	408	6.16952e-24
Uw	Rep1H1es	LTR9B	MA0143.1	Sox2	165	337	129	761	1.1003e-23
Uw	Rep1Hipe	LTR55	MA0139.1	CTCF	36	71	32	408	1.58551e-23
Uw	Rep2Hcpe	LTR55	MA0139.1	CTCF	36	71	32	408	1.58551e-23
Uw	Rep2Jurkat	LTR55	MA0139.1	CTCF	36	71	32	408	1.58551e-23
Uw	Rep1Cmk	MER11A	MA0065.2	PPARG::RXRA	231	168	93	954	1.98829e-22
Uw	Rep1H1es	LTR55	MA0139.1	CTCF	47	71	36	408	2.42515e-22
Uw	Rep1Hcm	LTR55	MA0139.1	CTCF	38	71	32	408	5.95249e-22
Uw	Rep1Hl60	LTR55	MA0139.1	CTCF	36	71	31	408	8.4476e-22
Uw	Rep1Hcf	LTR55	MA0139.1	CTCF	34	71	30	408	1.06181e-21
Uw	Rep1H7es	LTR9B	MA0151.1	ARID3A	245	627	242	761	3.61274e-21
Uw	Rep2K562	LTR5_Hs	MA0111.1	Spz1	109	181	74	626	5.12462e-21
Uw	Rep1Gm12878	LTR55	MA0139.1	CTCF	35	71	30	408	6.61786e-21
Uw	Rep1Mcf7	LTR55	MA0139.1	CTCF	35	71	30	408	6.61786e-21
Uw	Rep1H1es	MER67D	MA0142.1	Pou5f1	92	211	58	1022	7.36027e-21
Uw	Rep1Hee	LTR10F	MA0099.2	AP1	159	344	158	441	7.55745e-21
Uw	Rep1Jurkat	MER51A	MA0060.1	NFYA	196	710	190	954	1.42999e-20
Uw	Rep1H7es	LTR5_Hs	MA0140.1	Tal1::Gata1	278	146	113	626	1.8264e-20
Uw	Rep1Hee	LTR55	MA0139.1	CTCF	38	71	31	408	2.25174e-20
Uw	Rep1H7es	MER74B	MA0143.1	Sox2	116	152	58	936	2.30996e-20
Duke	Gm19238	LTR55	MA0139.1	CTCF	36	71	30	408	3.53426e-20
Uw	Rep2Hipe	LTR55	MA0139.1	CTCF	36	71	30	408	3.53426e-20
Uw	Rep1Nhek	MER61E	MA0106.1	TP53	55	125	51	323	3.75723e-20
Uw	Rep2K562	LTR5_Hs	MA0151.1	ARID3A	109	221	81	626	3.94158e-20
Duke	H1hesc	LTR9B	MA0143.1	Sox2	123	337	100	761	4.28738e-20
Uw	Rep2Helas3	LTR55	MA0139.1	CTCF	34	71	29	408	5.05118e-20
Duke	Progfib	LTR55	MA0139.1	CTCF	32	71	28	408	6.42798e-20
Duke	Mcf7	HERVE-int	MA0061.1	NF-kappaB	89	58	50	250	6.44465e-20
Duke	H9es	MER67D	MA0142.1	Pou5f1	79	211	52	1022	6.89546e-20
Uw	Rep2Mcf7	HERVE-int	MA0099.2	AP1	60	111	56	250	7.24622e-20
Uw	Rep1Ag09309	LTR55	MA0139.1	CTCF	37	71	30	408	1.66221e-19
Uw	Rep2Mcf7	HERVE-int	MA0061.1	NF-kappaB	60	58	41	250	3.88982e-19
Uw	Rep2Hcf	LTR55	MA0139.1	CTCF	31	71	27	408	4.81916e-19
Uw	Rep1Hee	HERVE-int	MA0061.1	NF-kappaB	52	58	38	250	5.96437e-19
Duke	Gm12878	HERVE-int	MA0061.1	NF-kappaB	47	58	36	250	7.14993e-19
Uw	Rep1K562	LTR5_Hs	MA0140.1	Tal1::Gata1	110	146	64	626	8.3497e-19
Uw	Rep1Hnpce	LTR55	MA0139.1	CTCF	32	71	27	408	2.7243e-18
Uw	Rep2Hcm	LTR55	MA0139.1	CTCF	30	71	26	408	3.52576e-18
Uw	Rep1K562	LTR5_Hs	MA0111.1	Spz1	110	181	71	626	4.61974e-18
Uw	Rep2Gm12878	LTR55	MA0139.1	CTCF	37	71	29	408	4.8976e-18
Uw	Rep1H7es	L1PBa1	MA0099.2	AP1	112	209	95	407	6.71842e-18
Duke	Gm19239	LTR55	MA0139.1	CTCF	45	71	32	408	7.16944e-18
Uw	Rep1Helas3	LTR55	MA0139.1	CTCF	35	71	28	408	8.34134e-18
Uw	Rep1Mcf7	HERVE-int	MA0061.1	NF-kappaB	49	58	36	250	8.56482e-18
Duke	H1hesc	LTR55	MA0139.1	CTCF	51	71	34	408	1.05948e-17
Duke	Gm19240	HERVE-int	MA0061.1	NF-kappaB	52	58	37	250	1.28073e-17
Uw	Rep1Cmk	LTR55	MA0139.1	CTCF	64	71	38	408	1.75142e-17
Uw	Rep1Huvec	LTR55	MA0139.1	CTCF	23	71	22	408	1.83708e-17
Uw	Rep1Hee	HERVE-int	MA0099.2	AP1	52	111	49	250	1.99421e-17
Uw	Rep2K562	LTR5_Hs	MA0140.1	Tal1::Gata1	109	146	62	626	2.09567e-17
Uw	Rep2Hl60	LTR55	MA0139.1	CTCF	29	71	25	408	2.5176e-17
Uw	Rep1Hee	LTR10E	MA0106.1	TP53	50	80	40	282	2.54271e-17
Duke	Gm19240	LTR55	MA0139.1	CTCF	41	71	30	408	3.18666e-17
Uw	Rep1Hrcepic	PABL_A	MA0153.1	HNF1B	104	313	97	517	7.89541e-17
Duke	Huvec	LTR55	MA0139.1	CTCF	32	71	26	408	9.04466e-17
Uw	Rep2Caco2	LTR5_Hs	MA0151.1	ARID3A	78	221	61	626	1.11741e-16
Uw	Rep1Ag10803	LTR55	MA0139.1	CTCF	30	71	25	408	1.32722e-16
Uw	Rep2Ag09309	LTR55	MA0139.1	CTCF	30	71	25	408	1.32722e-16
Uw	Rep2Hee	LTR10F	MA0099.2	AP1	133	344	132	441	1.74245e-16
Uw	Rep2Ag09319	LTR55	MA0139.1	CTCF	28	71	24	408	1.75475e-16
Uw	Rep1Hre	LTR55	MA0139.1	CTCF	26	71	23	408	2.02285e-16
Uw	Rep2Hre	LTR55	MA0139.1	CTCF	26	71	23	408	2.02285e-16
Uw	Rep1K562	LTR5_Hs	MA0151.1	ARID3A	110	221	77	626	2.11475e-16
Duke	AosmcSerumfree	LTR55	MA0139.1	CTCF	35	71	27	408	2.1896e-16
Uw	Rep2Hee	LTR10E	MA0106.1	TP53	54	80	41	282	2.70846e-16
Uw	Rep2Hee	HERVE-int	MA0061.1	NF-kappaB	42	58	32	250	3.43107e-16
Duke	Melano	LTR55	MA0139.1	CTCF	46	71	31	408	3.62205e-16
Uw	Rep1Mcf7	HERVE-int	MA0099.2	AP1	49	111	46	250	5.07466e-16
Duke	H9es	HERVE-int	MA0061.1	NF-kappaB	62	58	39	250	7.99601e-16
Uw	Rep1Cmk	MER11A	MA0081.1	SPIB	231	697	212	954	1.18069e-15
Uw	Rep1Nhek	LTR55	MA0139.1	CTCF	23	71	21	408	1.35797e-15
Duke	Panislets	L2b	MA0036.1	GATA2	2495	45502	975	97454	1.37212e-15
Duke	H9es	HERVE-int	MA0099.2	AP1	62	111	54	250	1.39207e-15
Uw	Rep1Saec	MIRb	MA0151.1	ARID3A	4684	70410	1229	224683	1.46708e-15
Uw	Rep1Hae	L2b	MA0056.1	MZF1_1-4	2469	21159	698	97454	1.52306e-15
Uw	Rep1Helas3	L2c	MA0056.1	MZF1_1-4	2138	27642	568	140260	1.97841e-15
Duke	K562	LTR55	MA0139.1	CTCF	48	71	31	408	2.37613e-15
Uw	Rep1Hrpe	LTR55	MA0139.1	CTCF	32	71	25	408	2.41734e-15
Uw	Rep1Hae	MER44B	MA0087.1	Sox5	293	1088	211	2125	3.35608e-15
Uw	Rep1Hrcepic	L2c	MA0442.1	SOX10	3177	41686	1142	140260	3.38321e-15
Uw	Rep2Panc1	L2c	MA0056.1	MZF1_1-4	1948	27642	523	140260	3.40962e-15
Uw	Rep1Hre	MER21C	MA0107.1	RELA	285	907	100	5451	3.63306e-15
Uw	Rep1Mcf7	LTR8A	MA0099.2	AP1	113	1060	83	2801	3.63308e-15
Duke	Lhsr	LTR55	MA0139.1	CTCF	30	71	24	408	3.90635e-15
Uw	Rep2Hrcepic	L2b	MA0130.1	ZNF354C	2376	18478	600	97454	4.11947e-15
Duke	Huvec	L2b	MA0151.1	ARID3A	1768	20727	251	97454	4.17188e-15
Uw	Rep1Saec	LTR10F	MA0099.2	AP1	124	344	123	441	4.39172e-15
Uw	Rep1H7es	LTR5_Hs	MA0130.1	ZNF354C	278	452	243	626	4.44643e-15
Uw	Rep2Hae	MER44B	MA0442.1	SOX10	300	986	201	2125	4.72838e-15
Duke	Hsmmt	LTR55	MA0139.1	CTCF	35	71	26	408	4.80253e-15
Uw	Rep1Nhlf	MER44B	MA0442.1	SOX10	257	986	177	2125	5.21433e-15
Uw	Rep1Hrpe	MLT2A2	MA0099.2	AP1	162	2814	155	3882	5.2452e-15
Uw	Rep2Mcf7	L2c	MA0161.1	NFIC	2602	25906	635	140260	5.4708e-15
Uw	Rep2Hipe	L2b	MA0130.1	ZNF354C	1559	18478	418	97454	5.48258e-15
Duke	Gm12891	LTR55	MA0139.1	CTCF	28	71	23	408	5.8433e-15
Uw	Rep2Panc1	L2a	MA0080.2	SPI1	2319	19079	381	170404	6.71714e-15
Uw	Rep2Ag04449	LTR8A	MA0099.2	AP1	89	1060	69	2801	8.57017e-15
Uw	Rep1Hre	MER21C	MA0442.1	SOX10	285	2417	189	5451	8.72341e-15
Uw	Rep2Hee	LTR55	MA0139.1	CTCF	33	71	25	408	8.75161e-15
Uw	Rep2Hnpce	L1MB7	MA0098.1	ETS1	689	9617	385	23066	8.96345e-15
Uw	Rep1Ag04450	Tigger3b	MA0124.1	NKX3-1	339	2502	198	6515	9.16092e-15
Duke	H9es	MER74B	MA0142.1	Pou5f1	81	134	39	936	9.27264e-15
Uw	Rep1Hrcepic	LTR55	MA0139.1	CTCF	24	71	21	408	9.4529e-15
Uw	Rep1H7es	MER66B	MA0075.1	Prrx2	149	947	138	1407	9.69051e-15
Uw	Rep1Hl60	MSTA	MA0063.1	Nkx2-5	856	9922	538	19740	1.01732e-14
Uw	Rep2Hl60	L1MB5	MA0098.1	ETS1	279	4487	190	9813	1.07487e-14
Uw	Rep2Hee	Tigger3b	MA0087.1	Sox5	659	2828	378	6515	1.0821e-14
Uw	Rep2Hnpce	L2c	MA0442.1	SOX10	2920	41686	1054	140260	1.08535e-14
Duke	Chorion	L2b	MA0036.1	GATA2	2475	45502	973	97454	1.09705e-14
Uw	Rep2Mcf7	LTR8A	MA0099.2	AP1	118	1060	85	2801	1.11297e-14
Uw	Rep2Gm12878	L2c	MA0130.1	ZNF354C	1936	26654	502	140260	1.13277e-14
Uw	Rep2Hee	LTR18A	MA0099.2	AP1	115	149	95	264	1.13899e-14
Uw	Rep1Panc1	MIRb	MA0151.1	ARID3A	3007	70410	757	224683	1.17895e-14
Uw	Rep1Hee	LTR18A	MA0099.2	AP1	120	149	98	264	1.19647e-14
Uw	Rep2Hee	MER44B	MA0087.1	Sox5	339	1088	237	2125	1.30491e-14
Uw	Rep2Hl60	L2b	MA0161.1	NFIC	1728	18635	457	97454	1.39534e-14
Uw	Rep1Hae	MER44B	MA0442.1	SOX10	293	986	196	2125	1.45917e-14
Uw	Rep1Hmec	MER44B	MA0442.1	SOX10	257	986	176	2125	1.4897e-14
Duke	Fibrop	LTR55	MA0139.1	CTCF	31	71	24	408	1.51486e-14
Duke	Gm18507	LTR55	MA0139.1	CTCF	31	71	24	408	1.51486e-14
Uw	Rep2Saec	LTR55	MA0139.1	CTCF	31	71	24	408	1.51486e-14
Uw	Rep1Cmk	MER11A	MA0442.1	SOX10	231	835	230	954	1.57491e-14
Uw	Rep1Panc1	L2c	MA0098.1	ETS1	1942	62570	1029	140260	1.61025e-14
Uw	Rep2Bjtert	L2c	MA0130.1	ZNF354C	2711	26654	671	140260	1.62316e-14
Duke	Hepg2	L2b	MA0036.1	GATA2	1644	45502	619	97454	1.7014e-14
Duke	Gm19238	HERVE-int	MA0061.1	NF-kappaB	38	58	29	250	1.86002e-14
Uw	Rep2Saec	MER4C	MA0099.2	AP1	54	486	48	1226	1.86472e-14
Duke	Hsmm	L2b	MA0036.1	GATA2	1853	45502	708	97454	1.90873e-14
Uw	Rep2Hrpe	MLT2A2	MA0099.2	AP1	150	2814	144	3882	2.06404e-14
Uw	Rep1Mcf7	L2c	MA0056.1	MZF1_1-4	2191	27642	574	140260	2.07474e-14
Uw	Rep2Hee	HERVE-int	MA0099.2	AP1	42	111	40	250	2.55332e-14
Uw	Rep1Hrpe	L2c	MA0130.1	ZNF354C	3453	26654	829	140260	2.60995e-14
Uw	Rep2Panc1	L2b	MA0098.1	ETS1	1684	38015	805	97454	2.79399e-14
Uw	Rep2K562	MER41B	MA0258.1	ESR2	289	878	147	2847	3.08595e-14
Uw	Rep1H7es	MER74B	MA0142.1	Pou5f1	116	134	47	936	3.18228e-14
Uw	Rep1Hcpe	MER44B	MA0087.1	Sox5	234	1088	173	2125	3.20226e-14
Uw	Rep2Hnpce	L2c	MA0161.1	NFIC	2920	25906	697	140260	3.21292e-14
Uw	Rep2Caco2	LTR5_Hs	MA0140.1	Tal1::Gata1	78	146	47	626	3.60744e-14
Uw	Rep2Hrpe	MER21C	MA0442.1	SOX10	264	2417	176	5451	3.63888e-14
Uw	Rep2Bjtert	LTR55	MA0139.1	CTCF	27	71	22	408	3.73213e-14
Uw	Rep1H7es	L1PBa1	MA0080.2	SPI1	112	236	97	407	3.94788e-14
Duke	Nhek	L2b	MA0075.1	Prrx2	2123	37804	663	97454	3.99922e-14
Uw	Rep1Hcm	MER44B	MA0442.1	SOX10	218	986	153	2125	4.18065e-14
Duke	Fibrobl	L2b	MA0161.1	NFIC	2185	18635	556	97454	4.20997e-14
Uw	Rep2Saec	L2c	MA0442.1	SOX10	3417	41686	1211	140260	4.25054e-14
Uw	Rep1Skmc	Tigger3b	MA0124.1	NKX3-1	301	2502	178	6515	4.50777e-14
Uw	Rep2Mcf7	Tigger3b	MA0124.1	NKX3-1	285	2502	170	6515	5.87047e-14
Uw	Rep1Cmk	LTR5_Hs	MA0140.1	Tal1::Gata1	51	146	36	626	6.0176e-14
Uw	Rep1Skmc	LTR55	MA0139.1	CTCF	21	71	19	408	6.34914e-14
Uw	Rep2Nhlf	L2c	MA0442.1	SOX10	2958	41686	1060	140260	6.98824e-14
Uw	Rep1Mcf7	L2b	MA0056.1	MZF1_1-4	1820	21159	526	97454	7.65396e-14
Duke	Gm19238	L2b	MA0036.1	GATA2	1582	45502	597	97454	8.34253e-14
Uw	Rep2Hrcepic	LTR2B	MA0007.1	Ar	99	163	79	332	9.07335e-14
Duke	Gm12878	HERVE-int	MA0099.2	AP1	47	111	43	250	9.11153e-14
Uw	Rep1Hcpe	Tigger3b	MA0124.1	NKX3-1	330	2502	191	6515	9.1781e-14
Uw	Rep2Mcf7	L2b	MA0161.1	NFIC	2254	18635	569	97454	9.45982e-14
Duke	Hepg2	MER51A	MA0060.1	NFYA	116	710	114	954	1.02696e-13
Uw	Rep1H7es	L1PBa1	MA0056.1	MZF1_1-4	112	267	103	407	1.05272e-13
Uw	Rep1Hl60	THE1D	MA0099.2	AP1	416	8388	342	12639	1.09337e-13
Uw	Rep1Hae	L2c	MA0075.1	Prrx2	3638	68028	1977	140260	1.1195e-13
Uw	Rep1Hl60	MSTA	MA0151.1	ARID3A	856	11914	616	19740	1.16408e-13
Uw	Rep1Hre	L2c	MA0442.1	SOX10	3216	41686	1142	140260	1.18807e-13
Uw	Rep1Hre	PABL_A	MA0153.1	HNF1B	95	313	87	517	1.22044e-13
Uw	Rep1K562	LTR7C	MA0074.1	RXRA::VDR	54	157	50	320	1.24624e-13
Uw	Rep1Hcpe	MER44B	MA0442.1	SOX10	234	986	161	2125	1.31228e-13
Uw	Rep2Hee	L2c	MA0442.1	SOX10	3712	41686	1302	140260	1.31559e-13
Uw	Rep2Saec	MER44B	MA0087.1	Sox5	296	1088	209	2125	1.42861e-13
Uw	Rep1Saec	LTR55	MA0139.1	CTCF	28	71	22	408	1.51767e-13
Uw	Rep2Ag10803	LTR55	MA0139.1	CTCF	28	71	22	408	1.51767e-13
Uw	Rep1Jurkat	MER51A	MA0442.1	SOX10	196	730	185	954	1.63833e-13
Uw	Rep2Nhlf	MER44B	MA0442.1	SOX10	238	986	163	2125	1.69604e-13
Uw	Rep1K562	MER41B	MA0258.1	ESR2	286	878	144	2847	1.71263e-13
Uw	Rep2Hcpe	Tigger3b	MA0124.1	NKX3-1	269	2502	161	6515	1.84633e-13
Uw	Rep1Hee	ER-16A3_I-int	MA0442.1	SOX10	267	3207	193	6299	1.85657e-13
Uw	Rep2Gm12865	L1MB2	MA0098.1	ETS1	299	4245	202	9011	1.94418e-13
Uw	Rep1Hee	LTR10F	MA0161.1	NFIC	159	348	153	441	2.33934e-13
Uw	Rep1Nhlf	MER21C	MA0442.1	SOX10	233	2417	157	5451	2.36589e-13
Uw	Rep1Ag04449	Tigger3b	MA0124.1	NKX3-1	280	2502	166	6515	2.43548e-13
Uw	Rep1Hnpce	Tigger3b	MA0087.1	Sox5	455	2828	271	6515	2.69195e-13
Uw	Rep1H7es	L1PBa1	MA0130.1	ZNF354C	112	311	110	407	2.79e-13
Uw	Rep1Mcf7	Tigger3b	MA0124.1	NKX3-1	270	2502	161	6515	2.85934e-13
Uw	Rep1Saec	L2c	MA0442.1	SOX10	3700	41686	1295	140260	2.88319e-13
Uw	Rep1H7es	MSTA	MA0075.1	Prrx2	657	17447	632	19740	3.12832e-13
Uw	Rep1Ag04450	LTR55	MA0139.1	CTCF	24	71	20	408	3.25013e-13
Uw	Rep1Hrcepic	PABL_B	MA0153.1	HNF1B	49	127	40	369	3.32322e-13
Uw	Rep2Hrcepic	PABL_B	MA0153.1	HNF1B	49	127	40	369	3.32322e-13
Uw	Rep2Hre	L2b	MA0056.1	MZF1_1-4	2151	21159	604	97454	3.71513e-13
Uw	Rep2Hl60	L1MB7	MA0036.1	GATA2	584	17295	507	23066	3.97147e-13
Uw	Rep1H7es	L2b	MA0036.1	GATA2	3552	45502	1862	97454	4.01621e-13
Uw	Rep2Caco2	LTR55	MA0139.1	CTCF	22	71	19	408	4.03042e-13
Uw	Rep1Hee	MER44B	MA0151.1	ARID3A	365	1280	279	2125	4.19753e-13
Uw	Rep2Hl60	Tigger3b	MA0124.1	NKX3-1	170	2502	111	6515	4.22576e-13
Uw	Rep1Hrcepic	LTR2B	MA0007.1	Ar	97	163	77	332	4.33505e-13
Uw	Rep2Mcf7	MER51A	MA0060.1	NFYA	143	710	137	954	4.37132e-13
Uw	Rep2Nhlf	MER44B	MA0152.1	NFATC2	238	1004	164	2125	4.52626e-13
Uw	Rep2Nhlf	MER21C	MA0442.1	SOX10	209	2417	143	5451	4.59545e-13
Uw	Rep2K562	LTR55	MA0139.1	CTCF	58	71	32	408	4.83383e-13
Duke	Nhek	LTR55	MA0139.1	CTCF	29	71	22	408	5.47673e-13
Uw	Rep2K562	MER4C	MA0099.2	AP1	66	486	54	1226	5.8526e-13
Uw	Rep2Caco2	LTR5_Hs	MA0111.1	Spz1	78	181	51	626	5.95372e-13
Duke	Panislets	HERVE-int	MA0061.1	NF-kappaB	64	58	37	250	6.0468e-13
Uw	Rep1Saec	LTR10E	MA0106.1	TP53	43	80	33	282	6.10351e-13
Uw	Rep1Hre	L2b	MA0056.1	MZF1_1-4	2373	21159	657	97454	6.30592e-13
Uw	Rep2K562	LTR7C	MA0074.1	RXRA::VDR	52	157	48	320	6.48475e-13
Uw	Rep2Hcm	MER44B	MA0087.1	Sox5	198	1088	148	2125	6.92592e-13
Uw	Rep2Ag04450	Tigger3b	MA0157.1	FOXO3	355	1341	129	6515	6.92913e-13
Uw	Rep1Cmk	LTR5_Hs	MA0151.1	ARID3A	51	221	42	626	7.09306e-13
Uw	Rep2Saec	MIRb	MA0151.1	ARID3A	4364	70410	1162	224683	7.54028e-13
Uw	Rep1Nhdfneo	MER58A	MA0161.1	NFIC	721	5752	399	13460	7.70967e-13
Uw	Rep2Ag09309	L1MB7	MA0098.1	ETS1	639	9617	353	23066	8.28336e-13
Uw	Rep1Nhek	L2b	MA0130.1	ZNF354C	2075	18478	520	97454	8.50767e-13
Uw	Rep2Hrpe	LTR55	MA0139.1	CTCF	27	71	21	408	9.0865e-13
Uw	Rep1H7es	LTR22C	MA0151.1	ARID3A	265	339	255	386	9.08728e-13
Uw	Rep1Hrcepic	MER21C	MA0107.1	RELA	308	907	100	5451	9.19434e-13
Uw	Rep2Ag10803	L2c	MA0442.1	SOX10	2719	41686	973	140260	9.20806e-13
Uw	Rep2Saec	ER-16A3_I-int	MA0442.1	SOX10	205	3207	153	6299	9.33634e-13
Uw	Rep1Nhdfneo	LTR55	MA0139.1	CTCF	32	71	23	408	9.69455e-13
Uw	Rep2Hrcepic	PABL_A	MA0153.1	HNF1B	99	313	89	517	9.72365e-13
Uw	Rep1Hcm	MER44B	MA0087.1	Sox5	218	1088	160	2125	9.99472e-13
Uw	Rep1Nhlf	Tigger3b	MA0124.1	NKX3-1	332	2502	189	6515	1.00399e-12
Uw	Rep2Hnpce	L2b	MA0161.1	NFIC	2042	18635	516	97454	1.00781e-12
Uw	Rep2Hl60	THE1D	MA0099.2	AP1	347	8388	288	12639	1.01444e-12
Uw	Rep1Saec	MER44B	MA0151.1	ARID3A	316	1280	245	2125	1.04437e-12
Uw	Rep1Hcm	MER58A	MA0161.1	NFIC	407	5752	243	13460	1.06955e-12
Uw	Rep1Hrcepic	MER21C	MA0442.1	SOX10	308	2417	196	5451	1.08364e-12
Uw	Rep2Nhlf	MER44B	MA0087.1	Sox5	238	1088	172	2125	1.21324e-12
Duke	Myometr	L2b	MA0075.1	Prrx2	2073	37804	656	97454	1.32565e-12
Uw	Rep2Panc1	L2b	MA0130.1	ZNF354C	1684	18478	433	97454	1.38728e-12
Uw	Rep1Ag04449	LTR55	MA0139.1	CTCF	25	71	20	408	1.40924e-12
Uw	Rep2Ag04450	LTR55	MA0139.1	CTCF	25	71	20	408	1.40924e-12
Uw	Rep2Hnpce	Tigger3b	MA0157.1	FOXO3	399	1341	140	6515	1.45095e-12
Uw	Rep2Hae	L2b	MA0036.1	GATA2	2494	45502	1332	97454	1.45533e-12
Duke	H9es	LTR9B	MA0151.1	ARID3A	178	627	174	761	1.48162e-12
Uw	Rep2Hae	MER21C	MA0107.1	RELA	206	907	75	5451	1.48556e-12
Duke	Melano	MSTA-int	MA0152.1	NFATC2	158	1990	138	3165	1.49038e-12
Uw	Rep1H7es	L2c	MA0037.1	GATA3	4441	25814	994	140260	1.51284e-12
Uw	Rep2Saec	MER44B	MA0151.1	ARID3A	296	1280	231	2125	1.55191e-12
Uw	Rep1Bjtert	LTR8A	MA0099.2	AP1	91	1060	67	2801	1.55876e-12
Uw	Rep2K562	L2b	MA0161.1	NFIC	1762	18635	453	97454	1.6007e-12
Uw	Rep1Panc1	L2b	MA0098.1	ETS1	1548	38015	735	97454	1.63423e-12
Uw	Rep1Hee	L1PA15-16	MA0161.1	NFIC	125	803	108	1369	1.64081e-12
Uw	Rep1Hrcepic	MER41B	MA0137.2	STAT1	150	1133	101	2847	1.6709e-12
Uw	Rep2Hee	MER44B	MA0151.1	ARID3A	339	1280	260	2125	1.69039e-12
Uw	Rep1Nb4	LTR8A	MA0099.2	AP1	104	1060	74	2801	1.75478e-12
Uw	Rep2Ag04450	Tigger3b	MA0124.1	NKX3-1	355	2502	199	6515	1.77643e-12
Duke	Panislets	LTR55	MA0139.1	CTCF	30	71	22	408	1.78825e-12
Uw	Rep2Helas3	L2b	MA0130.1	ZNF354C	1746	18478	446	97454	1.80668e-12
Uw	Rep2Hae	L2c	MA0075.1	Prrx2	3593	68028	1942	140260	1.83965e-12
Uw	Rep1H7es	L1PBa1	MA0119.1	TLX1::NFIC	112	112	60	407	1.88401e-12
Uw	Rep2Hae	MER41B	MA0137.2	STAT1	187	1133	120	2847	1.9576e-12
Duke	Nhek	L2b	MA0151.1	ARID3A	2123	20727	329	97454	1.9701e-12
Uw	Rep1Hee	LTR3B_	MA0161.1	NFIC	51	109	44	251	1.97346e-12
Uw	Rep1H1es	MER74B	MA0143.1	Sox2	65	152	34	936	1.97757e-12
Uw	Rep2Hae	MER44B	MA0152.1	NFATC2	300	1004	197	2125	2.0247e-12
Uw	Rep1H7es	L1PBa1	MA0150.1	NFE2L2	112	140	69	407	2.14065e-12
Uw	Rep2Panc1	L2a	MA0161.1	NFIC	2319	39316	675	170404	2.17613e-12
Duke	H9es	MER51A	MA0060.1	NFYA	97	710	96	954	2.23963e-12
Uw	Rep1Nhek	L2b	MA0161.1	NFIC	2075	18635	521	97454	2.2669e-12
Duke	Gm19240	HERVE-int	MA0099.2	AP1	52	111	45	250	2.28368e-12
Uw	Rep1Helas3	Tigger3b	MA0124.1	NKX3-1	207	2502	128	6515	2.32471e-12
Uw	Rep1Hnpce	MER44B	MA0151.1	ARID3A	304	1280	236	2125	2.35855e-12
Uw	Rep1Nb4	L3b	MA0081.1	SPIB	137	665	42	6907	2.36034e-12
Uw	Rep1H1es	LTR9B	MA0151.1	ARID3A	165	627	162	761	2.43658e-12
Uw	Rep2Hee	MER61C	MA0106.1	TP53	60	157	54	305	2.47978e-12
Uw	Rep2Hre	MER21C	MA0107.1	RELA	253	907	86	5451	2.51851e-12
Uw	Rep2Hee	L1PA15-16	MA0161.1	NFIC	109	803	96	1369	2.68085e-12
Duke	Hepg2	MER51A	MA0442.1	SOX10	116	730	114	954	2.712e-12
Uw	Rep2Hgf	MER102b	MA0161.1	NFIC	145	1698	101	4074	2.81257e-12
Uw	Rep2Mcf7	L1PA15-16	MA0161.1	NFIC	120	803	104	1369	2.95271e-12
Duke	Hsmmt	L2b	MA0036.1	GATA2	2212	45502	878	97454	3.03606e-12
Uw	Rep1H7es	MER4E1	MA0070.1	PBX1	222	335	114	1056	3.13975e-12
Uw	Rep2Hcpe	MER44B	MA0087.1	Sox5	210	1088	154	2125	3.19439e-12
Uw	Rep2Hae	Tigger3b	MA0157.1	FOXO3	433	1341	148	6515	3.21934e-12
Uw	Rep1H7es	LTR28	MA0139.1	CTCF	64	83	32	522	3.49445e-12
Duke	Gm12891	HERVE-int	MA0061.1	NF-kappaB	57	58	34	250	3.54517e-12
Duke	K562	HAL1-3A_ME	MA0057.1	MZF1_5-13	47	131	20	1867	3.63627e-12
Duke	Progfib	L2b	MA0161.1	NFIC	2105	18635	526	97454	3.94167e-12
Duke	Hsmmt	L2b	MA0161.1	NFIC	2212	18635	549	97454	4.39985e-12
Uw	Rep2Hnpce	Tigger3b	MA0124.1	NKX3-1	399	2502	218	6515	4.5165e-12
Uw	Rep1Cmk	L2b	MA0161.1	NFIC	1590	18635	412	97454	4.81007e-12
Uw	Rep2Hnpce	MER44B	MA0152.1	NFATC2	280	1004	185	2125	4.84724e-12
Uw	Rep2Hrcepic	MER41B	MA0137.2	STAT1	146	1133	98	2847	4.85448e-12
Duke	H9es	MER66B	MA0075.1	Prrx2	93	947	89	1407	5.13222e-12
Uw	Rep1Hcm	MLT1F2	MA0161.1	NFIC	271	2875	184	6000	5.1526e-12
Uw	Rep1Hae	MER44B	MA0152.1	NFATC2	293	1004	192	2125	5.55886e-12
Uw	Rep2Hrcepic	MER21C	MA0107.1	RELA	299	907	96	5451	5.56736e-12
Uw	Rep2Gm12878	L1MB2	MA0098.1	ETS1	234	4245	161	9011	5.64359e-12
Uw	Rep2Hre	MER44B	MA0152.1	NFATC2	225	1004	154	2125	6.2289e-12
Uw	Rep1Panc1	L2c	MA0056.1	MZF1_1-4	1942	27642	502	140260	6.31273e-12
Uw	Rep1Saec	LTR18A	MA0099.2	AP1	96	149	80	264	6.41769e-12
Uw	Rep1Mcf7	L2c	MA0098.1	ETS1	2191	62570	1130	140260	6.47113e-12
Uw	Rep1Hcpe	MER44B	MA0152.1	NFATC2	234	1004	159	2125	6.74629e-12
Duke	Gm18507	L2b	MA0075.1	Prrx2	1365	37804	413	97454	6.97867e-12
Uw	Rep2Saec	LTR10F	MA0099.2	AP1	102	344	101	441	7.27886e-12
Uw	Rep1Hcf	MER58A	MA0161.1	NFIC	373	5752	223	13460	7.3324e-12
Uw	Rep2Nhdfneo	MER58A	MA0161.1	NFIC	703	5752	386	13460	7.3432e-12
Uw	Rep2Helas3	MER44B	MA0442.1	SOX10	209	986	143	2125	7.48339e-12
Uw	Rep2Hae	MER44B	MA0151.1	ARID3A	300	1280	232	2125	7.85188e-12
Uw	Rep1Hrcepic	MIRb	MA0151.1	ARID3A	4421	70410	1189	224683	7.95268e-12
Uw	Rep1Saec	L2b	MA0056.1	MZF1_1-4	2686	21159	725	97454	7.99031e-12
Uw	Rep2Hee	L2b	MA0056.1	MZF1_1-4	2612	21159	707	97454	8.26898e-12
Uw	Rep1Skmc	MER44B	MA0087.1	Sox5	228	1088	164	2125	8.48668e-12
Uw	Rep1H7es	MER34B	MA0442.1	SOX10	87	430	82	661	8.66224e-12
Uw	Rep1H7es	L1PBa1	MA0442.1	SOX10	112	300	107	407	8.85265e-12
Uw	Rep1Hee	LTR18B	MA0099.2	AP1	89	205	74	390	9.36873e-12
Uw	Rep2Ag04450	Tigger3b	MA0087.1	Sox5	355	2828	215	6515	9.50909e-12
Uw	Rep2Saec	LTR18A	MA0099.2	AP1	84	149	72	264	9.67305e-12
Uw	Rep2Hl60	L1MB2	MA0050.1	IRF1	326	1159	86	9011	1.04422e-11
Uw	Rep2Hl60	L1MB7	MA0161.1	NFIC	584	8624	296	23066	1.04772e-11
Uw	Rep2Ag09309	L1MB7	MA0036.1	GATA2	639	17295	547	23066	1.06036e-11
Uw	Rep1Saec	MER4C	MA0099.2	AP1	52	486	44	1226	1.06918e-11
Uw	Rep2Nhlf	Tigger3b	MA0124.1	NKX3-1	281	2502	162	6515	1.10207e-11
Uw	Rep2Bjtert	MER44B	MA0087.1	Sox5	194	1088	143	2125	1.10838e-11
Uw	Rep2Helas3	Tigger3b	MA0157.1	FOXO3	234	1341	92	6515	1.1603e-11
Duke	Gm12892	LTR55	MA0139.1	CTCF	22	71	18	408	1.20646e-11
Duke	Huvec	L2b	MA0161.1	NFIC	1768	18635	449	97454	1.21865e-11
Uw	Rep1K562	MER4C	MA0099.2	AP1	67	486	53	1226	1.22593e-11
Uw	Rep2Hae	L2b	MA0056.1	MZF1_1-4	2494	21159	677	97454	1.2767e-11
Uw	Rep1K562	L2b	MA0161.1	NFIC	1755	18635	446	97454	1.28235e-11
Uw	Rep1Hee	ER-16A3_I-int	MA0095.1	YY1	267	2833	173	6299	1.28849e-11
Uw	Rep1H7es	THE1D	MA0099.2	AP1	1204	8388	899	12639	1.33109e-11
Uw	Rep1Hcf	MER44B	MA0442.1	SOX10	173	986	122	2125	1.33125e-11
Uw	Rep1K562	LTR55	MA0139.1	CTCF	53	71	29	408	1.38565e-11
Duke	Gm19239	L2b	MA0161.1	NFIC	2348	18635	575	97454	1.40445e-11
Uw	Rep1Hae	L2b	MA0036.1	GATA2	2469	45502	1311	97454	1.45938e-11
Uw	Rep1Hrcepic	MER44B	MA0087.1	Sox5	164	1088	124	2125	1.66338e-11
Uw	Rep1Hee	L2b	MA0056.1	MZF1_1-4	2913	21159	777	97454	1.7151e-11
Uw	Rep1Hcm	MER44B	MA0152.1	NFATC2	218	1004	149	2125	1.71732e-11
Uw	Rep1Hepg2	LTR55	MA0139.1	CTCF	18	71	16	408	1.72982e-11
Uw	Rep2Mcf7	MER51A	MA0442.1	SOX10	143	730	137	954	1.76745e-11
Uw	Rep2Hcf	MER44B	MA0442.1	SOX10	151	986	109	2125	1.77679e-11
Uw	Rep1Bjtert	L2c	MA0130.1	ZNF354C	2322	26654	566	140260	1.85727e-11
Uw	Rep2Helas3	L2b	MA0161.1	NFIC	1746	18635	443	97454	1.87372e-11
Uw	Rep2Gm12878	L2c	MA0161.1	NFIC	1936	25906	471	140260	1.92335e-11
Duke	Progfib	L2b	MA0036.1	GATA2	2105	45502	838	97454	1.9308e-11
Uw	Rep2Hnpce	L1MB7	MA0033.1	FOXL1	689	3684	176	23066	1.94155e-11
Uw	Rep2Hee	LTR3B_	MA0161.1	NFIC	46	109	40	251	1.95037e-11
Duke	Mcf7	MER51A	MA0060.1	NFYA	123	710	118	954	2.05531e-11
Uw	Rep1Huvec	MER4C	MA0099.2	AP1	40	486	36	1226	2.06872e-11
Uw	Rep2Hl60	MSTA	MA0063.1	Nkx2-5	702	9922	437	19740	2.09506e-11
Uw	Rep2Hre	LTR24B	MA0099.2	AP1	67	142	45	462	2.12987e-11
Uw	Rep2Skmc	MLT1F2	MA0161.1	NFIC	311	2875	205	6000	2.17334e-11
Uw	Rep2Ag04449	Tigger3b	MA0124.1	NKX3-1	268	2502	155	6515	2.20042e-11
Uw	Rep2Hnpce	Tigger3b	MA0151.1	ARID3A	399	3371	269	6515	2.22237e-11
Uw	Rep1Gm12865	L1MB2	MA0098.1	ETS1	272	4245	181	9011	2.4396e-11
Uw	Rep1Hae	MER44B	MA0151.1	ARID3A	293	1280	226	2125	2.49197e-11
Uw	Rep1H1es	MER21C	MA0442.1	SOX10	233	2417	152	5451	2.61743e-11
Duke	Lhsr	L2b	MA0036.1	GATA2	2330	45502	937	97454	2.65314e-11
Uw	Rep1Panc1	Tigger3b	MA0124.1	NKX3-1	363	2502	199	6515	2.65334e-11
Uw	Rep1Nhlf	MLT1F2	MA0161.1	NFIC	292	2875	194	6000	2.67766e-11
Uw	Rep2Nhlf	MER21C	MA0107.1	RELA	209	907	73	5451	2.86317e-11
Uw	Rep1Ag09319	LTR55	MA0139.1	CTCF	25	71	19	408	2.99914e-11
Uw	Rep2Caco2	MER4C	MA0099.2	AP1	48	486	41	1226	3.12385e-11
Uw	Rep1Hrpe	MER44B	MA0442.1	SOX10	157	986	112	2125	3.12711e-11
Duke	Myometr	L2b	MA0161.1	NFIC	2073	18635	513	97454	3.16257e-11
Uw	Rep2Hcm	MER44B	MA0152.1	NFATC2	198	1004	137	2125	3.20088e-11
Uw	Rep1Hgf	MER102b	MA0161.1	NFIC	160	1698	107	4074	3.25223e-11
Uw	Rep1Hcf	MER44B	MA0087.1	Sox5	173	1088	129	2125	3.33734e-11
Duke	Nhek	L2c	MA0036.1	GATA2	2288	78014	1123	140260	3.44652e-11
Uw	Rep1Ag04450	Tigger3b	MA0087.1	Sox5	339	2828	205	6515	3.51412e-11
Uw	Rep1Nhlf	MER44B	MA0152.1	NFATC2	257	1004	170	2125	3.6697e-11
Uw	Rep1Hre	MER44B	MA0152.1	NFATC2	248	1004	165	2125	3.69718e-11
Uw	Rep2Helas3	MER44B	MA0087.1	Sox5	209	1088	151	2125	3.70156e-11
Uw	Rep1H7es	LTR5B	MA0111.1	Spz1	98	189	72	423	3.86471e-11
Duke	Gm19240	L2b	MA0036.1	GATA2	1954	45502	775	97454	3.93627e-11
Uw	Rep1Hae	MER41B	MA0137.2	STAT1	177	1133	112	2847	4.15458e-11
Uw	Rep1Hee	LTR10F	MA0132.1	Pdx1	159	354	152	441	4.18847e-11
Duke	Nhek	L2c	MA0151.1	ARID3A	2288	36551	468	140260	4.49581e-11
Uw	Rep1Saec	MER61E	MA0442.1	SOX10	78	231	76	323	4.5897e-11
Uw	Rep2Hrpe	MER44B	MA0442.1	SOX10	149	986	107	2125	4.66969e-11
Duke	Hepg2	L2b	MA0098.1	ETS1	1644	38015	766	97454	4.78062e-11
Uw	Rep1Hgf	LTR55	MA0139.1	CTCF	23	71	18	408	4.78772e-11
Uw	Rep1K562	LTR15	MA0442.1	SOX10	91	213	90	271	4.87524e-11
Uw	Rep1H7es	L1PBa	MA0442.1	SOX10	266	1476	223	2195	4.89609e-11
Uw	Rep1Hre	LTR24B	MA0099.2	AP1	75	142	48	462	5.24938e-11
Duke	Nhek	L2c	MA0161.1	NFIC	2288	25906	542	140260	5.3887e-11
Uw	Rep2Skmc	L2b	MA0056.1	MZF1_1-4	2361	21159	640	97454	5.45224e-11
Uw	Rep1Saec	Tigger3b	MA0087.1	Sox5	593	2828	331	6515	5.62868e-11
Uw	Rep2Ag09309	MER44B	MA0152.1	NFATC2	199	1004	137	2125	5.65138e-11
Uw	Rep1H7es	MER77B	MA0442.1	SOX10	131	748	111	1251	5.68019e-11
Duke	K562	MER51A	MA0060.1	NFYA	96	710	94	954	5.79438e-11
Uw	Rep1K562	L2c	MA0161.1	NFIC	2400	25906	565	140260	6.04173e-11
Uw	Rep2Hl60	L1MB2	MA0098.1	ETS1	326	4245	210	9011	6.0601e-11
Uw	Rep2Skmc	L2b	MA0442.1	SOX10	2361	24868	736	97454	6.06133e-11
Uw	Rep1Hre	MER4C	MA0099.2	AP1	55	486	45	1226	6.08957e-11
Uw	Rep2Ag04449	L2c	MA0130.1	ZNF354C	2715	26654	646	140260	6.23586e-11
Duke	H9es	LTR5_Hs	MA0111.1	Spz1	59	181	40	626	6.38474e-11
Uw	Rep2Bjtert	MER44B	MA0152.1	NFATC2	194	1004	134	2125	6.55805e-11
Uw	Rep1H7es	LTR5_Hs	MA0078.1	Sox17	278	144	31	626	6.68265e-11
Uw	Rep1Saec	LTR3B_	MA0161.1	NFIC	42	109	37	251	6.69764e-11
Uw	Rep1Mcf7	MER51A	MA0060.1	NFYA	119	710	114	954	6.71254e-11
Uw	Rep1Hmec	Tigger3b	MA0151.1	ARID3A	412	3371	275	6515	6.85586e-11
Uw	Rep1H1es	L1M3f	MA0095.1	YY1	47	318	42	703	7.06678e-11
Uw	Rep1Panc1	L2b	MA0130.1	ZNF354C	1548	18478	393	97454	7.12714e-11
Uw	Rep1Ag09309	MER44B	MA0152.1	NFATC2	210	1004	143	2125	7.13056e-11
Uw	Rep2Hre	L2c	MA0442.1	SOX10	2884	41686	1010	140260	7.17003e-11
Uw	Rep1Hmec	Tigger3b	MA0087.1	Sox5	412	2828	241	6515	7.23497e-11
Duke	Melano	HERVE-int	MA0099.2	AP1	74	111	56	250	7.33786e-11
Uw	Rep2Bjtert	L2c	MA0442.1	SOX10	2711	41686	954	140260	7.55464e-11
Uw	Rep2Hee	LTR10F	MA0161.1	NFIC	133	348	128	441	8.08844e-11
Uw	Rep1Hre	Tigger3b	MA0087.1	Sox5	314	2828	191	6515	8.17668e-11
Uw	Rep2Hrcepic	LTR24B	MA0099.2	AP1	78	142	49	462	8.42121e-11
Uw	Rep1Skmc	MER44B	MA0442.1	SOX10	228	986	151	2125	8.78582e-11
Uw	Rep2K562	LTR8A	MA0099.2	AP1	137	1060	88	2801	8.92922e-11
Uw	Rep1Saec	MER61E	MA0152.1	NFATC2	78	147	60	323	9.07413e-11
Uw	Rep2Bjtert	Tigger3b	MA0157.1	FOXO3	256	1341	96	6515	9.11374e-11
Uw	Rep1H7es	MER21B	MA0442.1	SOX10	229	1231	148	2760	9.38886e-11
Uw	Rep1H7es	LTR5_Hs	MA0098.1	ETS1	278	569	274	626	9.79752e-11
Uw	Rep2Hre	PABL_A	MA0153.1	HNF1B	82	313	74	517	1.00126e-10
Uw	Rep2Hre	Tigger3b	MA0124.1	NKX3-1	272	2502	155	6515	1.00516e-10
Uw	Rep2Skmc	Tigger3b	MA0124.1	NKX3-1	287	2502	162	6515	1.02622e-10
Uw	Rep2Helas3	MIRb	MA0151.1	ARID3A	3289	70410	871	224683	1.03385e-10
Uw	Rep1K562	MER51A	MA0060.1	NFYA	85	710	84	954	1.0354e-10
Uw	Rep2Hrcepic	MER44B	MA0087.1	Sox5	165	1088	123	2125	1.03708e-10
Uw	Rep1H7es	L2c	MA0036.1	GATA2	4441	78014	2668	140260	1.04958e-10
Uw	Rep1H7es	LTR56	MA0090.1	TEAD1	64	184	34	983	1.05867e-10
Uw	Rep2Hcf	MER4C	MA0099.2	AP1	38	486	34	1226	1.15584e-10
Uw	Rep1Hee	MER44B	MA0152.1	NFATC2	365	1004	227	2125	1.17112e-10
Uw	Rep2Hee	MER61E	MA0152.1	NFATC2	73	147	57	323	1.17722e-10
Uw	Rep2Saec	MER61E	MA0152.1	NFATC2	73	147	57	323	1.17722e-10
Uw	Rep1Hee	ER-16A3_I-int	MA0075.1	Prrx2	267	4370	229	6299	1.19838e-10
Uw	Rep2Ag04450	MER44B	MA0087.1	Sox5	175	1088	129	2125	1.26982e-10
Uw	Rep1Mcf7	L2a	MA0037.1	GATA3	2693	37610	728	170404	1.36955e-10
Uw	Rep1Gm12865	L1MB2	MA0056.1	MZF1_1-4	272	1874	101	9011	1.36996e-10
Uw	Rep1H7es	L2b	MA0075.1	Prrx2	3552	37804	1552	97454	1.38746e-10
Uw	Rep1Hl60	MLT1F2	MA0161.1	NFIC	222	2875	152	6000	1.41605e-10
Uw	Rep1K562	LTR5_Hs	MA0078.1	Sox17	110	144	3	626	1.42613e-10
Uw	Rep1Nhek	LTR18A	MA0099.2	AP1	80	149	68	264	1.43274e-10
Uw	Rep1Mcf7	L2a	MA0442.1	SOX10	2693	52775	981	170404	1.46148e-10
Uw	Rep1Hee	L1PBa1	MA0150.1	NFE2L2	54	140	40	407	1.48424e-10
Uw	Rep2Skmc	MER44B	MA0087.1	Sox5	218	1088	155	2125	1.48467e-10
Uw	Rep1Hnpce	MER44B	MA0152.1	NFATC2	304	1004	194	2125	1.50883e-10
Uw	Rep2Hrcepic	MER21C	MA0442.1	SOX10	299	2417	185	5451	1.51681e-10
Uw	Rep1Hre	Tigger3b	MA0124.1	NKX3-1	314	2502	174	6515	1.53369e-10
Uw	Rep1Hnpce	MER4C	MA0099.2	AP1	46	486	39	1226	1.5847e-10
Uw	Rep1Hrpe	MER4C	MA0099.2	AP1	46	486	39	1226	1.5847e-10
Uw	Rep1Hgf	MER58A	MA0161.1	NFIC	410	5752	237	13460	1.59106e-10
Uw	Rep2Mcf7	MER44B	MA0087.1	Sox5	112	1088	89	2125	1.59623e-10
Duke	Mcf7	L1PA15-16	MA0161.1	NFIC	96	803	84	1369	1.61043e-10
Uw	Rep2Hae	LTR55	MA0139.1	CTCF	24	71	18	408	1.65145e-10
Uw	Rep2K562	L2b	MA0442.1	SOX10	1762	24868	563	97454	1.6808e-10
Duke	Helas3	MER52A	MA0095.1	YY1	200	1203	170	1816	1.73925e-10
Duke	Mcf7	HERVE-int	MA0152.1	NFATC2	89	175	83	250	1.78826e-10
Uw	Rep2Ag04450	Tigger3b	MA0151.1	ARID3A	355	3371	240	6515	1.78934e-10
Duke	Gm19240	L2b	MA0161.1	NFIC	1954	18635	482	97454	1.80242e-10
Uw	Rep2Hcpe	MER44B	MA0152.1	NFATC2	210	1004	142	2125	1.83351e-10
Uw	Rep1Saec	Tigger3b	MA0151.1	ARID3A	593	3371	378	6515	1.84018e-10
Uw	Rep1H7es	L1PBa1	MA0036.1	GATA2	112	314	108	407	1.85923e-10
Uw	Rep2Hnpce	Tigger3b	MA0087.1	Sox5	399	2828	233	6515	1.86798e-10
Uw	Rep1Hrpe	MIRb	MA0151.1	ARID3A	6494	70410	2257	224683	1.9104e-10
Uw	Rep1Ag09319	MER44B	MA0442.1	SOX10	146	986	104	2125	1.94157e-10
Uw	Rep1Mcf7	MIRb	MA0151.1	ARID3A	3007	70410	792	224683	1.94417e-10
Duke	Melano	L2b	MA0075.1	Prrx2	2450	37804	808	97454	2.05901e-10
Duke	Nhek	L2c	MA0075.1	Prrx2	2288	68028	967	140260	2.10982e-10
Duke	H9es	MER21C	MA0442.1	SOX10	245	2417	156	5451	2.1449e-10
Uw	Rep1Jurkat	L1PA15-16	MA0161.1	NFIC	99	803	86	1369	2.21624e-10
Uw	Rep2Saec	MER61C	MA0106.1	TP53	57	157	50	305	2.26249e-10
Uw	Rep1Ag09309	MER44B	MA0442.1	SOX10	210	986	140	2125	2.33149e-10
Uw	Rep1Helas3	L2c	MA0161.1	NFIC	2138	25906	506	140260	2.40829e-10
Uw	Rep1H7es	MLT1D	MA0152.1	NFATC2	1029	6436	411	20626	2.44246e-10
Uw	Rep1Helas3	Tigger3b	MA0157.1	FOXO3	207	1341	81	6515	2.5617e-10
Uw	Rep1Saec	MER41B	MA0258.1	ESR2	235	878	116	2847	2.56287e-10
Uw	Rep2Hcf	MER102b	MA0161.1	NFIC	121	1698	84	4074	2.57226e-10
Duke	Hsmm	L2b	MA0161.1	NFIC	1853	18635	459	97454	2.59077e-10
Uw	Rep2Panc1	L2b	MA0056.1	MZF1_1-4	1684	21159	470	97454	2.64135e-10
Uw	Rep1Cmk	L1PA15-16	MA0037.1	GATA3	68	703	59	1369	2.64557e-10
Uw	Rep1Bjtert	MER44B	MA0152.1	NFATC2	153	1004	109	2125	2.66075e-10
Uw	Rep2Saec	ER-16A3_I-int	MA0161.1	NFIC	205	3067	143	6299	2.68163e-10
Uw	Rep1Hre	ERVL-E-int	MA0152.1	NFATC2	279	2651	132	8836	2.68981e-10
Uw	Rep1Hrcepic	MER44B	MA0442.1	SOX10	164	986	114	2125	2.80249e-10
Uw	Rep2Helas3	L2b	MA0056.1	MZF1_1-4	1746	21159	485	97454	2.84894e-10
Uw	Rep1H1es	MER11B	MA0107.1	RELA	46	306	44	552	2.91099e-10
Uw	Rep2K562	MER61E	MA0035.2	Gata1	68	149	54	323	2.93721e-10
Uw	Rep2Hl60	L1MB2	MA0442.1	SOX10	326	4621	221	9011	2.98665e-10
Uw	Rep2Hgf	MER58A	MA0161.1	NFIC	402	5752	232	13460	2.99713e-10
Duke	Melano	MER44B	MA0442.1	SOX10	106	986	80	2125	3.01721e-10
Uw	Rep2Ag04449	MER44B	MA0152.1	NFATC2	167	1004	117	2125	3.031e-10
Uw	Rep2Hrcepic	LTR3B_	MA0161.1	NFIC	43	109	37	251	3.1464e-10
Uw	Rep2Mcf7	L1M3f	MA0095.1	YY1	51	318	44	703	3.17729e-10
Uw	Rep1H7es	MER52A	MA0080.2	SPI1	186	823	124	1816	3.23067e-10
Uw	Rep2K562	LTR55	MA0140.1	Tal1::Gata1	58	76	30	408	3.24822e-10
Uw	Rep1Hee	ER-16A3_I-int	MA0037.1	GATA3	267	2739	165	6299	3.32498e-10
Uw	Rep1Hgf	MER44B	MA0152.1	NFATC2	133	1004	97	2125	3.4507e-10
Uw	Rep2Hrcepic	L2b	MA0442.1	SOX10	2376	24868	734	97454	3.4551e-10
Uw	Rep1Nhdfneo	MER102b	MA0161.1	NFIC	195	1698	123	4074	3.4812e-10
Uw	Rep1Panc1	MER44B	MA0087.1	Sox5	162	1088	120	2125	3.56587e-10
Uw	Rep2Skmc	LTR10E	MA0106.1	TP53	24	80	21	282	3.62988e-10
Duke	Lhsr	MER44B	MA0087.1	Sox5	146	1088	110	2125	3.72674e-10
Uw	Rep2Ag09319	MER44B	MA0087.1	Sox5	146	1088	110	2125	3.72674e-10
Uw	Rep2Hrcepic	L2b	MA0056.1	MZF1_1-4	2376	21159	637	97454	3.81791e-10
Uw	Rep2Hee	MER61E	MA0442.1	SOX10	73	231	71	323	3.82718e-10
Duke	H1hesc	MER51A	MA0060.1	NFYA	98	710	95	954	3.91821e-10
Uw	Rep2Ag10803	MER44B	MA0152.1	NFATC2	164	1004	115	2125	4.00082e-10
Uw	Rep2Hl60	MSTA	MA0151.1	ARID3A	702	11914	499	19740	4.17423e-10
Uw	Rep2K562	LTR15	MA0442.1	SOX10	85	213	84	271	4.24396e-10
Uw	Rep1Hae	Tigger3b	MA0157.1	FOXO3	413	1341	136	6515	4.38968e-10
Uw	Rep1Gm12878	L2b	MA0130.1	ZNF354C	1374	18478	350	97454	4.51757e-10
Uw	Rep2Hcm	MER4C	MA0099.2	AP1	42	486	36	1226	4.57062e-10
Uw	Rep2Saec	Tigger3b	MA0087.1	Sox5	562	2828	312	6515	4.59211e-10
Uw	Rep1Hmec	LTR10E	MA0106.1	TP53	26	80	22	282	4.74761e-10
Uw	Rep2Hrcepic	MER44B	MA0442.1	SOX10	165	986	114	2125	5.0351e-10
Uw	Rep1H7es	MER11C	MA0074.1	RXRA::VDR	141	367	29	849	5.07834e-10
Uw	Rep2Hnpce	LTR55	MA0139.1	CTCF	25	71	18	408	5.08399e-10
Uw	Rep2Saec	LTR3B_	MA0161.1	NFIC	37	109	33	251	5.23991e-10
Uw	Rep1H1es	LTR5_Hs	MA0130.1	ZNF354C	144	452	131	626	5.25598e-10
Duke	Melano	L2b	MA0151.1	ARID3A	2450	20727	406	97454	5.26226e-10
Uw	Rep1Hrcepic	LTR3B_	MA0161.1	NFIC	45	109	38	251	5.32641e-10
Uw	Rep2Ag09309	MER44B	MA0442.1	SOX10	199	986	133	2125	5.38348e-10
Uw	Rep1Hee	MER61E	MA0152.1	NFATC2	71	147	55	323	5.40143e-10
Duke	Hepg2	LTR28	MA0139.1	CTCF	35	83	21	522	5.68948e-10
Uw	Rep1Jurkat	MER57B2	MA0060.1	NFYA	51	324	36	1095	5.70083e-10
Duke	Gm12878	LTR12F	MA0060.1	NFYA	21	432	1	628	5.71221e-10
Uw	Rep2Hee	MER44B	MA0152.1	NFATC2	339	1004	211	2125	5.72518e-10
Uw	Rep2Hcpe	MER44B	MA0442.1	SOX10	210	986	139	2125	5.80226e-10
Uw	Rep1Hnpce	L2b	MA0056.1	MZF1_1-4	2503	21159	666	97454	5.82293e-10
Uw	Rep2Hre	MER21C	MA0442.1	SOX10	253	2417	159	5451	5.88531e-10
Uw	Rep1Hee	ER-16A3_I-int	MA0161.1	NFIC	267	3067	178	6299	5.91404e-10
Uw	Rep2Hre	PABL_B	MA0153.1	HNF1B	44	127	34	369	5.99038e-10
Uw	Rep1Ag09309	Tigger3b	MA0124.1	NKX3-1	228	2502	132	6515	5.99855e-10
Uw	Rep1Hmec	MER44B	MA0151.1	ARID3A	257	1280	198	2125	6.44814e-10
Uw	Rep1Panc1	MER44B	MA0442.1	SOX10	162	986	112	2125	6.81694e-10
Duke	Gm12892	HERVE-int	MA0061.1	NF-kappaB	38	58	25	250	6.82685e-10
Uw	Rep2Helas3	MER44B	MA0152.1	NFATC2	209	1004	140	2125	6.85524e-10
Uw	Rep2Mcf7	MER57B2	MA0060.1	NFYA	73	324	46	1095	6.91678e-10
Uw	Rep2Skmc	MER44B	MA0152.1	NFATC2	218	1004	145	2125	7.00818e-10
Uw	Rep2K562	L2c	MA0161.1	NFIC	2381	25906	553	140260	7.01721e-10
Uw	Rep1Skmc	Tigger3b	MA0151.1	ARID3A	301	3371	206	6515	7.07494e-10
Uw	Rep1Ag04450	Tigger3b	MA0157.1	FOXO3	339	1341	116	6515	7.07519e-10
Uw	Rep2Ag09319	MER44B	MA0152.1	NFATC2	146	1004	104	2125	7.15769e-10
Uw	Rep1Hee	LTR10F	MA0080.2	SPI1	159	297	135	441	7.30005e-10
Uw	Rep1H7es	MER52A	MA0060.1	NFYA	186	642	104	1816	7.32398e-10
Uw	Rep1Hre	PABL_B	MA0153.1	HNF1B	52	127	38	369	7.4022e-10
Uw	Rep1Hmec	L2c	MA0442.1	SOX10	2111	41686	751	140260	7.50709e-10
Uw	Rep1H1es	LTR28	MA0139.1	CTCF	52	83	26	522	7.6286e-10
Uw	Rep2Helas3	MER41B	MA0137.2	STAT1	153	1133	97	2847	7.67741e-10
Uw	Rep1Hee	ER-16A3_I-int	MA0132.1	Pdx1	267	2241	142	6299	7.73658e-10
Uw	Rep2Hrcepic	Tigger3b	MA0087.1	Sox5	258	2828	159	6515	8.10274e-10
Uw	Rep2Hrcepic	Tigger3b	MA0151.1	ARID3A	258	3371	180	6515	8.2481e-10
Uw	Rep2Hgf	MER44B	MA0087.1	Sox5	144	1088	108	2125	8.62916e-10
Uw	Rep2Hee	LTR10F	MA0132.1	Pdx1	133	354	128	441	8.70255e-10
Duke	H1hesc	LTR12C	MA0130.1	ZNF354C	485	2481	476	2688	8.77171e-10
Uw	Rep1Hcpe	MER44B	MA0151.1	ARID3A	234	1280	182	2125	8.98379e-10
Uw	Rep1Skmc	Tigger3b	MA0087.1	Sox5	301	2828	181	6515	9.09573e-10
Uw	Rep1H1es	LTR6A	MA0063.1	Nkx2-5	58	125	47	271	9.23253e-10
Uw	Rep1Hrpe	MER44B	MA0087.1	Sox5	157	1088	116	2125	9.36209e-10
Uw	Rep1Hmec	LTR18A	MA0099.2	AP1	71	149	61	264	9.66292e-10
Uw	Rep1Hmec	MER44B	MA0087.1	Sox5	257	1088	176	2125	9.72018e-10
Uw	Rep2Hcpe	MLT1F2	MA0161.1	NFIC	247	2875	164	6000	9.7288e-10
Uw	Rep2Hrcepic	PABL_A	MA0151.1	ARID3A	99	416	98	517	9.874e-10
Uw	Rep1H7es	MER66C	MA0161.1	NFIC	86	302	70	579	9.90279e-10
Uw	Rep1Saec	MER41B	MA0137.2	STAT1	235	1133	137	2847	9.91809e-10
Uw	Rep2Gm12865	L1MB2	MA0056.1	MZF1_1-4	299	1874	106	9011	9.94436e-10
Uw	Rep1Hre	LTR2B	MA0133.1	BRCA1	76	182	64	332	1.00047e-09
Uw	Rep2Hnpce	MER44B	MA0151.1	ARID3A	280	1280	213	2125	1.0012e-09
Uw	Rep1Nhek	Tigger3b	MA0124.1	NKX3-1	223	2502	129	6515	1.0023e-09
Uw	Rep1Hcm	MER41B	MA0258.1	ESR2	198	878	100	2847	1.00722e-09
Uw	Rep2Hae	Tigger3b	MA0151.1	ARID3A	433	3371	283	6515	1.01394e-09
Uw	Rep1Helas3	MER44B	MA0442.1	SOX10	168	986	115	2125	1.01493e-09
Uw	Rep1Hrpe	MER44B	MA0152.1	NFATC2	157	1004	110	2125	1.07491e-09
Uw	Rep1H7es	LTR19C	MA0442.1	SOX10	58	133	53	223	1.09007e-09
Duke	Chorion	HERVE-int	MA0061.1	NF-kappaB	69	58	35	250	1.09884e-09
Duke	Lhsr	L2b	MA0161.1	NFIC	2330	18635	557	97454	1.10682e-09
Uw	Rep1Saec	MER61E	MA0035.2	Gata1	78	149	59	323	1.12633e-09
Uw	Rep2Hcm	MER44B	MA0151.1	ARID3A	198	1280	157	2125	1.17746e-09
Uw	Rep2Hcm	Tigger3b	MA0124.1	NKX3-1	190	2502	113	6515	1.20231e-09
Uw	Rep1H7es	THE1C	MA0075.1	Prrx2	576	9402	574	9831	1.20816e-09
Uw	Rep2Hae	MER21C	MA0442.1	SOX10	206	2417	133	5451	1.23605e-09
Uw	Rep2Panc1	MER44B	MA0442.1	SOX10	142	986	100	2125	1.23798e-09
Uw	Rep2Hae	MER4C	MA0099.2	AP1	46	486	38	1226	1.264e-09
Uw	Rep1Ag10803	MER44B	MA0087.1	Sox5	151	1088	112	2125	1.26991e-09
Uw	Rep1Hcf	MLT1F2	MA0161.1	NFIC	230	2875	154	6000	1.28224e-09
Uw	Rep1Hre	LTR2B	MA0007.1	Ar	76	163	60	332	1.28924e-09
Duke	H1hesc	MER66B	MA0075.1	Prrx2	84	947	79	1407	1.29744e-09
Uw	Rep1Hmec	L2c	MA0161.1	NFIC	2111	25906	495	140260	1.30025e-09
Uw	Rep2Hcpe	Tigger3b	MA0151.1	ARID3A	269	3371	186	6515	1.33848e-09
Duke	Nhek	MER61E	MA0106.1	TP53	24	125	23	323	1.34372e-09
Uw	Rep1Mcf7	MER51A	MA0442.1	SOX10	119	730	114	954	1.36693e-09
Uw	Rep1Bjtert	L2c	MA0442.1	SOX10	2322	41686	817	140260	1.37957e-09
Duke	Medullo	LTR55	MA0139.1	CTCF	26	71	18	408	1.42365e-09
Uw	Rep2Hrcepic	Tigger3b	MA0124.1	NKX3-1	258	2502	145	6515	1.42816e-09
Duke	Helas3	MER52A	MA0080.2	SPI1	200	823	130	1816	1.43839e-09
Uw	Rep2Hcf	MLT1F2	MA0161.1	NFIC	218	2875	147	6000	1.45148e-09
Uw	Rep1Hcpe	L2b	MA0056.1	MZF1_1-4	2346	21159	625	97454	1.47329e-09
Uw	Rep2Bjtert	MER44B	MA0151.1	ARID3A	194	1280	154	2125	1.48659e-09
Uw	Rep1H7es	L1PBa1	MA0139.1	CTCF	112	101	52	407	1.48926e-09
Uw	Rep2Panc1	L2c	MA0130.1	ZNF354C	1948	26654	472	140260	1.49332e-09
Uw	Rep1Nhek	MER61E	MA0152.1	NFATC2	55	147	45	323	1.49956e-09
Uw	Rep1H1es	LTR5_Hs	MA0111.1	Spz1	144	181	71	626	1.55773e-09
Uw	Rep2Hee	LTR18B	MA0119.1	TLX1::NFIC	85	126	51	390	1.57542e-09
Duke	H9es	L1PA15-16	MA0161.1	NFIC	87	803	76	1369	1.57586e-09
Duke	Mcf7	HERVE-int	MA0099.2	AP1	89	111	62	250	1.5965e-09
Uw	Rep2Saec	ER-16A3_I-int	MA0098.1	ETS1	205	3951	167	6299	1.60664e-09
Uw	Rep1Hre	MER41B	MA0137.2	STAT1	127	1133	83	2847	1.61644e-09
Duke	Hepg2	HERVE-int	MA0061.1	NF-kappaB	63	58	33	250	1.67022e-09
Uw	Rep2Gm12865	L1MB2	MA0036.1	GATA2	299	5928	242	9011	1.74973e-09
Duke	K562	MER51E	MA0060.1	NFYA	32	105	29	247	1.7665e-09
Uw	Rep1Hl60	L1MB2	MA0050.1	IRF1	297	1159	75	9011	1.77253e-09
Uw	Rep1Hee	MER61C	MA0106.1	TP53	60	157	51	305	1.77322e-09
Uw	Rep1Saec	MER61C	MA0106.1	TP53	60	157	51	305	1.77322e-09
Uw	Rep2Hae	L2c	MA0037.1	GATA3	3593	25814	794	140260	1.85019e-09
Uw	Rep1Skmc	MER41B	MA0137.2	STAT1	110	1133	74	2847	1.87437e-09
Uw	Rep2K562	LTR5_Hs	MA0078.1	Sox17	109	144	4	626	1.8905e-09
Duke	Huvec	L2b	MA0036.1	GATA2	1768	45502	708	97454	1.95896e-09
Uw	Rep1H7es	MLT1E2	MA0161.1	NFIC	273	2004	184	3969	1.97199e-09
Duke	Gm18507	HERVE-int	MA0061.1	NF-kappaB	42	58	26	250	1.98995e-09
Duke	H9es	MER51E	MA0060.1	NFYA	40	105	34	247	1.99011e-09
Uw	Rep2Bjtert	MER41B	MA0137.2	STAT1	155	1133	97	2847	2.09912e-09
Uw	Rep2Ag10803	MER44B	MA0442.1	SOX10	164	986	112	2125	2.1139e-09
Uw	Rep1Ag04449	MER44B	MA0152.1	NFATC2	160	1004	111	2125	2.24035e-09
Duke	Myometr	MER44B	MA0087.1	Sox5	183	1088	131	2125	2.2787e-09
Uw	Rep1Saec	L2b	MA0442.1	SOX10	2686	24868	813	97454	2.31105e-09
Uw	Rep1Hre	L2b	MA0442.1	SOX10	2373	24868	726	97454	2.32642e-09
Uw	Rep2Ag09309	MER44B	MA0151.1	ARID3A	199	1280	157	2125	2.32769e-09
Uw	Rep1Hee	Tigger3b	MA0157.1	FOXO3	790	1341	226	6515	2.33778e-09
Uw	Rep1Hae	Tigger3b	MA0151.1	ARID3A	413	3371	270	6515	2.35458e-09
Duke	Melano	MER44B	MA0087.1	Sox5	106	1088	83	2125	2.56804e-09
Uw	Rep1H1es	MER11B	MA0101.1	REL	46	303	43	552	2.60415e-09
Uw	Rep1Skmc	MER44B	MA0152.1	NFATC2	228	1004	149	2125	2.61348e-09
Uw	Rep2Hre	LTR18A	MA0099.2	AP1	53	149	48	264	2.62226e-09
Uw	Rep1Hre	MER44D	MA0087.1	Sox5	76	401	64	750	2.6245e-09
Uw	Rep1Helas3	L2b	MA0130.1	ZNF354C	1594	18478	393	97454	2.67441e-09
Uw	Rep2Hae	MER44B	MA0050.1	IRF1	300	406	96	2125	2.75642e-09
Uw	Rep1Hrcepic	MER4C	MA0099.2	AP1	50	486	40	1226	2.76428e-09
Uw	Rep2Hnpce	L1MB7	MA0037.1	GATA3	689	7767	303	23066	2.79338e-09
Uw	Rep2Hcf	MER58A	MA0161.1	NFIC	341	5752	198	13460	2.82478e-09
Uw	Rep2Hrpe	MER44B	MA0087.1	Sox5	149	1088	110	2125	2.84686e-09
Duke	Melano	L1PA15-16	MA0161.1	NFIC	78	803	69	1369	2.87792e-09
Uw	Rep1Jurkat	L1PBa1	MA0119.1	TLX1::NFIC	49	112	32	407	2.98055e-09
Uw	Rep1Panc1	L1PA15-16	MA0161.1	NFIC	70	803	63	1369	2.9906e-09
Uw	Rep1Hgf	MER44B	MA0087.1	Sox5	133	1088	100	2125	3.00981e-09
Uw	Rep1Gm12865	MER51A	MA0060.1	NFYA	83	710	81	954	3.0819e-09
Uw	Rep1Ag09319	MER41B	MA0137.2	STAT1	81	1133	58	2847	3.10249e-09
Duke	H1hesc	HERVE-int	MA0099.2	AP1	49	111	40	250	3.105e-09
Uw	Rep1Hipe	MER51A	MA0060.1	NFYA	91	710	88	954	3.1272e-09
Uw	Rep2Hepg2	LTR55	MA0139.1	CTCF	17	71	14	408	3.15483e-09
Uw	Rep1Hrcepic	Tigger3b	MA0124.1	NKX3-1	241	2502	136	6515	3.19799e-09
Uw	Rep1H7es	LTR6A	MA0063.1	Nkx2-5	86	125	62	271	3.20123e-09
Uw	Rep2Nhdfneo	MER102b	MA0161.1	NFIC	196	1698	121	4074	3.20191e-09
Uw	Rep2Hee	LTR18B	MA0099.2	AP1	85	205	68	390	3.2296e-09
Uw	Rep1Hcpe	Tigger3b	MA0151.1	ARID3A	330	3371	221	6515	3.2582e-09
Uw	Rep1Hee	MER44B	MA0050.1	IRF1	365	406	111	2125	3.264e-09
Uw	Rep1Hrcepic	L2b	MA0056.1	MZF1_1-4	2396	21159	634	97454	3.31129e-09
Duke	Helas3	L2b	MA0161.1	NFIC	2151	18635	515	97454	3.39299e-09
Uw	Rep1Hre	MER44B	MA0151.1	ARID3A	248	1280	190	2125	3.40528e-09
Uw	Rep1Hee	L1PBa1	MA0119.1	TLX1::NFIC	54	112	34	407	3.46241e-09
Uw	Rep1Gm12878	L2b	MA0161.1	NFIC	1374	18635	347	97454	3.49868e-09
Uw	Rep2Ag10803	MER44B	MA0087.1	Sox5	164	1088	119	2125	3.53558e-09
Uw	Rep1Mcf7	L2a	MA0036.1	GATA2	2693	99887	1718	170404	3.53676e-09
Uw	Rep2Helas3	LTR10F	MA0099.2	AP1	71	344	71	441	3.57264e-09
Uw	Rep1Nhlf	MER44B	MA0151.1	ARID3A	257	1280	196	2125	3.61176e-09
Uw	Rep1Nhlf	Tigger3b	MA0151.1	ARID3A	332	3371	222	6515	3.66487e-09
Uw	Rep2Saec	LTR10E	MA0106.1	TP53	38	80	27	282	3.69273e-09
Uw	Rep1Hrcepic	LTR24B	MA0099.2	AP1	79	142	47	462	3.73949e-09
Uw	Rep1Hmec	MER61E	MA0106.1	TP53	23	125	22	323	3.75067e-09
Duke	H1hesc	MER51E	MA0060.1	NFYA	34	105	30	247	3.79229e-09
Duke	Mcf7	L2b	MA0161.1	NFIC	2205	18635	526	97454	3.93813e-09
Uw	Rep1Ag04450	Tigger3b	MA0151.1	ARID3A	339	3371	226	6515	3.94891e-09
Uw	Rep2Hcpe	MER44B	MA0151.1	ARID3A	210	1280	164	2125	3.94957e-09
Uw	Rep2Ag09309	MER44B	MA0087.1	Sox5	199	1088	140	2125	4.03059e-09
Duke	Gm19239	HERVE-int	MA0061.1	NF-kappaB	58	58	31	250	4.07292e-09
Uw	Rep2Hnpce	MER44B	MA0040.1	Foxq1	280	439	96	2125	4.10619e-09
Duke	Gm12878	L1PA15-16	MA0161.1	NFIC	81	803	71	1369	4.13819e-09
Uw	Rep1Ag10803	MER44B	MA0151.1	ARID3A	151	1280	123	2125	4.15557e-09
Uw	Rep2Panc1	MER44B	MA0152.1	NFATC2	142	1004	100	2125	4.21051e-09
Uw	Rep1Hee	LTR3B_	MA0119.1	TLX1::NFIC	51	83	35	251	4.26923e-09
Uw	Rep1K562	LTR8A	MA0099.2	AP1	128	1060	80	2801	4.28319e-09
Uw	Rep1Hrcepic	PABL_A	MA0151.1	ARID3A	104	416	102	517	4.30258e-09
Uw	Rep1Ag04449	Tigger3b	MA0151.1	ARID3A	280	3371	191	6515	4.31077e-09
Uw	Rep1Helas3	L2c	MA0130.1	ZNF354C	2138	26654	509	140260	4.34011e-09
Uw	Rep1Hmec	L2c	MA0098.1	ETS1	2111	62570	1067	140260	4.46319e-09
Duke	Myometr	MER44D	MA0087.1	Sox5	62	401	54	750	4.51904e-09
Uw	Rep1Hee	MER41B	MA0137.2	STAT1	239	1133	137	2847	4.52651e-09
Uw	Rep2Saec	L1PBa1	MA0150.1	NFE2L2	40	140	31	407	4.59943e-09
Uw	Rep1Hcpe	MLT1F2	MA0161.1	NFIC	290	2875	186	6000	4.61189e-09
Uw	Rep1Cmk	LTR5_Hs	MA0111.1	Spz1	51	181	34	626	4.61824e-09
Uw	Rep1Hee	ER-16A3_I-int	MA0098.1	ETS1	267	3951	210	6299	4.62194e-09
Uw	Rep2Mcf7	L2c	MA0442.1	SOX10	2602	41686	902	140260	4.68317e-09
Duke	Lhsr	MER44B	MA0442.1	SOX10	146	986	101	2125	4.7486e-09
Uw	Rep1Hae	MLT1F2	MA0161.1	NFIC	310	2875	197	6000	4.81158e-09
Uw	Rep1H7es	LTR6A	MA0075.1	Prrx2	86	202	82	271	4.81574e-09
Uw	Rep1Nhek	LTR10F	MA0099.2	AP1	81	344	80	441	4.86516e-09
Uw	Rep1Hnpce	ERVL-E-int	MA0152.1	NFATC2	295	2651	134	8836	4.90158e-09
Uw	Rep1Hnpce	Tigger3b	MA0157.1	FOXO3	455	1341	143	6515	5.00077e-09
Uw	Rep1H1es	L1PA15-16	MA0161.1	NFIC	88	803	76	1369	5.00293e-09
Uw	Rep2Saec	MER61E	MA0442.1	SOX10	73	231	70	323	5.06329e-09
Uw	Rep1Ag10803	MER44B	MA0152.1	NFATC2	151	1004	105	2125	5.13338e-09
Uw	Rep2Hcf	MER44B	MA0152.1	NFATC2	151	1004	105	2125	5.13338e-09
Uw	Rep1Hmec	MER44B	MA0152.1	NFATC2	257	1004	164	2125	5.15306e-09
Uw	Rep1Ag04450	MER44B	MA0087.1	Sox5	163	1088	118	2125	5.18909e-09
Uw	Rep2Hl60	L1MB2	MA0056.1	MZF1_1-4	326	1874	111	9011	5.32449e-09
Uw	Rep1Hmec	Tigger3b	MA0157.1	FOXO3	412	1341	132	6515	5.39542e-09
Uw	Rep1H7es	LTR5_Hs	MA0075.1	Prrx2	278	576	274	626	5.42295e-09
Duke	Gm19238	HERVE-int	MA0099.2	AP1	38	111	33	250	5.52059e-09
Uw	Rep1Nb4	MER51A	MA0060.1	NFYA	89	710	86	954	5.61992e-09
Uw	Rep1Nhlf	Tigger3b	MA0087.1	Sox5	332	2828	194	6515	5.65756e-09
Uw	Rep1H7es	LTR8A	MA0060.1	NFYA	249	920	123	2801	5.68856e-09
Uw	Rep1K562	LTR55	MA0140.1	Tal1::Gata1	53	76	27	408	5.77958e-09
Uw	Rep1Ag09319	MER44B	MA0152.1	NFATC2	146	1004	102	2125	5.80004e-09
Uw	Rep2Hcpe	Tigger3b	MA0087.1	Sox5	269	2828	162	6515	5.81538e-09
Duke	Nhek	MER44B	MA0442.1	SOX10	157	986	107	2125	5.92625e-09
Uw	Rep2Skmc	MER44B	MA0151.1	ARID3A	218	1280	169	2125	6.02796e-09
Uw	Rep2Gm12865	L1MB2	MA0095.1	YY1	299	3172	152	9011	6.31539e-09
Uw	Rep1Hrpe	ERVL-E-int	MA0152.1	NFATC2	326	2651	145	8836	6.38087e-09
Uw	Rep1Hee	L1PA15-16	MA0037.1	GATA3	125	703	94	1369	6.524e-09
Duke	AosmcSerumfree	MER44B	MA0152.1	NFATC2	185	1004	124	2125	6.76043e-09
Uw	Rep2Hee	LTR18A	MA0119.1	TLX1::NFIC	115	98	65	264	7.03591e-09
Uw	Rep2Mcf7	MER44B	MA0442.1	SOX10	112	986	81	2125	7.17784e-09
Duke	Nhek	MER44B	MA0087.1	Sox5	157	1088	114	2125	7.23139e-09
Uw	Rep1Ag04449	L2c	MA0442.1	SOX10	2843	41686	977	140260	7.37693e-09
Uw	Rep1Hcm	MER102b	MA0161.1	NFIC	136	1698	89	4074	7.42455e-09
Uw	Rep1Skmc	MLT1F2	MA0161.1	NFIC	313	2875	198	6000	7.42588e-09
Uw	Rep2Saec	MER61E	MA0035.2	Gata1	73	149	55	323	7.58104e-09
Uw	Rep2Helas3	MER57D	MA0060.1	NFYA	49	198	40	455	7.79336e-09
Uw	Rep2Hrpe	MER44B	MA0151.1	ARID3A	149	1280	121	2125	8.00552e-09
Uw	Rep1Ag09319	LTR3B_	MA0119.1	TLX1::NFIC	33	83	26	251	8.08545e-09
Uw	Rep1Jurkat	LTR18B	MA0150.1	NFE2L2	33	114	25	390	8.18393e-09
Uw	Rep2Mcf7	MER57D	MA0083.1	SRF	51	122	32	455	8.1895e-09
Uw	Rep1Saec	LTR10F	MA0161.1	NFIC	124	348	118	441	8.39111e-09
Uw	Rep2K562	MER51A	MA0060.1	NFYA	95	710	91	954	8.58647e-09
Uw	Rep1Hrpe	MER41B	MA0258.1	ESR2	129	878	70	2847	8.62339e-09
Uw	Rep1Nhlf	L2b	MA0442.1	SOX10	2512	24868	759	97454	9.44772e-09
Uw	Rep2Bjtert	MER44B	MA0442.1	SOX10	194	986	127	2125	9.70631e-09
Uw	Rep2Skmc	Tigger3b	MA0151.1	ARID3A	287	3371	194	6515	9.75359e-09
Uw	Rep2Mcf7	MER66C	MA0161.1	NFIC	76	302	62	579	9.8955e-09
Uw	Rep1Cmk	LTR73	MA0140.1	Tal1::Gata1	29	55	21	216	9.99303e-09
Uw	Rep2Hnpce	L2b	MA0056.1	MZF1_1-4	2042	21159	545	97454	1.04753e-08
Uw	Rep2Saec	MER44B	MA0152.1	NFATC2	296	1004	184	2125	1.05427e-08
Uw	Rep1Hnpce	L2b	MA0442.1	SOX10	2503	24868	756	97454	1.06783e-08
Uw	Rep2Hrpe	MER41B	MA0258.1	ESR2	132	878	71	2847	1.09574e-08
Uw	Rep2Hcm	MLT1F2	MA0161.1	NFIC	219	2875	145	6000	1.15871e-08
Uw	Rep1Skmc	MER44B	MA0151.1	ARID3A	228	1280	175	2125	1.20421e-08
Duke	H1hesc	MER52A	MA0095.1	YY1	114	1203	101	1816	1.21115e-08
Uw	Rep2Hnpce	L1MB7	MA0152.1	NFATC2	689	6993	275	23066	1.24578e-08
Uw	Rep1H7es	LTR5_Hs	MA0081.1	SPIB	278	556	268	626	1.2493e-08
Uw	Rep1Helas3	MER51A	MA0442.1	SOX10	86	730	84	954	1.25173e-08
Uw	Rep2Hre	LTR2B	MA0007.1	Ar	70	163	55	332	1.27303e-08
Uw	Rep2Ag10803	MER44B	MA0151.1	ARID3A	164	1280	131	2125	1.35247e-08
Uw	Rep2Hgf	MER44B	MA0152.1	NFATC2	144	1004	100	2125	1.35621e-08
Uw	Rep1Jurkat	L1PA15-16	MA0037.1	GATA3	99	703	77	1369	1.35926e-08
Uw	Rep1Hrpe	MER41B	MA0137.2	STAT1	129	1133	82	2847	1.36194e-08
Uw	Rep2Nhlf	MLT1F2	MA0161.1	NFIC	264	2875	170	6000	1.37372e-08
Uw	Rep2Hipe	L2b	MA0075.1	Prrx2	1559	37804	504	97454	1.38365e-08
Uw	Rep1Hae	L2c	MA0037.1	GATA3	3638	25814	794	140260	1.44564e-08
Uw	Rep1Hcm	MER44B	MA0151.1	ARID3A	218	1280	168	2125	1.45846e-08
Uw	Rep2Saec	ER-16A3_I-int	MA0132.1	Pdx1	205	2241	111	6299	1.46031e-08
Uw	Rep2Ag04449	MER44B	MA0151.1	ARID3A	167	1280	133	2125	1.47428e-08
Uw	Rep1H7es	THE1C	MA0098.1	ETS1	576	8378	533	9831	1.49117e-08
Duke	Fibrop	L2b	MA0151.1	ARID3A	1723	20727	279	97454	1.49288e-08
Uw	Rep1Ag09309	MER44B	MA0087.1	Sox5	210	1088	145	2125	1.51088e-08
Uw	Rep1Hrcepic	Tigger3b	MA0151.1	ARID3A	241	3371	166	6515	1.51274e-08
Uw	Rep1Nb4	L3b	MA0098.1	ETS1	137	3183	95	6907	1.51735e-08
Uw	Rep2Ag04450	MER44B	MA0442.1	SOX10	175	986	116	2125	1.55557e-08
Duke	Lhsr	MER44B	MA0152.1	NFATC2	146	1004	101	2125	1.568e-08
Uw	Rep1Cmk	MER61E	MA0035.2	Gata1	81	149	59	323	1.56884e-08
Duke	H9es	LTR5_Hs	MA0151.1	ARID3A	59	221	41	626	1.61064e-08
Uw	Rep2Panc1	MER44B	MA0087.1	Sox5	142	1088	104	2125	1.61852e-08
Uw	Rep2Hrcepic	LTR2B	MA0133.1	BRCA1	99	182	77	332	1.61877e-08
Uw	Rep1Saec	MER44B	MA0152.1	NFATC2	316	1004	194	2125	1.62198e-08
Uw	Rep1Hee	L1PA15-16	MA0152.1	NFATC2	125	749	97	1369	1.63277e-08
Uw	Rep1Hee	LTR18B	MA0119.1	TLX1::NFIC	89	126	51	390	1.67429e-08
Duke	AosmcSerumfree	MER44B	MA0087.1	Sox5	185	1088	130	2125	1.70318e-08
Uw	Rep1Panc1	MER44B	MA0152.1	NFATC2	162	1004	110	2125	1.74166e-08
Uw	Rep1Hl60	L3b	MA0098.1	ETS1	139	3183	96	6907	1.7494e-08
Uw	Rep2Mcf7	MER44B	MA0151.1	ARID3A	112	1280	94	2125	1.7506e-08
Uw	Rep1Hrcepic	MER66C	MA0161.1	NFIC	60	302	51	579	1.75818e-08
Duke	Myometr	MER51A	MA0060.1	NFYA	85	710	82	954	1.79684e-08
Uw	Rep1Hl60	L1MB5	MA0056.1	MZF1_1-4	290	2424	113	9813	1.8002e-08
Uw	Rep2Hrpe	MIRb	MA0151.1	ARID3A	5547	70410	1916	224683	1.84343e-08
Uw	Rep2Nhlf	L2b	MA0056.1	MZF1_1-4	2130	21159	564	97454	1.85053e-08
Uw	Rep1Ag09319	LTR3B_	MA0161.1	NFIC	33	109	29	251	1.879e-08
Uw	Rep2Caco2	LTR5_Hs	MA0087.1	Sox5	78	375	24	626	1.99258e-08
Uw	Rep2Hgf	HSMAR2	MA0152.1	NFATC2	67	1082	61	1769	2.00709e-08
Uw	Rep2Saec	L2b	MA0442.1	SOX10	2495	24868	751	97454	2.07269e-08
Uw	Rep1Hcf	MER44B	MA0152.1	NFATC2	173	1004	116	2125	2.08619e-08
Uw	Rep2Ag09319	MER44B	MA0151.1	ARID3A	146	1280	118	2125	2.11018e-08
Uw	Rep1Hee	MER44D	MA0087.1	Sox5	84	401	68	750	2.12341e-08
Uw	Rep1Hae	Tigger3b	MA0087.1	Sox5	413	2828	232	6515	2.12661e-08
Uw	Rep2Hae	MER44B	MA0040.1	Foxq1	300	439	99	2125	2.18712e-08
Duke	AosmcSerumfree	MER44B	MA0151.1	ARID3A	185	1280	145	2125	2.23358e-08
Uw	Rep1H7es	LTR5_Hs	MA0036.1	GATA2	278	571	272	626	2.23481e-08
Duke	H1hesc	LTR9B	MA0151.1	ARID3A	123	627	120	761	2.25288e-08
Uw	Rep2Skmc	MER44B	MA0442.1	SOX10	218	986	139	2125	2.28564e-08
Uw	Rep1Cmk	THE1D	MA0092.1	Hand1::Tcfe2a	351	1280	9	12639	2.28672e-08
Uw	Rep1Helas3	MER41B	MA0137.2	STAT1	97	1133	65	2847	2.30906e-08
Uw	Rep1Nhlf	L2b	MA0056.1	MZF1_1-4	2512	21159	654	97454	2.33056e-08
Uw	Rep1Ag09309	MER44B	MA0151.1	ARID3A	210	1280	162	2125	2.38944e-08
Uw	Rep1H7es	MER4B	MA0161.1	NFIC	264	1181	217	1725	2.41909e-08
Uw	Rep2Hee	MER41B	MA0137.2	STAT1	231	1133	131	2847	2.43929e-08
Uw	Rep2Ag09309	MER41B	MA0137.2	STAT1	99	1133	66	2847	2.44416e-08
Duke	Fibrop	MER44B	MA0152.1	NFATC2	114	1004	82	2125	2.44492e-08
Uw	Rep2Hrcepic	MIRb	MA0151.1	ARID3A	4390	70410	1221	224683	2.50385e-08
Uw	Rep1Saec	MER44B	MA0050.1	IRF1	316	406	97	2125	2.5292e-08
Uw	Rep1Ag09319	MER44B	MA0087.1	Sox5	146	1088	106	2125	2.54207e-08
Duke	Hepg2	L1PA15-16	MA0161.1	NFIC	73	803	64	1369	2.55631e-08
Uw	Rep1Hee	L1PBa1	MA0099.2	AP1	54	209	46	407	2.5661e-08
Uw	Rep2Ag04450	MER44B	MA0040.1	Foxq1	175	439	66	2125	2.58419e-08
Uw	Rep2Ag04449	MER44B	MA0442.1	SOX10	167	986	111	2125	2.58901e-08
Uw	Rep2Hee	Tigger3b	MA0157.1	FOXO3	659	1341	190	6515	2.60999e-08
Uw	Rep1Hmec	L2b	MA0161.1	NFIC	1562	18635	382	97454	2.62547e-08
Uw	Rep2Saec	L1PA15-16	MA0161.1	NFIC	84	803	72	1369	2.63766e-08
Uw	Rep1Bjtert	Tigger3b	MA0157.1	FOXO3	179	1341	68	6515	2.63898e-08
Uw	Rep1Hcm	MER44B	MA0002.2	RUNX1	218	318	62	2125	2.65512e-08
Uw	Rep2Hcf	MER44B	MA0087.1	Sox5	151	1088	109	2125	2.67105e-08
Duke	AosmcSerumfree	MER102b	MA0161.1	NFIC	90	1698	63	4074	2.68965e-08
Uw	Rep1Hee	ER-16A3_I-int	MA0152.1	NFATC2	267	2152	133	6299	2.70764e-08
Uw	Rep1H7es	MER4A1_	MA0077.1	SOX9	113	96	49	400	2.72504e-08
Uw	Rep2Hl60	L1MB2	MA0036.1	GATA2	326	5928	258	9011	2.73085e-08
Duke	Helas3	MER52A	MA0161.1	NFIC	200	1408	183	1816	2.7397e-08
Duke	K562	MER52A	MA0095.1	YY1	133	1203	115	1816	2.75335e-08
Uw	Rep1Saec	Tigger3b	MA0157.1	FOXO3	593	1341	174	6515	2.78439e-08
Uw	Rep1Ag10803	MER44B	MA0442.1	SOX10	151	986	102	2125	2.80609e-08
Uw	Rep2Helas3	MER51A	MA0060.1	NFYA	111	710	104	954	2.82574e-08
Uw	Rep1K562	LTR5_Hs	MA0130.1	ZNF354C	110	452	101	626	2.84119e-08
Uw	Rep2Hee	L1PA15-16	MA0152.1	NFATC2	109	749	86	1369	2.88104e-08
Uw	Rep1Jurkat	MER57C2	MA0060.1	NFYA	46	202	38	451	2.91914e-08
Uw	Rep1H7es	LTR3A	MA0077.1	SOX9	53	54	33	167	2.9832e-08
Uw	Rep1Hgf	MER44B	MA0040.1	Foxq1	133	439	54	2125	3.03964e-08
Uw	Rep1Hl60	THE1D	MA0056.1	MZF1_1-4	416	10666	387	12639	3.06737e-08
Duke	Fibrop	MER44B	MA0087.1	Sox5	114	1088	86	2125	3.10421e-08
Uw	Rep2Skmc	MER44D	MA0087.1	Sox5	68	401	57	750	3.21491e-08
Duke	Melano	LTR3B_	MA0075.1	Prrx2	41	172	41	251	3.28598e-08
Uw	Rep2Hee	MER61D	MA0106.1	TP53	51	72	30	273	3.28983e-08
Uw	Rep1Nhek	MER61E	MA0442.1	SOX10	55	231	54	323	3.36136e-08
Uw	Rep2Ag09319	MER44B	MA0442.1	SOX10	146	986	99	2125	3.37529e-08
Uw	Rep1Skmc	MER44D	MA0087.1	Sox5	71	401	59	750	3.39033e-08
Uw	Rep2Ag04449	L2c	MA0442.1	SOX10	2715	41686	929	140260	3.4921e-08
Duke	Myometr	L2b	MA0151.1	ARID3A	2073	20727	348	97454	3.50664e-08
Uw	Rep1Ag09309	LTR3B_	MA0161.1	NFIC	45	109	36	251	3.5799e-08
Uw	Rep2Saec	Tigger3b	MA0151.1	ARID3A	562	3371	350	6515	3.58555e-08
Uw	Rep1H1es	MER4A1_	MA0077.1	SOX9	40	96	25	400	3.59483e-08
Uw	Rep1H7es	L1PBa1	MA0087.1	Sox5	112	277	98	407	3.66913e-08
Uw	Rep1H1es	MER61C	MA0106.1	TP53	40	157	36	305	3.76077e-08
Uw	Rep1H7es	MSTA	MA0151.1	ARID3A	657	11914	460	19740	3.79297e-08
Uw	Rep1Hrcepic	Tigger3b	MA0087.1	Sox5	241	2828	145	6515	3.80165e-08
Uw	Rep2Mcf7	L1M3f	MA0442.1	SOX10	51	480	50	703	3.81851e-08
Uw	Rep1Hrpe	LTR3B_	MA0161.1	NFIC	40	109	33	251	3.9357e-08
Uw	Rep1Jurkat	L1PBa1	MA0087.1	Sox5	49	277	48	407	3.99627e-08
Uw	Rep1Hl60	L1MB5	MA0095.1	YY1	290	2698	121	9813	4.03895e-08
Uw	Rep2Hgf	LTR3B_	MA0161.1	NFIC	23	109	22	251	4.06144e-08
Duke	Gm12892	L2b	MA0442.1	SOX10	2136	24868	445	97454	4.12297e-08
Uw	Rep1Nhlf	LTR18A	MA0099.2	AP1	52	149	46	264	4.12933e-08
Uw	Rep1Cmk	LTR55	MA0140.1	Tal1::Gata1	64	76	29	408	4.19781e-08
Duke	H1hesc	L2b	MA0161.1	NFIC	1868	18635	446	97454	4.24758e-08
Uw	Rep1Hee	LTR10C	MA0106.1	TP53	135	257	94	515	4.25384e-08
Uw	Rep1Hrpe	MER44B	MA0151.1	ARID3A	157	1280	125	2125	4.25486e-08
Uw	Rep2Caco2	PABL_A	MA0153.1	HNF1B	53	313	49	517	4.31125e-08
Uw	Rep1Panc1	L2b	MA0056.1	MZF1_1-4	1548	21159	421	97454	4.31195e-08
Uw	Rep1Helas3	MER44D	MA0050.1	IRF1	50	176	29	750	4.32566e-08
Uw	Rep1Hcm	MER44B	MA0040.1	Foxq1	218	439	77	2125	4.37212e-08
Uw	Rep1H7es	MER67D	MA0095.1	YY1	210	461	129	1022	4.3764e-08
Uw	Rep2Helas3	MER41B	MA0258.1	ESR2	153	878	78	2847	4.454e-08
Uw	Rep2Nb4	MER51A	MA0060.1	NFYA	74	710	72	954	4.48983e-08
Uw	Rep2Nhdfneo	LTR3B_	MA0119.1	TLX1::NFIC	45	83	31	251	4.60555e-08
Uw	Rep2Caco2	MER11A	MA0065.2	PPARG::RXRA	53	168	26	954	4.60774e-08
Uw	Rep1Hnpce	MER44B	MA0040.1	Foxq1	304	439	99	2125	4.67798e-08
Uw	Rep2Hee	LTR10F	MA0080.2	SPI1	133	297	113	441	4.72545e-08
Uw	Rep1Nhek	LTR10E	MA0106.1	TP53	18	80	16	282	4.79429e-08
Uw	Rep1Jurkat	LTR18A	MA0150.1	NFE2L2	70	105	47	264	4.85161e-08
Uw	Rep1Hl60	L1MB2	MA0095.1	YY1	297	3172	148	9011	4.85889e-08
Uw	Rep2Nhlf	MER44B	MA0151.1	ARID3A	238	1280	180	2125	5.03059e-08
Uw	Rep2Hl60	THE1D	MA0056.1	MZF1_1-4	347	10666	325	12639	5.07194e-08
Duke	Nhek	MER44B	MA0152.1	NFATC2	157	1004	106	2125	5.0864e-08
Uw	Rep1Hcpe	MER44B	MA0040.1	Foxq1	234	439	81	2125	5.1632e-08
Uw	Rep1Hre	LTR3B_	MA0161.1	NFIC	29	109	26	251	5.17582e-08
Uw	Rep2Helas3	LTR3B_	MA0161.1	NFIC	29	109	26	251	5.17582e-08
Duke	Hsmmt	MER52A	MA0095.1	YY1	118	1203	103	1816	5.27235e-08
Uw	Rep1Hnpce	MER44D	MA0087.1	Sox5	85	401	68	750	5.30852e-08
Uw	Rep2Hre	ERVL-E-int	MA0152.1	NFATC2	253	2651	115	8836	5.31546e-08
Uw	Rep1Hmec	MER44D	MA0087.1	Sox5	67	401	56	750	5.33502e-08
Uw	Rep2Nhlf	L2b	MA0442.1	SOX10	2130	24868	646	97454	5.37552e-08
Uw	Rep1Cmk	MSTA	MA0151.1	ARID3A	720	11914	500	19740	5.38244e-08
Uw	Rep1Nhlf	Tigger3b	MA0157.1	FOXO3	332	1341	108	6515	5.46334e-08
Uw	Rep2Ag04450	MER44B	MA0152.1	NFATC2	175	1004	116	2125	5.51313e-08
Uw	Rep2Hae	Tigger3b	MA0087.1	Sox5	433	2828	240	6515	5.51737e-08
Uw	Rep2Panc1	MER51A	MA0060.1	NFYA	81	710	78	954	5.66586e-08
Uw	Rep1Ag10803	LTR3B_	MA0161.1	NFIC	37	109	31	251	5.80605e-08
Uw	Rep1Hre	PABL_A	MA0090.1	TEAD1	95	151	50	517	5.84909e-08
Uw	Rep1H7es	LTR22B	MA0031.1	FOXD1	129	132	95	226	5.85291e-08
Uw	Rep1Nhdfneo	MER44B	MA0151.1	ARID3A	105	1280	88	2125	5.85845e-08
Uw	Rep1H7es	MER41A	MA0080.2	SPI1	251	1281	166	2534	5.87797e-08
Uw	Rep1Hcpe	MER41B	MA0137.2	STAT1	128	1133	80	2847	5.97759e-08
Uw	Rep1Gm06990	MER44A	MA0002.2	RUNX1	54	398	26	2351	6.05333e-08
Uw	Rep2Gm12878	L1MB2	MA0095.1	YY1	234	3172	121	9011	6.08469e-08
Uw	Rep1Hee	ER-16A3_I-int	MA0056.1	MZF1_1-4	267	2312	139	6299	6.11941e-08
Uw	Rep2Saec	Tigger3b	MA0157.1	FOXO3	562	1341	165	6515	6.12845e-08
Uw	Rep1Hrcepic	L2b	MA0442.1	SOX10	2396	24868	719	97454	6.15371e-08
Uw	Rep1H1es	L1M3f	MA0161.1	NFIC	47	377	42	703	6.17452e-08
Duke	Myometr	LTR55	MA0139.1	CTCF	22	71	15	408	6.18874e-08
Uw	Rep1Nhdfneo	MER44B	MA0442.1	SOX10	105	986	75	2125	6.20221e-08
Uw	Rep1Nhdfneo	LTR3B_	MA0161.1	NFIC	49	109	38	251	6.21039e-08
Uw	Rep1Jurkat	MER57D	MA0060.1	NFYA	41	198	34	455	6.22708e-08
Uw	Rep2Helas3	MER57D	MA0083.1	SRF	49	122	30	455	6.25721e-08
Uw	Rep2Caco2	LTR5B	MA0081.1	SPIB	78	337	77	423	6.26269e-08
Uw	Rep2Hae	MER44D	MA0050.1	IRF1	82	176	40	750	6.29642e-08
Uw	Rep1Hre	Tigger3b	MA0151.1	ARID3A	314	3371	207	6515	6.34452e-08
Duke	Fibrop	MER102b	MA0161.1	NFIC	95	1698	65	4074	6.37451e-08
Uw	Rep2Helas3	LTR3B_	MA0119.1	TLX1::NFIC	29	83	23	251	6.38919e-08
Uw	Rep1Jurkat	L1PA15-16	MA0442.1	SOX10	99	945	90	1369	6.42676e-08
Uw	Rep2Hre	PABL_A	MA0090.1	TEAD1	82	151	45	517	6.46838e-08
Uw	Rep1Saec	LTR10F	MA0132.1	Pdx1	124	354	118	441	6.46948e-08
Uw	Rep2Hee	L1PA15-16	MA0037.1	GATA3	109	703	82	1369	6.49345e-08
Uw	Rep2K562	L2a	MA0124.1	NKX3-1	2779	22449	458	170404	6.49807e-08
Uw	Rep2Hre	L2b	MA0442.1	SOX10	2151	24868	651	97454	6.56864e-08
Uw	Rep2Panc1	MER44D	MA0087.1	Sox5	57	401	49	750	6.62476e-08
Uw	Rep2Hee	MER44B	MA0050.1	IRF1	339	406	101	2125	6.72414e-08
Uw	Rep2Hee	LTR10E	MA0442.1	SOX10	54	215	54	282	6.77365e-08
Uw	Rep2Jurkat	MER51A	MA0060.1	NFYA	64	710	63	954	6.90676e-08
Uw	Rep2Mcf7	MER11B	MA0107.1	RELA	41	306	38	552	7.13666e-08
Uw	Rep1Hcm	L1MEg1	MA0161.1	NFIC	32	354	27	918	7.25115e-08
Uw	Rep1Nhlf	MER41B	MA0258.1	ESR2	230	878	107	2847	7.3651e-08
Uw	Rep1K562	MER61E	MA0035.2	Gata1	65	149	49	323	7.38269e-08
Uw	Rep1Hrpe	LTR14B	MA0090.1	TEAD1	51	218	47	359	7.3877e-08
Uw	Rep1Ag09309	MER102b	MA0161.1	NFIC	166	1698	102	4074	7.51875e-08
Duke	Helas3	MER44B	MA0087.1	Sox5	125	1088	92	2125	7.66444e-08
Uw	Rep2Hgf	MER44B	MA0442.1	SOX10	144	986	97	2125	7.68575e-08
Uw	Rep2Saec	L2b	MA0056.1	MZF1_1-4	2495	21159	645	97454	7.72634e-08
Uw	Rep2Saec	MER41B	MA0137.2	STAT1	211	1133	120	2847	7.7732e-08
Uw	Rep1Hrcepic	PABL_B	MA0151.1	ARID3A	49	230	46	369	7.79042e-08
Uw	Rep2Hrcepic	PABL_B	MA0151.1	ARID3A	49	230	46	369	7.79042e-08
Uw	Rep2Hrpe	MER44B	MA0152.1	NFATC2	149	1004	101	2125	7.86252e-08
Uw	Rep1H7es	MSTA	MA0063.1	Nkx2-5	657	9922	394	19740	8.12249e-08
Uw	Rep1Panc1	Tigger3b	MA0151.1	ARID3A	363	3371	235	6515	8.15765e-08
Uw	Rep1H7es	LTR5_Hs	MA0152.1	NFATC2	278	474	238	626	8.18672e-08
Uw	Rep1Hrpe	MLT1E1A	MA0161.1	NFIC	142	1557	96	3365	8.19772e-08
Uw	Rep1Skmc	ERVL-E-int	MA0152.1	NFATC2	293	2651	129	8836	8.20297e-08
Uw	Rep2Helas3	LTR8A	MA0060.1	NFYA	243	920	117	2801	8.21328e-08
Uw	Rep2Hre	PABL_B	MA0014.1	Pax5	44	54	20	369	8.29433e-08
Uw	Rep1Helas3	MER44B	MA0087.1	Sox5	168	1088	118	2125	8.45636e-08
Uw	Rep1Hee	ER-16A3_I-int	MA0036.1	GATA2	267	4695	233	6299	8.48603e-08
Uw	Rep2Hee	LTR3B_	MA0075.1	Prrx2	46	172	45	251	8.62576e-08
Uw	Rep2Hee	MER44D	MA0087.1	Sox5	81	401	65	750	8.85498e-08
Uw	Rep1H1es	LTR6A	MA0075.1	Prrx2	58	202	57	271	8.89259e-08
Uw	Rep2Hcpe	MER41B	MA0137.2	STAT1	115	1133	73	2847	9.22443e-08
Uw	Rep1Hrcepic	LTR8A	MA0075.1	Prrx2	175	2450	172	2801	9.41494e-08
Uw	Rep1H7es	L1PBa1	MA0081.1	SPIB	112	221	84	407	9.42634e-08
Uw	Rep1Mcf7	L2b	MA0161.1	NFIC	1820	18635	433	97454	9.44528e-08
Uw	Rep2Saec	ER-16A3_I-int	MA0063.1	Nkx2-5	205	1057	64	6299	9.52246e-08
Uw	Rep1Panc1	L1M3f	MA0095.1	YY1	40	318	34	703	9.56736e-08
Uw	Rep2Hgf	MER44B	MA0040.1	Foxq1	144	439	56	2125	9.6283e-08
Uw	Rep2Saec	ER-16A3_I-int	MA0075.1	Prrx2	205	4370	174	6299	9.68476e-08
Uw	Rep2Helas3	LTR8A	MA0152.1	NFATC2	243	912	116	2801	9.77285e-08
Duke	K562	MER52A	MA0080.2	SPI1	133	823	89	1816	9.80817e-08
Uw	Rep2Nhdfneo	MER44B	MA0442.1	SOX10	104	986	74	2125	9.81725e-08
Duke	Myometr	MER44B	MA0151.1	ARID3A	183	1280	142	2125	9.86472e-08
Uw	Rep1Nhek	MER61E	MA0035.2	Gata1	55	149	43	323	9.89028e-08
Uw	Rep2Hre	PABL_B	MA0090.1	TEAD1	44	71	23	369	9.897e-08
Uw	Rep2Mcf7	HERVE-int	MA0152.1	NFATC2	60	175	57	250	9.96492e-08
Uw	Rep2Ag04449	ERVL-E-int	MA0152.1	NFATC2	242	2651	110	8836	1.00674e-07
Uw	Rep1Mcf7	Tigger3b	MA0157.1	FOXO3	270	1341	91	6515	1.00906e-07
Uw	Rep1Hgf	LTR3B_	MA0161.1	NFIC	22	109	21	251	1.01094e-07
Uw	Rep1Gm12865	L1PA15-16	MA0161.1	NFIC	66	803	58	1369	1.01496e-07
Uw	Rep1H7es	THE1C	MA0056.1	MZF1_1-4	576	8499	536	9831	1.01971e-07
Uw	Rep2Hae	LTR5B	MA0111.1	Spz1	75	189	54	423	1.02201e-07
Duke	Helas3	MER44B	MA0442.1	SOX10	125	986	86	2125	1.02402e-07
Uw	Rep2Hrcepic	LTR18A	MA0099.2	AP1	57	149	49	264	1.02521e-07
Uw	Rep1Hee	MER61E	MA0442.1	SOX10	71	231	67	323	1.02823e-07
Uw	Rep1Hl60	THE1C	MA0098.1	ETS1	289	8378	274	9831	1.0355e-07
Uw	Rep2Hcm	MER41B	MA0258.1	ESR2	158	878	79	2847	1.04831e-07
Duke	H9es	L1PA15-16	MA0442.1	SOX10	87	945	80	1369	1.05164e-07
Uw	Rep2Hee	LTR3B_	MA0119.1	TLX1::NFIC	46	83	31	251	1.05585e-07
Uw	Rep1Hl60	L1MB2	MA0056.1	MZF1_1-4	297	1874	99	9011	1.05759e-07
Uw	Rep1Hl60	THE1D	MA0075.1	Prrx2	416	11883	412	12639	1.06175e-07
Uw	Rep2Nb4	L1PA15-16	MA0161.1	NFIC	62	803	55	1369	1.0834e-07
Duke	Myometr	MER44B	MA0442.1	SOX10	183	986	118	2125	1.17154e-07
Uw	Rep1Hcpe	Tigger3b	MA0087.1	Sox5	330	2828	188	6515	1.17237e-07
Uw	Rep1Hae	MER44B	MA0040.1	Foxq1	293	439	95	2125	1.1737e-07
Uw	Rep2Bjtert	MER44D	MA0050.1	IRF1	49	176	28	750	1.18833e-07
Uw	Rep2Ag04449	MER44B	MA0087.1	Sox5	167	1088	117	2125	1.19771e-07
Uw	Rep2Hre	Tigger3b	MA0087.1	Sox5	272	2828	159	6515	1.20338e-07
Duke	K562	L2b	MA0036.1	GATA2	1963	45502	810	97454	1.21248e-07
Uw	Rep2Gm12878	L1MB2	MA0056.1	MZF1_1-4	234	1874	82	9011	1.21993e-07
Uw	Rep1H7es	MER11B	MA0107.1	RELA	120	306	91	552	1.23551e-07
Uw	Rep2Saec	ER-16A3_I-int	MA0151.1	ARID3A	205	2893	130	6299	1.24481e-07
Uw	Rep2Ag04449	Tigger3b	MA0151.1	ARID3A	268	3371	179	6515	1.24562e-07
Uw	Rep2Hae	MER41B	MA0258.1	ESR2	187	878	90	2847	1.27048e-07
Uw	Rep2Mcf7	LTR3B_	MA0161.1	NFIC	18	109	18	251	1.27505e-07
Uw	Rep1Helas3	LTR3B_	MA0119.1	TLX1::NFIC	24	83	20	251	1.29384e-07
Uw	Rep2Saec	ER-16A3_I-int	MA0095.1	YY1	205	2833	128	6299	1.29706e-07
Uw	Rep1Hmec	L2c	MA0056.1	MZF1_1-4	2111	27642	507	140260	1.30222e-07
Uw	Rep2Caco2	LTR5_Hs	MA0058.1	MAX	78	331	20	626	1.32371e-07
Uw	Rep1Hrcepic	MER44D	MA0087.1	Sox5	49	401	43	750	1.32643e-07
Uw	Rep1Hee	L1PBa1	MA0139.1	CTCF	54	101	30	407	1.3407e-07
Uw	Rep1Hee	LTR3B_	MA0075.1	Prrx2	51	172	49	251	1.34191e-07
Duke	Medullo	L2b	MA0036.1	GATA2	2746	45502	1158	97454	1.35063e-07
Uw	Rep1Ag09309	LTR3B_	MA0075.1	Prrx2	45	172	44	251	1.35803e-07
Uw	Rep1Hrcepic	LTR3B_	MA0075.1	Prrx2	45	172	44	251	1.35803e-07
Uw	Rep2Nhdfneo	LTR3B_	MA0075.1	Prrx2	45	172	44	251	1.35803e-07
Duke	Gm19238	L2b	MA0161.1	NFIC	1582	18635	381	97454	1.35942e-07
Uw	Rep2Hre	MER44B	MA0151.1	ARID3A	225	1280	170	2125	1.3798e-07
Uw	Rep1Hee	ER-16A3_I-int	MA0151.1	ARID3A	267	2893	163	6299	1.38282e-07
Uw	Rep2Saec	MER41B	MA0258.1	ESR2	211	878	99	2847	1.38982e-07
Uw	Rep1Nhdfneo	MER44B	MA0087.1	Sox5	105	1088	79	2125	1.39585e-07
Uw	Rep1Helas3	MER44B	MA0152.1	NFATC2	168	1004	111	2125	1.39685e-07
Duke	H9es	MER21C	MA0107.1	RELA	245	907	72	5451	1.41598e-07
Uw	Rep2Ag09319	MER44D	MA0050.1	IRF1	44	176	26	750	1.41795e-07
Uw	Rep1Bjtert	MER44B	MA0151.1	ARID3A	153	1280	121	2125	1.42177e-07
Uw	Rep1Bjtert	LTR3B_	MA0119.1	TLX1::NFIC	42	83	29	251	1.42869e-07
Uw	Rep1Saec	LTR3B_	MA0119.1	TLX1::NFIC	42	83	29	251	1.42869e-07
Uw	Rep2Hipe	MER51A	MA0060.1	NFYA	70	710	68	954	1.44679e-07
Duke	Mcf7	MER66C	MA0161.1	NFIC	68	302	55	579	1.4623e-07
Uw	Rep1Hae	MER41A	MA0080.2	SPI1	137	1281	98	2534	1.46969e-07
Uw	Rep1H7es	LTR5_Hs	MA0037.1	GATA3	278	561	268	626	1.47468e-07
Uw	Rep2Saec	MER44B	MA0050.1	IRF1	296	406	90	2125	1.47903e-07
Uw	Rep1Hee	MLT1F2	MA0161.1	NFIC	320	2875	197	6000	1.48103e-07
Uw	Rep1H7es	LTR36	MA0080.2	SPI1	114	213	74	485	1.48423e-07
Uw	Rep2Hl60	MLT1F2	MA0161.1	NFIC	193	2875	127	6000	1.49141e-07
Uw	Rep2Saec	MER44D	MA0087.1	Sox5	74	401	60	750	1.50042e-07
Uw	Rep2Hre	MER44D	MA0087.1	Sox5	71	401	58	750	1.51177e-07
Duke	Progfib	MER44B	MA0087.1	Sox5	118	1088	87	2125	1.53346e-07
Uw	Rep1Hipe	L1PBa1	MA0119.1	TLX1::NFIC	40	112	26	407	1.567e-07
Uw	Rep2Hee	MER61E	MA0035.2	Gata1	73	149	53	323	1.57095e-07
Uw	Rep1H7es	L1PBa1	MA0098.1	ETS1	112	353	111	407	1.59114e-07
Uw	Rep1Ag09309	Tigger3b	MA0151.1	ARID3A	228	3371	155	6515	1.5921e-07
Uw	Rep2Hre	LTR2B	MA0133.1	BRCA1	70	182	57	332	1.60491e-07
Duke	Chorion	LTR12C	MA0060.1	NFYA	370	2379	354	2688	1.60634e-07
Uw	Rep1Hrpe	LTR3B_	MA0119.1	TLX1::NFIC	40	83	28	251	1.61533e-07
Uw	Rep1Hrpe	MLT1F2	MA0161.1	NFIC	300	2875	186	6000	1.61695e-07
Uw	Rep2Mcf7	L1PA15-16	MA0442.1	SOX10	120	945	106	1369	1.65035e-07
Uw	Rep2Mcf7	MER57B2	MA0157.1	FOXO3	73	298	40	1095	1.67241e-07
Uw	Rep1Ag04450	MER44B	MA0152.1	NFATC2	163	1004	108	2125	1.6734e-07
Uw	Rep2Hcpe	Tigger3b	MA0157.1	FOXO3	269	1341	90	6515	1.698e-07
Duke	Chorion	LTR12C	MA0130.1	ZNF354C	370	2481	363	2688	1.75633e-07
Uw	Rep2Ag10803	MLT1F2	MA0161.1	NFIC	231	2875	148	6000	1.76369e-07
Uw	Rep2Saec	Tigger3c	MA0124.1	NKX3-1	182	894	101	2369	1.76524e-07
Uw	Rep1Mcf7	MER57B2	MA0157.1	FOXO3	68	298	38	1095	1.77129e-07
Uw	Rep1Jurkat	L1PBa1	MA0139.1	CTCF	49	101	28	407	1.77267e-07
Uw	Rep1K562	L2b	MA0442.1	SOX10	1755	24868	537	97454	1.782e-07
Duke	Mcf7	MER66B	MA0075.1	Prrx2	70	947	65	1407	1.78269e-07
Uw	Rep1Mcf7	LTR10A	MA0099.2	AP1	56	190	50	315	1.78496e-07
Uw	Rep1H7es	LTR22B	MA0148.1	FOXA1	129	119	87	226	1.78863e-07
Duke	Myometr	MER44B	MA0152.1	NFATC2	183	1004	119	2125	1.79014e-07
Uw	Rep2K562	LTR5_Hs	MA0130.1	ZNF354C	109	452	99	626	1.79096e-07
Uw	Rep1Hrpe	LTR8A	MA0075.1	Prrx2	200	2450	195	2801	1.81584e-07
Uw	Rep1Hrcepic	LTR2B	MA0133.1	BRCA1	97	182	74	332	1.82954e-07
Uw	Rep1H1es	L1M3f	MA0442.1	SOX10	47	480	46	703	1.84552e-07
Uw	Rep2Hcm	MER44B	MA0040.1	Foxq1	198	439	70	2125	1.84648e-07
Uw	Rep1Hae	MER44B	MA0050.1	IRF1	293	406	89	2125	1.84861e-07
Uw	Rep1H7es	LTR16C	MA0098.1	ETS1	452	4424	349	6615	1.85304e-07
Uw	Rep2Ag09319	LTR3B_	MA0161.1	NFIC	33	109	28	251	1.85673e-07
Uw	Rep1Cmk	THE1C	MA0098.1	ETS1	252	8378	240	9831	1.88598e-07
Uw	Rep1Hee	MER44B	MA0040.1	Foxq1	365	439	112	2125	1.90221e-07
Uw	Rep1Nhdfneo	LTR3B_	MA0119.1	TLX1::NFIC	49	83	32	251	1.91019e-07
Uw	Rep1Hee	ER-16A3_I-int	MA0063.1	Nkx2-5	267	1057	77	6299	1.92643e-07
Uw	Rep1Helas3	L2b	MA0056.1	MZF1_1-4	1594	21159	427	97454	1.92677e-07
Duke	Gm12878	LTR12F	MA0080.2	SPI1	21	322	0	628	1.92707e-07
Uw	Rep1Ag09309	MER51A	MA0060.1	NFYA	69	710	67	954	1.93441e-07
Uw	Rep1H7es	MER11B	MA0101.1	REL	120	303	90	552	1.94166e-07
Uw	Rep1Hee	ER-16A3_I-int	MA0130.1	ZNF354C	267	2835	160	6299	1.94577e-07
Uw	Rep1Hrcepic	LTR18A	MA0099.2	AP1	59	149	50	264	1.95626e-07
Uw	Rep2Helas3	Tigger3b	MA0124.1	NKX3-1	234	2502	127	6515	1.96263e-07
Uw	Rep1Hipe	LTR19C	MA0140.1	Tal1::Gata1	15	54	13	223	1.98505e-07
Uw	Rep2Hl60	L1MB7	MA0037.1	GATA3	584	7767	253	23066	2.02124e-07
Uw	Rep1Bjtert	MER44B	MA0087.1	Sox5	153	1088	108	2125	2.04629e-07
Uw	Rep1Hnpce	LTR18B	MA0099.2	AP1	55	205	46	390	2.06563e-07
Uw	Rep1Panc1	MER44D	MA0087.1	Sox5	58	401	49	750	2.10076e-07
Duke	Fibrobl	MER44B	MA0087.1	Sox5	104	1088	78	2125	2.10146e-07
Uw	Rep2Saec	LTR18B	MA0099.2	AP1	72	205	57	390	2.11527e-07
Uw	Rep1Hee	MLT2F	MA0442.1	SOX10	95	850	66	1922	2.12361e-07
Duke	H1hesc	HERVE-int	MA0061.1	NF-kappaB	49	58	26	250	2.12511e-07
Uw	Rep1K562	L2a	MA0124.1	NKX3-1	2810	22449	458	170404	2.13153e-07
Duke	H1hesc	MER67D	MA0142.1	Pou5f1	35	211	21	1022	2.14141e-07
Uw	Rep2Bjtert	Tigger3b	MA0087.1	Sox5	256	2828	150	6515	2.18851e-07
Uw	Rep1H7es	LTR5_Hs	MA0442.1	SOX10	278	579	273	626	2.22303e-07
Uw	Rep2Hee	MER41A	MA0080.2	SPI1	118	1281	86	2534	2.29842e-07
Uw	Rep2Nhdfneo	LTR3B_	MA0161.1	NFIC	45	109	35	251	2.31629e-07
Uw	Rep2Helas3	L2c	MA0442.1	SOX10	2366	41686	809	140260	2.32878e-07
Duke	Fibrop	MER51A	MA0060.1	NFYA	76	710	73	954	2.33252e-07
Uw	Rep1H7es	LTR22C	MA0442.1	SOX10	265	297	224	386	2.36322e-07
Uw	Rep1Ag04449	L2b	MA0056.1	MZF1_1-4	1953	21159	512	97454	2.39181e-07
Uw	Rep1Hrcepic	MER44B	MA0151.1	ARID3A	164	1280	128	2125	2.42615e-07
Duke	Fibrobl	MER44B	MA0152.1	NFATC2	104	1004	74	2125	2.42985e-07
Uw	Rep2Hrcepic	PABL_B	MA0090.1	TEAD1	49	71	24	369	2.44465e-07
Uw	Rep1Nhlf	LTR8A	MA0060.1	NFYA	174	920	88	2801	2.47047e-07
Uw	Rep1Mcf7	L2c	MA0442.1	SOX10	2191	41686	753	140260	2.47735e-07
Uw	Rep2Skmc	MER41B	MA0137.2	STAT1	117	1133	73	2847	2.47784e-07
Uw	Rep2Panc1	LTR3B_	MA0161.1	NFIC	21	109	20	251	2.4938e-07
Duke	H9es	L1PA15-16	MA0037.1	GATA3	87	703	67	1369	2.51466e-07
Uw	Rep1Jurkat	L1PBa1	MA0080.2	SPI1	49	236	44	407	2.5508e-07
Uw	Rep2Hcf	MER44B	MA0151.1	ARID3A	151	1280	119	2125	2.5671e-07
Uw	Rep1Hre	LTR18A	MA0119.1	TLX1::NFIC	55	98	37	264	2.61163e-07
Uw	Rep2K562	LTR5B	MA0081.1	SPIB	91	337	88	423	2.64369e-07
Uw	Rep1Ag09309	CR1_Mam	MA0098.1	ETS1	70	853	55	1721	2.66574e-07
Uw	Rep1Hee	LTR10E	MA0442.1	SOX10	50	215	50	282	2.67581e-07
Uw	Rep1Ag09309	MLT1F2	MA0161.1	NFIC	243	2875	154	6000	2.69299e-07
Uw	Rep1Hee	HERVE-int	MA0152.1	NFATC2	52	175	50	250	2.69414e-07
Uw	Rep1Hrpe	LTR18A	MA0099.2	AP1	76	149	61	264	2.71024e-07
Uw	Rep1Saec	Tigger3c	MA0124.1	NKX3-1	201	894	109	2369	2.7218e-07
Duke	AosmcSerumfree	MER44B	MA0442.1	SOX10	185	986	118	2125	2.75712e-07
Uw	Rep1Ag09309	LTR3B_	MA0119.1	TLX1::NFIC	45	83	30	251	2.76565e-07
Uw	Rep1Hrcepic	LTR3B_	MA0119.1	TLX1::NFIC	45	83	30	251	2.76565e-07
Uw	Rep2Bjtert	LTR3B_	MA0119.1	TLX1::NFIC	45	83	30	251	2.76565e-07
Uw	Rep1Hcf	MER44B	MA0151.1	ARID3A	173	1280	134	2125	2.77989e-07
Uw	Rep2Nhdfneo	MER44B	MA0151.1	ARID3A	104	1280	86	2125	2.78789e-07
Duke	Hsmm	LTR55	MA0139.1	CTCF	21	71	14	408	2.86488e-07
Uw	Rep2Ag09309	L1MB7	MA0075.1	Prrx2	639	18259	553	23066	2.87539e-07
Uw	Rep2Ag09309	L1MB7	MA0037.1	GATA3	639	7767	273	23066	2.88754e-07
Uw	Rep1Cmk	LTR18A	MA0150.1	NFE2L2	22	105	20	264	2.90621e-07
Uw	Rep1Gm12865	L1MB2	MA0442.1	SOX10	272	4621	179	9011	2.95255e-07
Uw	Rep1Helas3	LTR3B_	MA0161.1	NFIC	24	109	22	251	3.01401e-07
Uw	Rep2Hl60	L1MB7	MA0442.1	SOX10	584	11399	346	23066	3.02161e-07
Uw	Rep1H1es	MER4C	MA0099.2	AP1	68	486	47	1226	3.02889e-07
Uw	Rep2Skmc	Tigger3b	MA0087.1	Sox5	287	2828	165	6515	3.03452e-07
Uw	Rep1Jurkat	L1PBa1	MA0151.1	ARID3A	49	237	44	407	3.04074e-07
Uw	Rep2Nhlf	Tigger3b	MA0087.1	Sox5	281	2828	162	6515	3.04817e-07
Uw	Rep1H7es	LTR19C	MA0140.1	Tal1::Gata1	58	54	29	223	3.08022e-07
Uw	Rep1Nhek	MER44B	MA0442.1	SOX10	165	986	107	2125	3.08128e-07
Uw	Rep1Hepg2	MER51A	MA0442.1	SOX10	74	730	72	954	3.10693e-07
Uw	Rep2Nb4	MER51A	MA0442.1	SOX10	74	730	72	954	3.10693e-07
Uw	Rep1Hipe	MER66B	MA0075.1	Prrx2	63	947	59	1407	3.11237e-07
Uw	Rep1Hmec	L2b	MA0442.1	SOX10	1562	24868	481	97454	3.12762e-07
Uw	Rep2Hee	Tigger3c	MA0124.1	NKX3-1	233	894	123	2369	3.16209e-07
Uw	Rep1Hgf	MLT1F2	MA0161.1	NFIC	170	2875	113	6000	3.23036e-07
Uw	Rep1Nhdfneo	LTR3B_	MA0075.1	Prrx2	49	172	47	251	3.24217e-07
Uw	Rep1Panc1	LTR3B_	MA0161.1	NFIC	17	109	17	251	3.24305e-07
Uw	Rep2Hrcepic	LTR3B_	MA0119.1	TLX1::NFIC	43	83	29	251	3.25434e-07
Uw	Rep2Hrcepic	LTR3B_	MA0075.1	Prrx2	43	172	42	251	3.3317e-07
Uw	Rep2Ag09309	LTR3B_	MA0075.1	Prrx2	36	172	36	251	3.33512e-07
Uw	Rep1Nhek	MER61C	MA0106.1	TP53	43	157	37	305	3.3973e-07
Uw	Rep2Hre	LTR8A	MA0075.1	Prrx2	180	2450	176	2801	3.4078e-07
Uw	Rep2Helas3	LTR18A	MA0099.2	AP1	58	149	49	264	3.41517e-07
Uw	Rep2Hl60	LTR10E	MA0080.2	SPI1	23	153	23	282	3.43884e-07
Uw	Rep2Helas3	MER51A	MA0442.1	SOX10	111	730	104	954	3.48224e-07
Uw	Rep1H7es	LTR5B	MA0081.1	SPIB	98	337	94	423	3.50809e-07
Uw	Rep2Helas3	LTR18B	MA0099.2	AP1	31	205	29	390	3.51697e-07
Uw	Rep1Hrpe	L2c	MA0151.1	ARID3A	3453	36551	1019	140260	3.54492e-07
Uw	Rep2Gm12865	L1PA15-16	MA0161.1	NFIC	74	803	63	1369	3.55406e-07
Uw	Rep1Hrpe	LTR5_Hs	MA0130.1	ZNF354C	96	452	88	626	3.5776e-07
Uw	Rep1H7es	MER52A	MA0161.1	NFIC	186	1408	169	1816	3.57814e-07
Uw	Rep2Mcf7	HERVE-int	MA0163.1	PLAG1	60	71	33	250	3.64702e-07
Uw	Rep1H7es	MER4A1_	MA0442.1	SOX10	113	272	97	400	3.68993e-07
Uw	Rep2Hae	MER41A	MA0080.2	SPI1	137	1281	97	2534	3.69198e-07
Uw	Rep2Caco2	PABL_A	MA0124.1	NKX3-1	53	254	43	517	3.69797e-07
Uw	Rep2Helas3	MER44B	MA0151.1	ARID3A	209	1280	158	2125	3.70413e-07
Uw	Rep1Mcf7	MER66C	MA0161.1	NFIC	69	302	55	579	3.72341e-07
Uw	Rep2Panc1	L2a	MA0442.1	SOX10	2319	52775	822	170404	3.73058e-07
Uw	Rep2Hrpe	MER41B	MA0137.2	STAT1	132	1133	80	2847	3.7551e-07
Uw	Rep1Hl60	L1MB2	MA0087.1	Sox5	297	3531	157	9011	3.77993e-07
Uw	Rep2Ag04450	MER44B	MA0151.1	ARID3A	175	1280	135	2125	3.80193e-07
Uw	Rep2Hipe	L2b	MA0151.1	ARID3A	1559	20727	258	97454	3.83554e-07
Uw	Rep1Ag04449	MER44B	MA0442.1	SOX10	160	986	104	2125	3.83596e-07
Uw	Rep2Mcf7	MER58A	MA0161.1	NFIC	456	5752	245	13460	3.8393e-07
Uw	Rep2Hrpe	LTR8A	MA0075.1	Prrx2	179	2450	175	2801	3.8403e-07
Uw	Rep1Bjtert	LTR3B_	MA0161.1	NFIC	42	109	33	251	3.84291e-07
Uw	Rep2Hcm	MER58A	MA0161.1	NFIC	299	5752	169	13460	3.8515e-07
Duke	K562	LTR73	MA0140.1	Tal1::Gata1	15	55	13	216	3.86666e-07
Uw	Rep1Hre	PABL_A	MA0151.1	ARID3A	95	416	92	517	3.86977e-07
Uw	Rep1Saec	MER44B	MA0040.1	Foxq1	316	439	99	2125	3.89723e-07
Uw	Rep1Hipe	L1PBa1	MA0056.1	MZF1_1-4	40	267	39	407	3.901e-07
Uw	Rep1Hl60	L1MB2	MA0442.1	SOX10	297	4621	193	9011	3.93586e-07
Uw	Rep2Saec	ER-16A3_I-int	MA0056.1	MZF1_1-4	205	2312	109	6299	3.96187e-07
Uw	Rep1Panc1	Tigger3b	MA0087.1	Sox5	363	2828	202	6515	4.00152e-07
Uw	Rep1Hee	HERVE-int	MA0163.1	PLAG1	52	71	30	250	4.01137e-07
Uw	Rep1Nb4	MSTA	MA0075.1	Prrx2	370	17447	354	19740	4.05111e-07
Uw	Rep2Hl60	L1MB2	MA0087.1	Sox5	326	3531	170	9011	4.05822e-07
Uw	Rep2K562	L3b	MA0098.1	ETS1	122	3183	83	6907	4.09361e-07
Uw	Rep1Hee	LTR18A	MA0119.1	TLX1::NFIC	120	98	64	264	4.09646e-07
Uw	Rep1Panc1	L2c	MA0161.1	NFIC	1942	25906	440	140260	4.13273e-07
Uw	Rep1Jurkat	MER52A	MA0080.2	SPI1	105	823	72	1816	4.14639e-07
Duke	H9es	LTR6A	MA0075.1	Prrx2	61	202	59	271	4.18112e-07
Uw	Rep2Hrcepic	MER44B	MA0152.1	NFATC2	165	1004	108	2125	4.18595e-07
Uw	Rep2Hnpce	L2b	MA0442.1	SOX10	2042	24868	613	97454	4.22318e-07
Duke	Medullo	L2b	MA0161.1	NFIC	2746	18635	621	97454	4.22574e-07
Uw	Rep2Mcf7	L1PA15-16	MA0037.1	GATA3	120	703	87	1369	4.22678e-07
Uw	Rep1Hrpe	LTR5_Hs	MA0078.1	Sox17	96	144	5	626	4.23191e-07
Uw	Rep1H7es	PABL_A	MA0151.1	ARID3A	75	416	74	517	4.26677e-07
Uw	Rep2Hre	LTR24B	MA0442.1	SOX10	67	254	55	462	4.2856e-07
Uw	Rep1Hl60	L1MB2	MA0036.1	GATA2	297	5928	233	9011	4.29663e-07
Uw	Rep2Gm12865	L1MB2	MA0442.1	SOX10	299	4621	194	9011	4.30339e-07
Uw	Rep1H1es	L1PBa1	MA0119.1	TLX1::NFIC	39	112	25	407	4.30835e-07
Duke	Lhsr	MER44B	MA0151.1	ARID3A	146	1280	115	2125	4.31694e-07
Uw	Rep1Ag09319	MER44B	MA0151.1	ARID3A	146	1280	115	2125	4.31694e-07
Uw	Rep2Saec	LTR10C	MA0080.2	SPI1	134	340	111	515	4.31829e-07
Uw	Rep1Nhek	L2b	MA0442.1	SOX10	2075	24868	622	97454	4.31979e-07
Uw	Rep2Panc1	MER51A	MA0442.1	SOX10	81	730	78	954	4.33161e-07
Uw	Rep1Cmk	LTR19C	MA0035.2	Gata1	26	56	18	223	4.34038e-07
Duke	Melano	HERVE-int	MA0061.1	NF-kappaB	74	58	33	250	4.34692e-07
Uw	Rep2Nhdfneo	MLT1F2	MA0161.1	NFIC	176	2875	116	6000	4.37398e-07
Uw	Rep1K562	LTR5B	MA0081.1	SPIB	89	337	86	423	4.38031e-07
Uw	Rep2Hipe	MER66B	MA0075.1	Prrx2	62	947	58	1407	4.40984e-07
Duke	Hepg2	HERVE-int	MA0099.2	AP1	63	111	45	250	4.41757e-07
Uw	Rep1Saec	LTR10C	MA0080.2	SPI1	141	340	116	515	4.46833e-07
Uw	Rep1Huvec	Plat_L3	MA0098.1	ETS1	104	1578	69	3696	4.52218e-07
Uw	Rep2Hee	LTR10C	MA0442.1	SOX10	140	430	134	515	4.55507e-07
Uw	Rep1H7es	MLT2F	MA0442.1	SOX10	109	850	73	1922	4.56226e-07
Uw	Rep2Panc1	MER44D	MA0050.1	IRF1	57	176	30	750	4.61522e-07
Uw	Rep1H7es	L1MCb	MA0152.1	NFATC2	115	981	78	2147	4.61638e-07
Uw	Rep2Saec	L1PBa1	MA0080.2	SPI1	40	236	37	407	4.63992e-07
Uw	Rep1H7es	MER51A	MA0060.1	NFYA	146	710	131	954	4.67863e-07
Uw	Rep2Hcpe	MER44B	MA0040.1	Foxq1	210	439	72	2125	4.71876e-07
Uw	Rep1Gm12865	MER66C	MA0161.1	NFIC	54	302	45	579	4.73669e-07
Uw	Rep1Hcm	MER44B	MA0050.1	IRF1	218	406	70	2125	4.74194e-07
Uw	Rep1Ag10803	LTR3B_	MA0119.1	TLX1::NFIC	37	83	26	251	4.76674e-07
Uw	Rep2Saec	LTR3B_	MA0119.1	TLX1::NFIC	37	83	26	251	4.76674e-07
Uw	Rep1Mcf7	L2c	MA0161.1	NFIC	2191	25906	490	140260	4.80427e-07
Uw	Rep1H7es	L1PBa	MA0037.1	GATA3	266	1273	190	2195	5.01031e-07
Uw	Rep1Hee	L1PA15-16	MA0442.1	SOX10	125	945	109	1369	5.02829e-07
Uw	Rep1K562	LTR18B	MA0150.1	NFE2L2	54	114	32	390	5.03315e-07
Uw	Rep1Jurkat	L1PBa1	MA0099.2	AP1	49	209	41	407	5.0463e-07
Uw	Rep2Saec	ER-16A3_I-int	MA0037.1	GATA3	205	2739	123	6299	5.08554e-07
Uw	Rep1Helas3	L2b	MA0161.1	NFIC	1594	18635	379	97454	5.13633e-07
Uw	Rep1Hre	LTR8A	MA0075.1	Prrx2	191	2450	186	2801	5.1862e-07
Uw	Rep1Saec	MLT1F2	MA0161.1	NFIC	276	2875	171	6000	5.20341e-07
Uw	Rep1Nhlf	MER41A	MA0080.2	SPI1	141	1281	99	2534	5.23264e-07
Uw	Rep2Gm06990	LTR55	MA0139.1	CTCF	19	71	13	408	5.25544e-07
Uw	Rep1Huvec	L3b	MA0081.1	SPIB	140	665	33	6907	5.27873e-07
Duke	Mcf7	L1PA15-16	MA0037.1	GATA3	96	703	72	1369	5.36985e-07
Duke	Hepg2	MER52A	MA0095.1	YY1	181	1203	148	1816	5.4009e-07
Uw	Rep1Cmk	MER41B	MA0258.1	ESR2	192	878	90	2847	5.42409e-07
Uw	Rep2Ag10803	MER102b	MA0161.1	NFIC	155	1698	94	4074	5.47192e-07
Uw	Rep1Hee	MER61E	MA0035.2	Gata1	71	149	51	323	5.48105e-07
Uw	Rep2Ag09319	LTR3B_	MA0119.1	TLX1::NFIC	33	83	24	251	5.49479e-07
Uw	Rep1Jurkat	MER51A	MA0080.2	SPI1	196	487	130	954	5.54757e-07
Uw	Rep1Hcf	L1MEg1	MA0161.1	NFIC	32	354	26	918	5.56106e-07
Uw	Rep2Hrcepic	LTR8A	MA0152.1	NFATC2	183	912	90	2801	5.57181e-07
Uw	Rep1Ag04449	MER44B	MA0087.1	Sox5	160	1088	111	2125	5.5928e-07
Uw	Rep1Mcf7	MER57B2	MA0060.1	NFYA	68	324	39	1095	5.6232e-07
Uw	Rep1Hae	MER51A	MA0060.1	NFYA	57	710	56	954	5.66594e-07
Uw	Rep2Mcf7	L2b	MA0442.1	SOX10	2254	24868	670	97454	5.67138e-07
Duke	H9es	LTR6A	MA0063.1	Nkx2-5	61	125	45	271	5.68154e-07
Uw	Rep1H7es	LTR23	MA0084.1	SRY	50	154	24	837	5.77966e-07
Uw	Rep1Nhlf	ERVL-E-int	MA0152.1	NFATC2	302	2651	129	8836	5.79433e-07
Uw	Rep2Hee	MER44B	MA0040.1	Foxq1	339	439	104	2125	5.85183e-07
Uw	Rep1Hrcepic	MER44B	MA0152.1	NFATC2	164	1004	107	2125	5.98989e-07
Uw	Rep2Nhlf	LTR18A	MA0099.2	AP1	44	149	39	264	6.02402e-07
Uw	Rep1Nhlf	MER44B	MA0002.2	RUNX1	257	318	66	2125	6.0615e-07
Uw	Rep1Mcf7	MER57D	MA0083.1	SRF	45	122	27	455	6.06227e-07
Uw	Rep2Nhdfneo	MER44B	MA0087.1	Sox5	104	1088	77	2125	6.07089e-07
Uw	Rep2Hae	MER44B	MA0002.2	RUNX1	300	318	74	2125	6.21219e-07
Uw	Rep1Mcf7	L2b	MA0442.1	SOX10	1820	24868	550	97454	6.24822e-07
Uw	Rep2Nhlf	Tigger3b	MA0151.1	ARID3A	281	3371	184	6515	6.26909e-07
Uw	Rep2Hnpce	MER41B	MA0137.2	STAT1	109	1133	68	2847	6.36055e-07
Uw	Rep1Ag04450	MER44B	MA0442.1	SOX10	163	986	105	2125	6.4093e-07
Uw	Rep1Cmk	THE1C	MA0061.1	NF-kappaB	252	1735	75	9831	6.47227e-07
Uw	Rep1K562	LTR5_Hs	MA0087.1	Sox5	110	375	43	626	6.55996e-07
Uw	Rep2Hrpe	LTR3B_	MA0161.1	NFIC	34	109	28	251	6.6121e-07
Duke	Mcf7	L1PA15-16	MA0442.1	SOX10	96	945	86	1369	6.61557e-07
Uw	Rep1Helas3	MER51A	MA0060.1	NFYA	86	710	81	954	6.70424e-07
Duke	Melano	HERVE_a-int	MA0132.1	Pdx1	29	96	26	198	6.71403e-07
Uw	Rep2Hrcepic	PABL_A	MA0036.1	GATA2	99	368	89	517	6.80396e-07
Uw	Rep1K562	LTR19C	MA0140.1	Tal1::Gata1	38	54	22	223	6.84937e-07
Uw	Rep1Skmc	L2c	MA0075.1	Prrx2	3298	68028	1726	140260	6.85517e-07
Uw	Rep2Ag10803	MER58A	MA0161.1	NFIC	369	5752	202	13460	6.86353e-07
Uw	Rep1Hae	MER41B	MA0258.1	ESR2	177	878	84	2847	6.9003e-07
Uw	Rep1Huvec	MER44B	MA0087.1	Sox5	71	1088	56	2125	7.0903e-07
Uw	Rep1Hcpe	LTR3B_	MA0161.1	NFIC	23	109	21	251	7.15828e-07
Uw	Rep2Hnpce	LTR24B	MA0099.2	AP1	28	142	21	462	7.17436e-07
Uw	Rep2Hipe	MER52A	MA0080.2	SPI1	106	823	72	1816	7.25301e-07
Uw	Rep1Hre	LTR10F	MA0099.2	AP1	53	344	53	441	7.26202e-07
Uw	Rep1Helas3	MER57D	MA0060.1	NFYA	35	198	29	455	7.30383e-07
Uw	Rep1Nhek	L1PA15-16	MA0161.1	NFIC	65	803	56	1369	7.37597e-07
Uw	Rep2Hipe	L1PA15-16	MA0161.1	NFIC	65	803	56	1369	7.37597e-07
Uw	Rep1Jurkat	LTR19C	MA0140.1	Tal1::Gata1	18	54	14	223	7.4133e-07
Uw	Rep2Caco2	LTR5_Hs	MA0093.1	USF1	78	328	21	626	7.43289e-07
Uw	Rep1Ag04449	MER44B	MA0151.1	ARID3A	160	1280	124	2125	7.45398e-07
Uw	Rep1Hee	MER41B	MA0258.1	ESR2	239	878	107	2847	7.51293e-07
Uw	Rep1H1es	MER66C	MA0161.1	NFIC	47	302	40	579	7.5256e-07
Uw	Rep1Saec	MER44D	MA0087.1	Sox5	82	401	64	750	7.56345e-07
Uw	Rep2Hrcepic	PABL_B	MA0014.1	Pax5	49	54	20	369	7.63704e-07
Uw	Rep1Nhlf	L2c	MA0036.1	GATA2	3488	78014	2068	140260	7.63867e-07
Uw	Rep2Hgf	MER44B	MA0151.1	ARID3A	144	1280	113	2125	7.70617e-07
Uw	Rep1Saec	MER44D	MA0050.1	IRF1	82	176	38	750	7.75718e-07
Uw	Rep1Hgf	MER44D	MA0087.1	Sox5	49	401	42	750	7.78493e-07
Uw	Rep2Ag10803	MER44D	MA0087.1	Sox5	49	401	42	750	7.78493e-07
Uw	Rep2Hee	MER41B	MA0258.1	ESR2	231	878	104	2847	7.82234e-07
Uw	Rep1Cmk	LTR5B	MA0081.1	SPIB	78	337	76	423	7.85236e-07
Uw	Rep2Hrpe	LTR14B	MA0090.1	TEAD1	42	218	39	359	7.88226e-07
Uw	Rep1Hee	L1PBa1	MA0080.2	SPI1	54	236	47	407	7.90715e-07
Uw	Rep2Gm12865	MER66C	MA0161.1	NFIC	50	302	42	579	7.92226e-07
Uw	Rep2Helas3	MER66C	MA0161.1	NFIC	56	302	46	579	7.94045e-07
Uw	Rep1Hee	Tigger3c	MA0124.1	NKX3-1	250	894	129	2369	8.14758e-07
Uw	Rep2Hae	L2b	MA0075.1	Prrx2	2494	37804	1075	97454	8.1777e-07
Duke	Fibrop	L2b	MA0075.1	Prrx2	1723	37804	579	97454	8.24078e-07
Uw	Rep2Gm12878	LTR10E	MA0106.1	TP53	24	80	18	282	8.25707e-07
Uw	Rep1Hre	MER44D	MA0050.1	IRF1	76	176	36	750	8.25833e-07
Uw	Rep2Mcf7	LTR10A	MA0031.1	FOXD1	63	177	52	315	8.26681e-07
Duke	H9es	LTR5_Hs	MA0140.1	Tal1::Gata1	59	146	30	626	8.32475e-07
Uw	Rep1Bjtert	MER44D	MA0050.1	IRF1	47	176	26	750	8.43405e-07
Uw	Rep1Hipe	L1PA15-16	MA0161.1	NFIC	61	803	53	1369	8.44381e-07
Duke	Helas3	LTR3B_	MA0119.1	TLX1::NFIC	20	83	17	251	8.4997e-07
Duke	Lhsr	MER44D	MA0087.1	Sox5	52	401	44	750	8.73972e-07
Uw	Rep2Hgf	MLT1F2	MA0161.1	NFIC	167	2875	110	6000	8.83211e-07
Uw	Rep1Hcm	LTR19C	MA0442.1	SOX10	25	133	25	223	8.90384e-07
Duke	Melano	MER44B	MA0002.2	RUNX1	106	318	35	2125	8.95603e-07
Uw	Rep1Bjtert	MER41B	MA0137.2	STAT1	88	1133	57	2847	8.99852e-07
Uw	Rep1Saec	LTR18A	MA0119.1	TLX1::NFIC	96	98	54	264	9.00372e-07
Duke	Lhsr	LTR25	MA0442.1	SOX10	34	193	34	282	9.08542e-07
Uw	Rep1Ag04449	ERVL-E-int	MA0152.1	NFATC2	243	2651	107	8836	9.18664e-07
Uw	Rep1Jurkat	L1PBa1	MA0056.1	MZF1_1-4	49	267	46	407	9.1937e-07
Duke	Gm18507	L2b	MA0151.1	ARID3A	1365	20727	224	97454	9.20268e-07
Uw	Rep1Nhek	MER44B	MA0152.1	NFATC2	165	1004	107	2125	9.24568e-07
Uw	Rep2Hee	L1PA15-16	MA0442.1	SOX10	109	945	96	1369	9.24714e-07
Uw	Rep2K562	LTR19C	MA0035.2	Gata1	40	56	23	223	9.26748e-07
Uw	Rep1Mcf7	HERVE-int	MA0152.1	NFATC2	49	175	47	250	9.33208e-07
Duke	Melano	HERVE-int	MA0152.1	NFATC2	74	175	67	250	9.35476e-07
Uw	Rep2Saec	ER-16A3_I-int	MA0036.1	GATA2	205	4695	180	6299	9.56892e-07
Duke	Mcf7	MER57B2	MA0060.1	NFYA	39	324	26	1095	9.6405e-07
Uw	Rep1Hrcepic	LTR10F	MA0099.2	AP1	52	344	52	441	9.6744e-07
Uw	Rep1Saec	LTR10F	MA0080.2	SPI1	124	297	104	441	9.71929e-07
Uw	Rep2Gm12865	L1MB2	MA0161.1	NFIC	299	3095	141	9011	9.88713e-07
Uw	Rep2Hre	Tigger3b	MA0151.1	ARID3A	272	3371	178	6515	9.89412e-07
Uw	Rep2Mcf7	MER66B	MA0075.1	Prrx2	70	947	64	1407	9.95149e-07
Uw	Rep2Hee	LTR10B1	MA0106.1	TP53	32	79	23	242	1.02123e-06
Duke	Gm12878	MER51A	MA0060.1	NFYA	55	710	54	954	1.02719e-06
Uw	Rep1Panc1	L1PA15-16	MA0037.1	GATA3	70	703	55	1369	1.03046e-06
Uw	Rep1Ag09319	MER44B	MA0040.1	Foxq1	146	439	54	2125	1.0488e-06
Uw	Rep1Nhek	MER44B	MA0151.1	ARID3A	165	1280	127	2125	1.05361e-06
Uw	Rep1Gm12865	L1MB2	MA0161.1	NFIC	272	3095	130	9011	1.06097e-06
Uw	Rep1Saec	MLT2F	MA0442.1	SOX10	78	850	55	1922	1.06351e-06
Uw	Rep1Cmk	MER51A	MA0060.1	NFYA	63	710	61	954	1.08508e-06
Duke	Myometr	MER51A	MA0442.1	SOX10	85	730	81	954	1.08653e-06
Uw	Rep1K562	MER51A	MA0442.1	SOX10	85	730	81	954	1.08653e-06
Uw	Rep2Mcf7	LTR10A	MA0099.2	AP1	63	190	54	315	1.09168e-06
Uw	Rep1Hl60	L1MB2	MA0161.1	NFIC	297	3095	140	9011	1.10291e-06
Uw	Rep1Hnpce	MER44B	MA0050.1	IRF1	304	406	89	2125	1.10843e-06
Duke	Chorion	HERVE-int	MA0152.1	NFATC2	69	175	63	250	1.11324e-06
Uw	Rep1Nhlf	LTR18B	MA0099.2	AP1	49	205	41	390	1.11613e-06
Uw	Rep1H1es	LTR5_Hs	MA0151.1	ARID3A	144	221	75	626	1.11617e-06
Uw	Rep1Ag10803	MER44D	MA0087.1	Sox5	45	401	39	750	1.12046e-06
Uw	Rep1Panc1	LTR12F	MA0060.1	NFYA	26	432	6	628	1.12267e-06
Uw	Rep1Nb4	LTR10E	MA0080.2	SPI1	26	153	25	282	1.1263e-06
Duke	K562	MER41B	MA0258.1	ESR2	97	878	52	2847	1.1354e-06
Uw	Rep1Helas3	MER41B	MA0258.1	ESR2	97	878	52	2847	1.1354e-06
Uw	Rep1Ag09309	MER51A	MA0442.1	SOX10	69	730	67	954	1.14798e-06
Uw	Rep1Mcf7	MER44B	MA0087.1	Sox5	81	1088	62	2125	1.1591e-06
Uw	Rep1H7es	L2c	MA0075.1	Prrx2	4441	68028	2295	140260	1.1627e-06
Uw	Rep1Hnpce	MER44D	MA0152.1	NFATC2	85	322	57	750	1.18192e-06
Uw	Rep1Hcm	MER66C	MA0161.1	NFIC	43	302	37	579	1.19409e-06
Duke	Medullo	L3b	MA0442.1	SOX10	155	1179	7	6907	1.20726e-06
Duke	Gm12891	L2b	MA0442.1	SOX10	2197	24868	473	97454	1.21656e-06
Uw	Rep2Saec	L1PA15-16	MA0442.1	SOX10	84	945	76	1369	1.22292e-06
Uw	Rep1H7es	PABL_A	MA0090.1	TEAD1	75	151	40	517	1.23305e-06
Duke	AosmcSerumfree	MER51A	MA0060.1	NFYA	70	710	67	954	1.23423e-06
Uw	Rep2Bjtert	Tigger3b	MA0124.1	NKX3-1	256	2502	134	6515	1.24115e-06
Uw	Rep1Hrpe	LTR3B_	MA0075.1	Prrx2	40	172	39	251	1.24798e-06
Uw	Rep1Hnpce	LTR8A	MA0075.1	Prrx2	154	2450	151	2801	1.25026e-06
Uw	Rep2Ag04449	LTR3B_	MA0161.1	NFIC	28	109	24	251	1.25909e-06
Uw	Rep2Hre	LTR3B_	MA0161.1	NFIC	28	109	24	251	1.25909e-06
Uw	Rep1Ag09319	MER44D	MA0050.1	IRF1	45	176	25	750	1.26371e-06
Uw	Rep2Helas3	LTR18A	MA0150.1	NFE2L2	58	105	39	264	1.2685e-06
Uw	Rep1Nhek	LTR3B_	MA0075.1	Prrx2	33	172	33	251	1.29678e-06
Uw	Rep2Bjtert	LTR3B_	MA0161.1	NFIC	45	109	34	251	1.29712e-06
Uw	Rep1H7es	THE1D	MA0151.1	ARID3A	1204	8635	890	12639	1.30556e-06
Uw	Rep2Hre	LTR18A	MA0119.1	TLX1::NFIC	53	98	35	264	1.32871e-06
Uw	Rep2Nhlf	Tigger3b	MA0157.1	FOXO3	281	1341	90	6515	1.33602e-06
Uw	Rep2Ag04449	Tigger3b	MA0087.1	Sox5	268	2828	153	6515	1.34284e-06
Uw	Rep1Hnpce	MLT1F2	MA0161.1	NFIC	281	2875	172	6000	1.40167e-06
Uw	Rep1Gm12865	L1M3f	MA0095.1	YY1	36	318	30	703	1.41348e-06
Duke	Gm12892	L2b	MA0161.1	NFIC	2136	18635	489	97454	1.41403e-06
Uw	Rep1Skmc	LTR18A	MA0099.2	AP1	39	149	35	264	1.41523e-06
Uw	Rep1Hee	L2b	MA0442.1	SOX10	2913	24868	845	97454	1.41974e-06
Uw	Rep2Saec	LTR10C	MA0442.1	SOX10	134	430	128	515	1.41986e-06
Uw	Rep1Saec	LTR18B	MA0099.2	AP1	71	205	55	390	1.42213e-06
Duke	Gm12891	HERVE-int	MA0099.2	AP1	57	111	41	250	1.42976e-06
Uw	Rep2Hrcepic	Tigger3b	MA0157.1	FOXO3	258	1341	84	6515	1.43018e-06
Uw	Rep1Hnpce	L2c	MA0036.1	GATA2	3560	78014	2105	140260	1.44629e-06
Uw	Rep1Nhek	LTR3B_	MA0161.1	NFIC	33	109	27	251	1.44764e-06
Uw	Rep1H1es	MER4A1_	MA0087.1	Sox5	40	139	28	400	1.46534e-06
Uw	Rep1Hcf	MER41B	MA0258.1	ESR2	185	878	86	2847	1.46695e-06
Uw	Rep2Hae	L2b	MA0442.1	SOX10	2494	24868	731	97454	1.46783e-06
Uw	Rep2Gm12878	L1MB2	MA0161.1	NFIC	234	3095	114	9011	1.47579e-06
Duke	Progfib	LTR3B_	MA0161.1	NFIC	19	109	18	251	1.47643e-06
Uw	Rep2Hcpe	LTR3B_	MA0161.1	NFIC	19	109	18	251	1.47643e-06
Uw	Rep1H1es	MER74B	MA0142.1	Pou5f1	65	134	24	936	1.48712e-06
Uw	Rep2Hee	L2b	MA0442.1	SOX10	2612	24868	763	97454	1.50106e-06
Uw	Rep2Saec	MLT2F	MA0442.1	SOX10	75	850	53	1922	1.50301e-06
Uw	Rep2Mcf7	L1M3f	MA0161.1	NFIC	51	377	43	703	1.5333e-06
Uw	Rep1K562	LTR19C	MA0035.2	Gata1	38	56	22	223	1.5401e-06
Uw	Rep1H7es	THE1D	MA0063.1	Nkx2-5	1204	7735	807	12639	1.5752e-06
Duke	Melano	HERVE_a-int	MA0151.1	ARID3A	29	118	28	198	1.57596e-06
Uw	Rep1Hrpe	MLT1E2	MA0161.1	NFIC	236	2004	153	3969	1.5793e-06
Uw	Rep2Mcf7	MER57D	MA0060.1	NFYA	51	198	38	455	1.5945e-06
Uw	Rep1Gm12865	L1MB2	MA0036.1	GATA2	272	5928	213	9011	1.59887e-06
Uw	Rep1Saec	L2c	MA0075.1	Prrx2	3700	68028	1922	140260	1.60748e-06
Uw	Rep1Hee	ERVL-E-int	MA0152.1	NFATC2	327	2651	136	8836	1.61463e-06
Uw	Rep2Nb4	MLT1F2	MA0161.1	NFIC	156	2875	103	6000	1.61775e-06
Uw	Rep1K562	LTR15	MA0160.1	NR4A2	91	162	72	271	1.62453e-06
Uw	Rep1Nhdfneo	MLT1F2	MA0161.1	NFIC	199	2875	127	6000	1.62671e-06
Uw	Rep2Hnpce	MER44D	MA0087.1	Sox5	83	401	64	750	1.63718e-06
Duke	Nhek	LTR18A	MA0099.2	AP1	52	149	44	264	1.64547e-06
Uw	Rep2Hrpe	MLT1F2	MA0161.1	NFIC	241	2875	150	6000	1.67932e-06
Uw	Rep2Hipe	MER52A	MA0095.1	YY1	106	1203	91	1816	1.68724e-06
Duke	Nhek	MER44B	MA0151.1	ARID3A	157	1280	121	2125	1.69117e-06
Uw	Rep1Helas3	MIRb	MA0151.1	ARID3A	3262	70410	911	224683	1.69744e-06
Uw	Rep1Hipe	L1PBa1	MA0087.1	Sox5	40	277	39	407	1.69775e-06
Uw	Rep2Ag09309	MER102b	MA0161.1	NFIC	138	1698	84	4074	1.70974e-06
Duke	Nhek	LTR10F	MA0099.2	AP1	50	344	50	441	1.71258e-06
Uw	Rep2Hae	MLT1F2	MA0161.1	NFIC	304	2875	184	6000	1.72072e-06
Uw	Rep1Hre	LTR18A	MA0099.2	AP1	55	149	46	264	1.72933e-06
Uw	Rep2Saec	L1PA15-16	MA0152.1	NFATC2	84	749	66	1369	1.73118e-06
Uw	Rep1Mcf7	MER44B	MA0442.1	SOX10	81	986	58	2125	1.73501e-06
Uw	Rep1Cmk	MSTA	MA0063.1	Nkx2-5	720	9922	420	19740	1.73811e-06
Uw	Rep1Ag04450	MER44B	MA0040.1	Foxq1	163	439	58	2125	1.74587e-06
Uw	Rep1Ag04450	MER44B	MA0151.1	ARID3A	163	1280	125	2125	1.79852e-06
Duke	Mcf7	MER51A	MA0442.1	SOX10	123	730	113	954	1.81404e-06
Uw	Rep1K562	LTR5_Hs	MA0152.1	NFATC2	110	474	101	626	1.82204e-06
Uw	Rep1H7es	LTR5_Hs	MA0160.1	NR4A2	278	75	15	626	1.8322e-06
Uw	Rep2Panc1	Tigger3b	MA0124.1	NKX3-1	262	2502	136	6515	1.83771e-06
Uw	Rep2Hcf	MER41B	MA0258.1	ESR2	162	878	77	2847	1.84123e-06
Uw	Rep2Hae	MER44D	MA0152.1	NFATC2	82	322	55	750	1.85726e-06
Uw	Rep2Bjtert	LTR24B	MA0099.2	AP1	29	142	21	462	1.87562e-06
Uw	Rep2Gm12865	L1MB2	MA0087.1	Sox5	299	3531	155	9011	1.87847e-06
Uw	Rep1Ag10803	MER58A	MA0161.1	NFIC	338	5752	185	13460	1.88089e-06
Uw	Rep2Ag09319	MER44D	MA0087.1	Sox5	44	401	38	750	1.88862e-06
Uw	Rep1Cmk	LTR19C	MA0140.1	Tal1::Gata1	26	54	17	223	1.90049e-06
Uw	Rep1Hcpe	MER44B	MA0050.1	IRF1	234	406	72	2125	1.90217e-06
Uw	Rep1Ag09319	MER51A	MA0060.1	NFYA	61	710	59	954	1.91395e-06
Uw	Rep1Panc1	L2c	MA0130.1	ZNF354C	1942	26654	445	140260	1.92749e-06
Uw	Rep2Saec	LTR10F	MA0132.1	Pdx1	102	354	97	441	1.93149e-06
Uw	Rep1Saec	LTR10C	MA0442.1	SOX10	141	430	134	515	1.93291e-06
Duke	Panislets	L2b	MA0161.1	NFIC	2495	18635	562	97454	1.95715e-06
Uw	Rep2Saec	MLT1F2	MA0161.1	NFIC	236	2875	147	6000	1.98314e-06
Uw	Rep2Hee	MLT2F	MA0442.1	SOX10	88	850	60	1922	2.00445e-06
Uw	Rep2Ag09309	MER51A	MA0442.1	SOX10	58	730	57	954	2.00622e-06
Uw	Rep2Bjtert	L3b	MA0098.1	ETS1	210	3183	129	6907	2.00917e-06
Uw	Rep1Nhek	LTR18A	MA0150.1	NFE2L2	80	105	49	264	2.0378e-06
Uw	Rep2Ag10803	LTR3B_	MA0161.1	NFIC	35	109	28	251	2.072e-06
Duke	Gm18507	L1PA15-16	MA0161.1	NFIC	66	803	56	1369	2.07941e-06
Duke	Melano	MER44B	MA0152.1	NFATC2	106	1004	73	2125	2.08302e-06
Duke	Melano	LTR3B_	MA0119.1	TLX1::NFIC	41	83	27	251	2.08505e-06
Duke	Gm12878	HERVE-int	MA0152.1	NFATC2	47	175	45	250	2.09754e-06
Uw	Rep1H7es	PABL_A	MA0036.1	GATA2	75	368	69	517	2.10851e-06
Uw	Rep1Nhlf	MER44D	MA0087.1	Sox5	74	401	58	750	2.11094e-06
Uw	Rep2Saec	ER-16A3_I-int	MA0130.1	ZNF354C	205	2835	124	6299	2.12575e-06
Uw	Rep1H7es	L1PBa	MA0152.1	NFATC2	266	1284	189	2195	2.13483e-06
Uw	Rep2Hre	PABL_B	MA0442.1	SOX10	44	147	32	369	2.14239e-06
Uw	Rep1Jurkat	L1PBa1	MA0442.1	SOX10	49	300	48	407	2.15034e-06
Uw	Rep2Hrpe	LTR18A	MA0099.2	AP1	72	149	57	264	2.16485e-06
Uw	Rep1Bjtert	MER44B	MA0442.1	SOX10	153	986	98	2125	2.19281e-06
Duke	Mcf7	MER51E	MA0060.1	NFYA	24	105	21	247	2.20888e-06
Uw	Rep2Saec	LTR10F	MA0161.1	NFIC	102	348	96	441	2.20949e-06
Uw	Rep1Jurkat	MER52A	MA0095.1	YY1	105	1203	90	1816	2.22673e-06
Uw	Rep2Nhlf	MER41A	MA0080.2	SPI1	117	1281	83	2534	2.2378e-06
Uw	Rep1Ag09309	MER121	MA0161.1	NFIC	169	413	102	926	2.25536e-06
Uw	Rep1Ag04449	Tigger3b	MA0087.1	Sox5	280	2828	158	6515	2.26747e-06
Uw	Rep1Nb4	MER57B2	MA0060.1	NFYA	38	324	25	1095	2.27202e-06
Uw	Rep1Hee	LTR18B	MA0150.1	NFE2L2	89	114	44	390	2.30959e-06
Duke	K562	MER51A	MA0442.1	SOX10	96	730	90	954	2.31217e-06
Uw	Rep1Mcf7	MER58A	MA0161.1	NFIC	368	5752	199	13460	2.31399e-06
Uw	Rep1Hae	L2b	MA0075.1	Prrx2	2469	37804	1059	97454	2.31623e-06
Uw	Rep1Hrpe	LTR18B	MA0119.1	TLX1::NFIC	59	126	35	390	2.31873e-06
Uw	Rep2Hl60	MER57B2	MA0060.1	NFYA	47	324	29	1095	2.32971e-06
Uw	Rep2Hee	ERVL-E-int	MA0152.1	NFATC2	278	2651	118	8836	2.3388e-06
Uw	Rep1Hgf	MER44B	MA0442.1	SOX10	133	986	87	2125	2.34936e-06
Duke	Gm18507	HERVE_a-int	MA0152.1	NFATC2	27	95	24	198	2.36098e-06
Uw	Rep1Jurkat	MER51E	MA0060.1	NFYA	41	105	31	247	2.36236e-06
Uw	Rep1Hnpce	LTR8A	MA0060.1	NFYA	154	920	77	2801	2.36759e-06
Uw	Rep2Hnpce	L2c	MA0075.1	Prrx2	2920	68028	1528	140260	2.39058e-06
Uw	Rep2Hrcepic	MER44B	MA0151.1	ARID3A	165	1280	126	2125	2.39931e-06
Uw	Rep1Hre	PABL_B	MA0014.1	Pax5	52	54	20	369	2.42659e-06
[truncated: 1,859 more rows]
