# Supplementary material for: The Majority of Primate-Specific Regulatory Sequences Are Derived from Transposable Elements
Source: PLoS Genet. 2013 May 9;9(5):e1003504. doi: 10.1371/journal.pgen.1003504 (PMC3649963; doi:10.1371/journal.pgen.1003504)
Supplement: Table S6 — DARs enriched for up-regulated genes from exon-array. (XLS) [file pgen.1003504.s021.xls]

## Sheet: TabS6--DARs&upregulation
Table S6
UW vs Duke	DHS data set	Repeat subfamily	Fold enrichment (calculated using specific UW or Duke median)	Repeat family	Repeat class	Total number repeat instances in genome	Number of repeat instances associated to genes	Number of repeat instances contributing to DHS associated to genes	Number of genes associated with repeat instances contributing to DHS	Observed number of upregulated genes associated with repeat instances contributing to DHS	Expected number of upregulated genes associated with repeat instances contributing to DHS (1000 permutations)	SD of the number of upregulated genes associated with repeat instances contributing to DHS (1000 permutations)	Z-score of the number of upregulated genes associated with repeat instances contributing to DHS
Uw	Rep1Gm12865	MIR3	1.22786	MIR	SINE	90672	71138	2058	1670	262	102.692	9.67058	16.4735
Uw	Rep2Gm12865	MIR3	1.22013	MIR	SINE	90672	71138	2104	1690	261	103.932	9.89399	15.8751
Uw	Rep1Gm12865	MIRb	1.07933	MIR	SINE	224683	170257	3600	2645	358	162.948	12.3233	15.828
Uw	Rep2Gm12865	MIRb	1.11287	MIR	SINE	224683	170257	3837	2783	367	171.336	12.5795	15.5542
Uw	Rep2Gm12865	MIRc	1.15976	MIR	SINE	103142	78576	1925	1596	246	98.3398	9.55604	15.452
Uw	Rep1H7es	LTR7	131.555	ERV1	LTR	2337	1366	788	561	85	19.6423	4.33124	15.0898
Uw	Rep1Gm12865	MIRc	1.12714	MIR	SINE	103142	78576	1833	1539	234	94.6636	9.40259	14.8189
Uw	Rep1H1es	LTR7	88.654	ERV1	LTR	2337	1366	286	239	47	8.36439	2.85147	13.5494
Uw	Rep1H7es	HERVH-int	19.4673	ERV1	LTR	5887	3504	532	328	53	11.5418	3.3012	12.5585
Uw	Rep1Hrpe	MIR	1.37755	MIR	SINE	174842	131446	4378	3103	149	66.0534	8.0363	10.3215
Uw	Rep2Gm12865	MER5A	1.39642	hAT-Charlie	DNA	34704	26396	806	711	110	43.7148	6.42866	10.3109
Uw	Rep1Hrpe	L2c	0.986319	L2	LINE	140260	106456	3353	2494	127	53.0411	7.20794	10.2608
Duke	Gm18507	MIR3	0.978329	MIR	SINE	90672	71138	1452	1212	160	74.6234	8.36634	10.2048
Uw	Rep2Hrpe	MIR	1.36285	MIR	SINE	174842	131446	3750	2729	134	57.974	7.4947	10.144
Uw	Rep1Hl60V2	MIRb	1.17342	MIR	SINE	224683	170257	4458	3166	456	295.121	16.1658	9.95178
Uw	Rep2Hee	MIR	1.24522	MIR	SINE	174842	131446	3433	2666	202	102.513	10.0072	9.94158
Uw	Rep1Hee	MIR	1.24206	MIR	SINE	174842	131446	3914	2980	218	114.607	10.487	9.85921
Uw	Rep1Gm12865	(CA)n	0.953288	Simple_repeat	Simple_repeat	54609	38289	738	661	101	40.5922	6.20344	9.73779
Uw	Rep1Hl60V2	MIR	1.30227	MIR	SINE	174842	131446	3272	2537	380	236.319	14.8078	9.70301
Uw	Rep1Jurkat	MIR	1.20543	MIR	SINE	174842	131446	2928	2283	353	217.397	14.1765	9.5653
Uw	Rep1Saec	MIRc	1.09113	MIR	SINE	103142	78576	2116	1755	110	46.5085	6.72113	9.44655
Uw	Rep1Gm12865	(TG)n	1.02642	Simple_repeat	Simple_repeat	54843	38289	819	720	105	44.2243	6.50787	9.33879
Uw	Rep1Ag04450	(CA)n	1.1965	Simple_repeat	Simple_repeat	54609	38289	873	780	39	9.88142	3.13423	9.29052
Uw	Rep2Gm12865	(CA)n	0.882479	Simple_repeat	Simple_repeat	54609	38289	708	640	96	39.4319	6.11837	9.24561
Uw	Rep1H7es	MIRc	0.917266	MIR	SINE	103142	78576	2563	2060	149	72.284	8.33323	9.20604
Uw	Rep1Gm12865	MER5A	1.35418	hAT-Charlie	DNA	34704	26396	768	681	99	41.8908	6.24791	9.14054
Uw	Rep1Hrpe	MIRb	1.28374	MIR	SINE	224683	170257	6181	3941	167	83.7483	9.12481	9.12367
Duke	H9es	LTR49	14.5445	ERV1	LTR	1437	883	96	90	19	3.1463	1.74075	9.10742
Uw	Rep2Hee	L2c	1.33398	L2	LINE	140260	106456	3666	2728	196	104.607	10.1187	9.03207
Uw	Rep2Hrpe	MIRb	1.26707	MIR	SINE	224683	170257	5342	3557	153	75.6378	8.5802	9.01636
Uw	Rep1H1es	LTR49	15.7326	ERV1	LTR	1437	883	64	60	15	2.1112	1.43904	8.95655
Uw	Rep2Hrcepic	L2c	1.15919	L2	LINE	140260	106456	3255	2439	171	88.7034	9.23502	8.91136
Duke	Gm18507	L2b	0.891334	L2	LINE	97454	76002	1478	1225	150	75.2136	8.43502	8.86617
Uw	Rep1Jurkat	MIRb	1.20152	MIR	SINE	224683	170257	4316	3005	427	286.03	15.9884	8.81703
Uw	Rep2Hee	MIRb	1.17212	MIR	SINE	224683	170257	4762	3392	228	130.495	11.1122	8.7746
Uw	Rep1Ag04450	X3_LINE	1.14682	RTE-BovB	LINE	660	464	33	32	6	0.4107	0.637547	8.76688
Uw	Rep1Nb4V2	MIRb	1.06746	MIR	SINE	224683	170257	3542	2672	378	249.141	15.0455	8.5646
Uw	Rep2Hrpe	MIRc	1.06041	MIR	SINE	103142	78576	2190	1762	89	37.4601	6.02391	8.5559
Uw	Rep1Ag04450	L3	1.00899	CR1	LINE	44803	33272	849	742	35	9.42141	3.03719	8.42179
Uw	Rep1Hrpe	MIRc	1.05983	MIR	SINE	103142	78576	2522	1976	96	42.0502	6.42583	8.39577
Uw	Rep2Ag04450	Tigger3b	2.07604	TcMar-Tigger	DNA	6515	4707	321	277	19	3.5066	1.85696	8.34341
Uw	Rep2Hrcepic	MIRc	1.1155	MIR	SINE	103142	78576	2198	1798	132	65.5128	7.97333	8.3387
Uw	Rep1Hee	MIRb	1.15097	MIR	SINE	224683	170257	5394	3745	241	144.037	11.6697	8.30899
Uw	Rep1Hrpe	MIR3	1	MIR	SINE	90672	71138	2470	1999	95	42.405	6.39168	8.22866
Uw	Rep1Hrcepic	MIRc	1.07037	MIR	SINE	103142	78576	2150	1747	129	63.6926	7.93711	8.22811
Uw	Rep1Hrcepic	L2c	1.104	L2	LINE	140260	106456	3194	2394	162	87.1062	9.12359	8.2088
Uw	Rep1Hee	MIRc	1.07892	MIR	SINE	103142	78576	2435	2014	148	77.7152	8.66236	8.11382
Uw	Rep1H7es	MIRb	1.04837	MIR	SINE	224683	170257	5994	3865	228	135.651	11.3818	8.11371
Uw	Rep1H7es	LTR49	16.7453	ERV1	LTR	1437	883	138	120	20	4.1837	1.98398	7.97203
Uw	Rep2Hee	L2b	1.25959	L2	LINE	97454	76002	2602	2090	150	80.433	8.7358	7.96345
Uw	Rep1H7es	GA-rich	1.45544	Low_complexity	Low_complexity	15551	10911	422	397	43	13.9299	3.65684	7.94952
Uw	Rep2Hrcepic	MIRb	1.07794	MIR	SINE	224683	170257	4534	3190	201	116.043	10.7407	7.90983
Uw	Rep2Hrpe	(TG)n	1.11964	Simple_repeat	Simple_repeat	54843	38289	1140	988	57	21.164	4.53647	7.89954
Uw	Rep1H7es	L2c	1.10002	L2	LINE	140260	106456	4249	3003	185	105.237	10.1213	7.88069
Uw	Rep2Hee	MIRc	1.0837	MIR	SINE	103142	78576	2128	1770	132	68.1433	8.13092	7.85356
Uw	Rep1H7es	L2b	1.18267	L2	LINE	97454	76002	3417	2563	163	90.0005	9.31764	7.83455
Uw	Rep2Ag04450	L3	0.978949	CR1	LINE	44803	33272	839	737	33	9.33442	3.02264	7.82944
Duke	Gm19239V2	MIR3	1.19092	MIR	SINE	90672	71138	2421	1760	187	108.367	10.0497	7.82441
Duke	Gm19238V2	MIR3	1.094	MIR	SINE	90672	71138	1704	1336	151	82.1605	8.87147	7.75964
Uw	Rep2Nhdfneo	MER121	4.51243	TcMar?	DNA	926	469	139	127	14	2.3171	1.51228	7.72538
Uw	Rep2K562	L2b	1.17221	L2	LINE	97454	76002	1953	1600	294	193.325	13.1296	7.66781
Uw	Rep1Gm12865	MER5B	1.16718	hAT-Charlie	DNA	24889	18992	406	375	59	23.1588	4.70023	7.62541
Uw	Rep2Hrpe	MIR3	0.990844	MIR	SINE	90672	71138	2117	1764	84	37.5084	6.1071	7.61271
Uw	Rep1Hee	L2c	1.27471	L2	LINE	140260	106456	4082	3001	195	115.351	10.475	7.60373
Uw	Rep1Ag04450	Tigger3b	1.97562	TcMar-Tigger	DNA	6515	4707	297	260	17	3.2976	1.80559	7.58887
Uw	Rep1Gm12865	MLT1K	1.23451	ERVL-MaLR	LTR	18155	13178	524	451	66	27.854	5.046	7.55965
Uw	Rep1Hl60V2	L2b	1.0712	L2	LINE	97454	76002	2126	1751	255	162.94	12.1802	7.55821
Uw	Rep2Hrcepic	MIR3	1.10517	MIR	SINE	90672	71138	2262	1877	129	68.3207	8.07001	7.51912
Duke	Gm19238V2	L2b	0.981107	L2	LINE	97454	76002	1714	1320	147	81.2519	8.7677	7.4989
Uw	Rep2Gm12865	MLT1J	1.02791	ERVL-MaLR	LTR	15241	11076	355	314	51	19.2251	4.24189	7.49075
Uw	Rep1Hrcepic	MIRb	1.06443	MIR	SINE	224683	170257	4548	3187	195	116.107	10.5456	7.48117
Uw	Rep2Ag04450	X3_LINE	1.13678	RTE-BovB	LINE	660	464	33	31	5	0.3912	0.618547	7.45101
Uw	Rep1Gm12865	MLT1J	1.00845	ERVL-MaLR	LTR	15241	11076	337	295	49	18.2011	4.14464	7.43102
Uw	Rep1Ag04450	MER58A	1.52829	hAT-Charlie	DNA	13460	9832	414	384	21	4.88331	2.19353	7.34737
Uw	Rep1Hee	L2b	1.21908	L2	LINE	97454	76002	2905	2307	156	88.7475	9.17756	7.32793
Uw	Rep1Hl60V2	MIR3	1.10821	MIR	SINE	90672	71138	2080	1726	248	160.891	12.0314	7.24015
Uw	Rep1Hl60V2	L1MB3	2.63995	L1	LINE	17319	14204	506	445	86	41.5437	6.16637	7.20947
Uw	Rep1Hrpe	MER5A1	1.21518	hAT-Charlie	DNA	15819	11875	432	418	30	8.91572	2.9285	7.19969
Uw	Rep1Hee	MIR3	1.00159	MIR	SINE	90672	71138	2338	1919	134	73.8024	8.36696	7.19468
Uw	Rep1H7es	MIR3	0.864783	MIR	SINE	90672	71138	2595	2064	132	72.5186	8.35075	7.12288
Uw	Rep1Hl60V2	(TG)n	1.29016	Simple_repeat	Simple_repeat	54843	38289	1160	991	157	92.2964	9.10993	7.10254
Uw	Rep2Hrpe	LTR18A	2.20742	ERVL	LTR	264	151	42	37	7	0.7885	0.875353	7.09599
Uw	Rep1Hrpe	MER5B	1.29713	hAT-Charlie	DNA	24889	18992	628	579	37	12.2968	3.48579	7.08684
Uw	Rep2Gm12865	(TG)n	0.933103	Simple_repeat	Simple_repeat	54843	38289	760	657	84	40.4045	6.19418	7.03815
Duke	Gm12878V3	MER5A	1.2938	hAT-Charlie	DNA	34704	26396	454	415	60	25.5268	4.90247	7.0318
Uw	Rep1Gm12865	MLT1L	0.893584	ERVL-MaLR	LTR	12033	8680	224	206	37	12.6365	3.46578	7.02975
Uw	Rep1Jurkat	MIRc	1.06661	MIR	SINE	103142	78576	1872	1572	231	149.614	11.5861	7.02446
Uw	Rep2Hrpe	MLT1F2	0.983664	ERVL-MaLR	LTR	6000	4018	180	172	17	3.65829	1.90349	7.00906
Duke	Gm19238V2	MIRc	1.03468	MIR	SINE	103142	78576	1468	1198	132	73.7739	8.34389	6.97829
Uw	Rep1Hrpe	MLT2A2	4.62846	ERVL	LTR	3882	1960	103	99	12	2.0921	1.42021	6.97636
Uw	Rep2Gm12865	L1MB2	2.60721	L1	LINE	9011	7200	287	262	43	16.077	3.86936	6.95798
Uw	Rep2Ag04450	(CTG)n	1.07761	Simple_repeat	Simple_repeat	899	764	51	49	6	0.6181	0.779175	6.90718
Uw	Rep1Hrpe	MLT1F2	1.05238	ERVL-MaLR	LTR	6000	4018	227	211	19	4.5041	2.1002	6.90216
Uw	Rep2Gm12865	MLT1K	1.06638	ERVL-MaLR	LTR	18155	13178	475	414	59	25.5493	4.88257	6.85106
Uw	Rep2Gm12865	MLT1N2	1.03072	ERVL-MaLR	LTR	5826	4115	130	125	26	7.6598	2.67925	6.84527
Uw	Rep2Hae	L2b	1.11601	L2	LINE	97454	76002	2533	1983	70	31.6077	5.60994	6.84362
Uw	Rep1Hae	L2c	1.18833	L2	LINE	140260	106456	3643	2673	87	42.4276	6.54094	6.81438
Uw	Rep2Hnpce	MIR3	1.01568	MIR	SINE	90672	71138	1966	1655	37	12.6809	3.5725	6.80731
Uw	Rep1Hl60V2	MER20	1.32303	hAT-Charlie	DNA	16693	12926	520	494	90	45.9741	6.4779	6.79632
Uw	Rep2K562	L2a	1.28551	L2	LINE	170404	125656	3040	2317	386	280.053	15.6004	6.79135
Uw	Rep1Ag04450	MER119	1.08233	hAT-Charlie	DNA	1212	948	52	49	6	0.6261	0.791681	6.78796
Uw	Rep2Ag04450	MLT1J	1.00384	ERVL-MaLR	LTR	15241	11076	325	300	17	3.8147	1.94559	6.77701
Uw	Rep1H1es	G-rich	2.08714	Low_complexity	Low_complexity	9668	8203	1123	1022	76	35.8029	5.93249	6.77576
Uw	Rep2Ag04450	MLT1F2	0.832424	ERVL-MaLR	LTR	6000	4018	136	126	10	1.5797	1.24403	6.76859
Uw	Rep1H7es	LTR16C	2.39414	ERVL	LTR	6615	4231	348	313	33	10.9186	3.2701	6.75251
Uw	Rep2Hae	MIRc	1.08355	MIR	SINE	103142	78576	2372	1886	66	29.9117	5.41082	6.66965
Duke	Gm12878V3	MIR3	1.00984	MIR	SINE	90672	71138	1368	1178	127	72.3262	8.2023	6.66566
Uw	Rep1Hrpe	(TG)n	0.956587	Simple_repeat	Simple_repeat	54843	38289	1126	980	51	20.8936	4.52119	6.65895
Duke	Gm19240V2	MIR3	1.15536	MIR	SINE	90672	71138	1987	1511	155	92.9254	9.39686	6.60589
Uw	Rep1Hae	L2b	1.08098	L2	LINE	97454	76002	2523	2013	69	32.0271	5.59947	6.60292
Uw	Rep2Hae	MIR3	1.00214	MIR	SINE	90672	71138	2235	1846	65	29.3828	5.41956	6.57197
Uw	Rep1Hae	L2	1.16109	L2	LINE	56458	40763	1428	1225	48	19.4277	4.34935	6.56932
Uw	Rep2Hrpe	MER5A1	1.15795	hAT-Charlie	DNA	15819	11875	363	352	25	7.43239	2.67614	6.56452
Uw	Rep1Ag04450	MER58B	1.34254	hAT-Charlie	DNA	6982	5442	183	173	12	2.2204	1.48991	6.56388
Uw	Rep2Hrpe	MER5B	1.27563	hAT-Charlie	DNA	24889	18992	520	483	31	10.2982	3.16232	6.54639
Uw	Rep1Saec	L2b	1.30148	L2	LINE	97454	76002	2666	2125	104	56.345	7.28659	6.5401
Uw	Rep2Hee	MIR3	0.98857	MIR	SINE	90672	71138	2045	1709	118	65.7699	7.98637	6.53991
Uw	Rep1Hrcepic	MIR3	1.07989	MIR	SINE	90672	71138	2255	1853	120	67.4845	8.03089	6.5392
Uw	Rep1H7es	THE1D	10.1015	ERVL-MaLR	LTR	12639	7206	763	688	56	24.0879	4.88646	6.53072
Uw	Rep1H7es	G-rich	1.46514	Low_complexity	Low_complexity	9668	8203	1464	1272	87	44.6843	6.51034	6.49976
Uw	Rep1Hae	(CA)n	0.994452	Simple_repeat	Simple_repeat	54609	38289	1031	913	39	14.5079	3.77367	6.49027
Uw	Rep1Hrcepic	MER5A	1.13543	hAT-Charlie	DNA	34704	26396	858	774	62	28.1835	5.2119	6.48833
Duke	Gm19240V2	MIRb	1.13435	MIR	SINE	224683	170257	3573	2446	228	150.38	11.9771	6.48073
Uw	Rep1Hnpce	MIR3	1.01752	MIR	SINE	90672	71138	2341	1898	39	14.4928	3.79444	6.45873
Uw	Rep1H7es	MER74A	4.9866	ERVL	LTR	1578	1103	217	202	24	7.11672	2.6182	6.44843
Uw	Rep1H1es	MER34C_	9.41522	ERV1	LTR	654	443	27	26	7	0.927902	0.941694	6.44806
Uw	Rep2Nb4	MIR3	1.24091	MIR	SINE	90672	71138	1895	1604	224	149.468	11.5832	6.43454
Uw	Rep2Gm12865	MLT1J2	0.946531	ERVL-MaLR	LTR	6868	4337	159	149	28	9.17109	2.92898	6.42848
Uw	Rep1Hae	MIRc	1.0748	MIR	SINE	103142	78576	2388	1893	65	29.9884	5.45168	6.42217
Uw	Rep2Ag04450	MER5A	0.94819	hAT-Charlie	DNA	34704	26396	561	519	23	6.60669	2.55607	6.41349
Uw	Rep2Ag04450	(CA)n	1.1299	Simple_repeat	Simple_repeat	54609	38289	847	748	29	9.52697	3.03628	6.41345
Uw	Rep2Gm12865	MER5B	1.19215	hAT-Charlie	DNA	24889	18992	417	395	55	24.2439	4.80254	6.40413
Uw	Rep2Hae	L2c	1.20154	L2	LINE	140260	106456	3573	2617	82	41.5445	6.33504	6.386
Uw	Rep1Hae	MIR3	0.988103	MIR	SINE	90672	71138	2279	1875	64	29.7117	5.39692	6.3533
Uw	Rep1H7es	MER5A	1.43265	hAT-Charlie	DNA	34704	26396	1389	1185	82	41.6128	6.37126	6.33897
Uw	Rep1Ag04450	MER82	1.13265	TcMar-Tigger	DNA	3267	2356	100	93	8	1.1823	1.0761	6.33557
Duke	Gm19240V2	L2b	1.09353	L2	LINE	97454	76002	2124	1577	156	96.9341	9.40391	6.28099
Uw	Rep1Saec	MIRb	1.16488	MIR	SINE	224683	170257	4732	3353	148	88.9852	9.39977	6.27832
Uw	Rep2Hrpe	MER5A	1.04343	hAT-Charlie	DNA	34704	26396	754	683	38	14.5052	3.74853	6.26773
Uw	Rep1Hrpe	L3	1.05541	CR1	LINE	44803	33272	1309	1113	54	23.6475	4.85974	6.24571
Duke	Gm19239V2	MIRb	1.20577	MIR	SINE	224683	170257	4404	2768	248	170.202	12.5204	6.21371
Uw	Rep1Hae	MIRb	1.11534	MIR	SINE	224683	170257	5066	3454	100	54.8228	7.28462	6.20172
Uw	Rep1Cmk	MIR3	0.976216	MIR	SINE	90672	71138	1451	1257	102	56.1227	7.39818	6.20117
Uw	Rep1Jurkat	(TG)n	1.22173	Simple_repeat	Simple_repeat	54843	38289	1032	882	138	84.1137	8.77186	6.14309
Uw	Rep1H1es	MER5A	1.32505	hAT-Charlie	DNA	34704	26396	708	647	51	22.6656	4.65826	6.08261
Uw	Rep1Hl60V2	L1MB2	2.44921	L1	LINE	9011	7200	311	277	55	25.9197	4.81112	6.0444
Uw	Rep1Gm12865	MLT1J2	0.96527	ERVL-MaLR	LTR	6868	4337	155	149	27	9.15295	2.95784	6.0338
Uw	Rep1Hae	MER5A	0.866061	hAT-Charlie	DNA	34704	26396	691	632	29	10.0798	3.13622	6.0328
Uw	Rep1Hrcepic	LTR78	1.15579	ERV1	LTR	4774	3067	126	111	16	4.05511	1.98098	6.02978
Uw	Rep1H7es	MER34C_	10.4641	ERV1	LTR	654	443	55	54	10	1.9088	1.34501	6.01571
Uw	Rep1Nb4V2	MIR3	1.22065	MIR	SINE	90672	71138	1983	1661	226	154.819	11.8531	6.00525
Uw	Rep2Hnpce	MER66C	0.816047	ERV1	LTR	579	403	29	27	3	0.2193	0.465006	5.97993
Uw	Rep1H7es	MSTA	3.86666	ERVL-MaLR	LTR	19740	12106	504	465	40	16.364	3.95693	5.97331
Uw	Rep2Hae	MIRb	1.12095	MIR	SINE	224683	170257	5010	3414	97	54.1772	7.22083	5.93045
Uw	Rep1Hnpce	MER66C	0.796625	ERV1	LTR	579	403	31	29	3	0.2219	0.471045	5.89773
Duke	H9es	MER34C_	20.9713	ERV1	LTR	654	443	40	37	8	1.3138	1.13395	5.89636
Uw	Rep2Gm12865	MER5A1	1.17741	hAT-Charlie	DNA	15819	11875	296	282	41	17.3257	4.01699	5.89354
Uw	Rep2K562	L2c	1.16547	L2	LINE	140260	106456	2591	1977	324	238.908	14.4419	5.89202
Uw	Rep1Jurkat	MER20	1.49669	hAT-Charlie	DNA	16693	12926	539	505	87	48.1093	6.60762	5.88574
Uw	Rep1Hnpce	MER5A	0.964533	hAT-Charlie	DNA	34704	26396	768	703	19	5.4035	2.31249	5.87959
Duke	Gm18507	MER5A	1.12412	hAT-Charlie	DNA	34704	26396	425	381	51	23.3566	4.71004	5.86904
Duke	K562V3	REP522	1.66403	telo	Satellite	233	167	63	37	16	4.45149	1.97348	5.85185
Uw	Rep2Hae	(CA)n	0.947415	Simple_repeat	Simple_repeat	54609	38289	963	847	35	13.4942	3.68787	5.8315
Uw	Rep1Gm12865	L1MB2	2.46072	L1	LINE	9011	7200	265	245	37	15.0779	3.76541	5.82198
Uw	Rep2Hrcepic	LTR78	1.18695	ERV1	LTR	4774	3067	117	104	15	3.808	1.92928	5.80113
Uw	Rep1Hee	(CA)n	0.786317	Simple_repeat	Simple_repeat	54609	38289	841	766	60	29.4423	5.26874	5.79981
Uw	Rep1H7es	LTR6B	58.8342	ERV1	LTR	152	114	71	66	11	2.315	1.49853	5.79567
Uw	Rep2Ag04450	MER119	1.01537	hAT-Charlie	DNA	1212	948	51	48	5	0.5896	0.762646	5.78302
Uw	Rep1Hrpe	MER5A	1.08173	hAT-Charlie	DNA	34704	26396	895	807	41	17.2069	4.11585	5.78085
Uw	Rep1Hl60V2	Tigger3a	2.50925	TcMar-Tigger	DNA	5313	3905	232	224	46	20.8866	4.34511	5.7797
Uw	Rep2Hrcepic	MER5A	1.15405	hAT-Charlie	DNA	34704	26396	842	756	57	27.3929	5.13153	5.76964
Uw	Rep1H7es	ERV3-16A3_LTR	1.99462	ERVL	LTR	1093	678	76	67	11	2.33699	1.50621	5.75154
Uw	Rep2Ag04450	MER117	0.97578	hAT-Charlie	DNA	4467	3327	94	86	7	1.0942	1.03491	5.7066
Uw	Rep2K562	L2	1.49543	L2	LINE	56458	40763	1281	1089	193	131.533	10.8383	5.67125
Uw	Rep1Gm12865	MLT1G1	1.03416	ERVL-MaLR	LTR	3584	2374	88	78	17	4.79849	2.15526	5.66127
Duke	Gm12878V3	MER91A	1.09795	hAT-Tip100	DNA	3565	2792	71	66	15	4.05409	1.94514	5.62732
Uw	Rep1H7es	L3b	0.769809	CR1	LINE	6907	5264	221	209	22	7.29649	2.64111	5.56717
Uw	Rep2Ag04450	MER82	1.13407	TcMar-Tigger	DNA	3267	2356	93	89	7	1.1196	1.05679	5.56438
Uw	Rep1H7es	LTR8A	1.43586	ERV1	LTR	2801	1976	190	177	20	6.23	2.47538	5.56278
Uw	Rep1Hae	(TG)n	1	Simple_repeat	Simple_repeat	54843	38289	1118	973	37	15.4839	3.87841	5.54766
Uw	Rep2Hnpce	MER5A1	1.02916	hAT-Charlie	DNA	15819	11875	276	269	10	2.07319	1.43145	5.53762
Uw	Rep2Hee	(TG)n	0.926518	Simple_repeat	Simple_repeat	54843	38289	906	819	62	31.5322	5.50424	5.53534
Uw	Rep1Hrpe	MER41B	0.908128	ERV1	LTR	2847	2178	121	116	11	2.46709	1.54219	5.53298
Uw	Rep1Nb4V2	MIRc	1.07093	MIR	SINE	103142	78576	1728	1469	199	136.995	11.2136	5.52946
Uw	Rep1Hae	L3	1.03518	CR1	LINE	44803	33272	1206	1002	38	15.9771	3.98374	5.52819
Uw	Rep2Hee	(CA)n	0.965219	Simple_repeat	Simple_repeat	54609	38289	899	806	61	31.0422	5.44242	5.5045
Duke	Gm19240V2	MIRc	1.15884	MIR	SINE	103142	78576	1827	1437	139	88.558	9.18602	5.49117
Uw	Rep1Saec	MIR3	1.02583	MIR	SINE	90672	71138	2069	1740	83	46.0854	6.74303	5.47449
Uw	Rep1Jurkat	MER50	2.24382	ERV1	LTR	2552	1582	115	97	25	9.2484	2.87822	5.47269
Uw	Rep1Hl60V2	L1MB5	1.67607	L1	LINE	9813	7949	299	269	51	25.0782	4.7383	5.47071
Uw	Rep1Ag09319	(A)n	1.427	Simple_repeat	Simple_repeat	13557	10248	204	198	11	2.5066	1.55525	5.46111
Uw	Rep2Ag04450	MER58B	1.27662	hAT-Charlie	DNA	6982	5442	178	169	10	2.1273	1.44364	5.45337
Uw	Rep1H7es	MER89	1.10117	ERV1	LTR	1388	871	53	52	9	1.813	1.32114	5.44
Uw	Rep2Gm12865	MER20	1.41645	hAT-Charlie	DNA	16693	12926	495	455	56	28.0128	5.14669	5.4379
Uw	Rep1Hrcepic	L2b	1.11892	L2	LINE	97454	76002	2407	1936	115	70.5136	8.18134	5.43755
Uw	Rep1Ag04450	MARNA	1.01153	TcMar-Mariner	DNA	3341	2689	71	70	6	0.888	0.942311	5.42496
Uw	Rep2Ag04450	L3b	1.04416	CR1	LINE	6907	5264	174	168	10	2.1497	1.44841	5.41994
Uw	Rep1Hrpe	MER117	1.03815	hAT-Charlie	DNA	4467	3327	145	136	12	2.8996	1.69287	5.37573
Uw	Rep2Hrpe	MLT1H	1.00732	ERVL-MaLR	LTR	10060	6304	313	286	19	6.06743	2.40882	5.36885
Uw	Rep1Ag04450	LTR40c	1.14473	ERVL	LTR	604	436	37	34	4	0.4424	0.663269	5.36374
Uw	Rep1Hl60V2	MIRc	1.13558	MIR	SINE	103142	78576	2054	1716	224	159.82	11.975	5.3595
Uw	Rep1Saec	L2c	1.33388	L2	LINE	140260	106456	3645	2686	116	71.3328	8.35664	5.34512
Uw	Rep1Nb4V2	GC_rich	1.36279	Low_complexity	Low_complexity	13637	13295	2733	2102	266	195.786	13.189	5.32367
Uw	Rep1H7es	MER5A1	1.88765	hAT-Charlie	DNA	15819	11875	738	673	49	23.6085	4.7894	5.30161
Duke	Gm12891V2	MIR3	1.137	MIR	SINE	90672	71138	2153	1517	143	93.3255	9.3744	5.29895
Uw	Rep1Jurkat	MIR3	0.931986	MIR	SINE	90672	71138	1704	1419	194	135.131	11.1171	5.29533
Uw	Rep2Hrcepic	MER117	1.01963	hAT-Charlie	DNA	4467	3327	125	117	15	4.25841	2.03397	5.28109
Uw	Rep2Hcpe	MER51B	1.4576	ERV1	LTR	717	491	23	23	3	0.2766	0.516835	5.26938
Uw	Rep1Cmk	L2b	1.10466	L2	LINE	97454	76002	1693	1411	104	63.0316	7.77978	5.266
Uw	Rep2Hrcepic	MER57B2	1.88119	ERV1	LTR	1095	753	44	43	8	1.5493	1.22569	5.2629
Uw	Rep2Hae	(TG)n	0.912982	Simple_repeat	Simple_repeat	54843	38289	1035	901	34	14.3276	3.74162	5.25772
Duke	Gm18507	(CA)n	1.136	Simple_repeat	Simple_repeat	54609	38289	656	511	60	31.3765	5.4532	5.24893
Uw	Rep1Nb4V2	(CGG)n	1.31182	Simple_repeat	Simple_repeat	1220	1190	189	185	38	17.1768	3.98088	5.23081
Uw	Rep1Hrcepic	MLT1N2	1.07783	ERVL-MaLR	LTR	5826	4115	151	144	17	5.24618	2.25922	5.2026
Uw	Rep1Nb4V2	MER20	2.01575	hAT-Charlie	DNA	16693	12926	658	616	95	57.4389	7.23425	5.19212
Uw	Rep1H7es	MLT1H	0.830894	ERVL-MaLR	LTR	10060	6304	354	314	28	11.0071	3.2759	5.18725
Uw	Rep1Hrpe	LTR18A	2.01564	ERVL	LTR	264	151	49	45	6	0.959701	0.972814	5.18116
Uw	Rep1Hee	(TGAG)n	2.95168	Simple_repeat	Simple_repeat	541	437	52	50	9	1.9213	1.36663	5.17968
Uw	Rep1Ag04450	MER91C	0.800051	hAT-Tip100	DNA	1613	1222	39	38	4	0.473	0.681849	5.1727
Uw	Rep2Hrpe	L3	1.04048	CR1	LINE	44803	33272	1108	953	43	20.2891	4.40101	5.16037
Uw	Rep1Hae	LTR15	9.53036	ERV1	LTR	271	219	30	30	4	0.467601	0.685127	5.15583
Uw	Rep2Ag09319	MIR3	0.967641	MIR	SINE	90672	71138	1577	1355	38	17.2416	4.03501	5.14458
Uw	Rep1Gm12865	MER58B	1.01485	hAT-Charlie	DNA	6982	5442	146	138	23	8.48039	2.82276	5.14376
Uw	Rep1H1es	LTR9	10.7678	ERV1	LTR	1990	1307	135	126	15	4.3956	2.06483	5.13572
Uw	Rep1H7es	GC_rich	0.88359	Low_complexity	Low_complexity	13637	13295	3318	2594	139	90.9053	9.3708	5.1324
Uw	Rep1H7es	LTR29	7.95541	ERV1	LTR	696	444	50	46	8	1.61	1.24838	5.11862
Uw	Rep1Hae	MER91C	1.26353	hAT-Tip100	DNA	1613	1222	82	81	7	1.2771	1.12572	5.08378
Duke	H9es	LTR9	10.6726	ERV1	LTR	1990	1307	139	127	15	4.47021	2.07884	5.06523
Uw	Rep2Hnpce	LTR90A	1.35303	LTR	LTR	400	274	19	18	2	0.1375	0.367978	5.06144
Uw	Rep2Hrcepic	MER81	1.48954	hAT-Blackjack	DNA	3654	2717	89	87	12	3.1799	1.74581	5.05217
Uw	Rep2Nhlf	MLT1J1	1.09103	ERVL-MaLR	LTR	4907	2964	137	129	8	1.6329	1.26131	5.04802
Uw	Rep1Hrpe	(CA)n	0.935714	Simple_repeat	Simple_repeat	54609	38289	1022	902	41	19.1999	4.32234	5.04359
Uw	Rep1H7es	MER5B	1.09866	hAT-Charlie	DNA	24889	18992	636	585	43	20.4723	4.471	5.03864
Duke	Gm19239V2	L2b	1.1148	L2	LINE	97454	76002	2508	1758	159	108.093	10.1046	5.03807
Uw	Rep2Helas3	MIRb	1.1316	MIR	SINE	224683	170257	3379	2512	377	295.943	16.1075	5.03223
Uw	Rep1Hnpce	LTR18B	1.15879	ERVL	LTR	390	260	44	39	3	0.292499	0.538491	5.02794
Uw	Rep1Ag04450	MLT1J	0.944801	ERVL-MaLR	LTR	15241	11076	306	284	13	3.596	1.87086	5.02656
Uw	Rep1H1es	C-rich	2.15471	Low_complexity	Low_complexity	9429	7982	1105	1000	64	35.0869	5.75381	5.02503
Uw	Rep1H7es	LTR16A1	1.83184	ERVL	LTR	2808	1757	154	143	16	5.03191	2.18356	5.02303
Uw	Rep1Gm12865	MLT1N2	1.10222	ERVL-MaLR	LTR	5826	4115	132	124	21	7.6643	2.66138	5.01083
Duke	Gm18507	MLT1K	0.908297	ERVL-MaLR	LTR	18155	13178	380	323	41	19.8013	4.25912	4.97725
Duke	Gm19240V2	MLT1J	1.02089	ERVL-MaLR	LTR	15241	11076	290	269	36	16.5795	3.90543	4.97269
Uw	Rep1Gm12865	MER20	1.48179	hAT-Charlie	DNA	16693	12926	499	463	54	28.4788	5.1605	4.94549
Duke	H9es	G-rich	1.31211	Low_complexity	Low_complexity	9668	8203	1443	1231	75	43.1293	6.44741	4.94318
Uw	Rep1Ag04450	MLT1F2	0.861037	ERVL-MaLR	LTR	6000	4018	142	131	8	1.6637	1.28264	4.94004
Uw	Rep1Jurkat	Tigger12c	0.522472	TcMar-Tigger	DNA	1262	984	24	22	9	2.1139	1.39625	4.93183
Uw	Rep1Ag09319	(TG)n	1.2212	Simple_repeat	Simple_repeat	54843	38289	872	766	25	9.67602	3.10876	4.9293
Uw	Rep2Hee	L3	0.99078	CR1	LINE	44803	33272	1017	900	63	34.6551	5.75928	4.92161
Uw	Rep2Ag04450	LTR40c	1.26365	ERVL	LTR	604	436	44	41	4	0.5226	0.70763	4.91415
Uw	Rep2Hrpe	MLT2A2	5.10011	ERVL	LTR	3882	1960	103	97	9	2.0685	1.41887	4.88523
Uw	Rep1Ag09319	(CA)n	1.25281	Simple_repeat	Simple_repeat	54609	38289	819	732	24	9.24629	3.02208	4.88197
Uw	Rep2Hrpe	MLT1G	0.922989	ERVL-MaLR	LTR	2833	1865	87	81	8	1.6981	1.29086	4.88193
Uw	Rep2Ag09319	(A)n	1.29267	Simple_repeat	Simple_repeat	13557	10248	198	191	10	2.4198	1.55274	4.88181
Uw	Rep1Ag09319	L3	0.963222	CR1	LINE	44803	33272	778	686	23	8.6967	2.93376	4.87542
Uw	Rep2Hrcepic	(TG)n	0.732403	Simple_repeat	Simple_repeat	54843	38289	745	672	48	24.4813	4.83471	4.86456
Uw	Rep2Hae	LTR15	9.75294	ERV1	LTR	271	219	32	32	4	0.512601	0.717142	4.86292
Uw	Rep1Ag04450	(CGCGG)n	1.31481	Simple_repeat	Simple_repeat	99	98	24	24	3	0.3132	0.552934	4.85917
Uw	Rep1H1es	GC_rich	1.83448	Low_complexity	Low_complexity	13637	13295	3625	2797	145	98.0078	9.6778	4.85566
Duke	H9es	MER4A1	12.768	ERV1	LTR	2223	1522	82	72	10	2.5364	1.53731	4.85499
Uw	Rep1Ag04450	Tigger7	1	TcMar-Tigger	DNA	3105	2294	138	109	7	1.3723	1.16036	4.84997
Uw	Rep2Ag04450	MLT1M	0.808945	ERVL-MaLR	LTR	2945	2222	63	61	5	0.7731	0.872062	4.84702
Uw	Rep1H7es	MER20	1.17316	hAT-Charlie	DNA	16693	12926	683	637	45	22.3884	4.66674	4.84527
Uw	Rep1Hnpce	LTR90A	1.30553	LTR	LTR	400	274	21	20	2	0.1474	0.382475	4.84371
Uw	Rep1Hrpe	MLT1G	0.76941	ERVL-MaLR	LTR	2833	1865	87	80	8	1.7282	1.29549	4.84125
Uw	Rep2Ag04450	MLT1K	0.94068	ERVL-MaLR	LTR	18155	13178	410	368	15	4.69588	2.13403	4.82848
Uw	Rep2Hrcepic	MER63A	1.74024	hAT-Blackjack	DNA	3511	2419	153	145	16	5.2486	2.23035	4.82049
Duke	Gm19239V2	MIRc	1.17998	MIR	SINE	103142	78576	2151	1618	146	99.4541	9.66837	4.81425
Uw	Rep1Hrcepic	MER57B2	1.58565	ERV1	LTR	1095	753	39	39	7	1.4042	1.16368	4.8087
Uw	Rep2Nb4	MLT1H	0.904007	ERVL-MaLR	LTR	10060	6304	234	212	40	19.736	4.21457	4.80807
Uw	Rep1H1es	MER20	1.13792	hAT-Charlie	DNA	16693	12926	356	337	28	11.7815	3.37465	4.80598
Uw	Rep1Hrpe	L3b	0.980494	CR1	LINE	6907	5264	234	219	15	4.6876	2.14613	4.80512
Uw	Rep2Hrpe	MER41B	1.07346	ERV1	LTR	2847	2178	123	117	10	2.4973	1.56456	4.79541
Uw	Rep1Jurkat	MLT1F1	1.05795	ERVL-MaLR	LTR	3170	2275	147	134	29	12.7379	3.40496	4.77601
Uw	Rep1Gm12865	MLT1F	1.13391	ERVL-MaLR	LTR	4289	3191	162	148	23	9.08851	2.92149	4.76178
Duke	Gm12891V2	MIRb	1.12795	MIR	SINE	224683	170257	3803	2404	204	147.798	11.8053	4.76076
Uw	Rep2Nb4	MIRc	1.04219	MIR	SINE	103142	78576	1585	1377	180	128.423	10.8856	4.73811
Uw	Rep2Ag04450	Tigger7	0.999049	TcMar-Tigger	DNA	3105	2294	143	112	7	1.4121	1.17967	4.73685
Uw	Rep2Hae	L3	1.05755	CR1	LINE	44803	33272	1202	1012	35	16.0941	3.9915	4.73654
Uw	Rep1Jurkat	GC_rich	1.07727	Low_complexity	Low_complexity	13637	13295	2446	1967	249	187.329	13.0214	4.73611
Uw	Rep2Ag04450	MLT1G3	0.941423	ERVL-MaLR	LTR	2728	1863	68	63	5	0.8043	0.887287	4.72868
Uw	Rep1Gm12865	MER58A	0.850918	hAT-Charlie	DNA	13460	9832	236	218	30	13.3939	3.514	4.72569
Uw	Rep2Hae	MER58B	1.08045	hAT-Charlie	DNA	6982	5442	195	183	11	2.89959	1.71546	4.722
Uw	Rep2Hrcepic	LFSINE_Vert	1.44182	SINE	SINE	965	599	53	49	8	1.7973	1.314	4.72049
Uw	Rep1Ag04450	MLT1M	0.861429	ERVL-MaLR	LTR	2945	2222	68	63	5	0.795499	0.89082	4.71981
Uw	Rep1Hrcepic	MLT1L	1.10067	ERVL-MaLR	LTR	12033	8680	334	309	27	11.2982	3.3271	4.71937
Uw	Rep1Hrcepic	(TG)n	0.736877	Simple_repeat	Simple_repeat	54843	38289	756	681	48	24.8716	4.90642	4.71389
Uw	Rep2Hrpe	MER21C	1.63828	ERVL	LTR	5451	4136	241	226	15	4.82169	2.15972	4.7128
Uw	Rep1H7es	C-rich	1.501	Low_complexity	Low_complexity	9429	7982	1413	1250	74	43.7954	6.41574	4.70788
Uw	Rep2Hrpe	Charlie13a	1.27158	hAT-Charlie	DNA	552	452	27	26	4	0.5573	0.7321	4.7025
Uw	Rep1H1es	LTR16A	1.74538	ERVL	LTR	6930	4152	165	153	16	5.35619	2.26452	4.70025
Uw	Rep2Nb4	MER20	2.06664	hAT-Charlie	DNA	16693	12926	650	608	90	56.6133	7.10703	4.69771
Uw	Rep2Hnpce	MLT1L	1.13676	ERVL-MaLR	LTR	12033	8680	309	284	9	2.17319	1.45486	4.69242
Uw	Rep1Hee	MLT1I	1.1471	ERVL-MaLR	LTR	11077	6859	356	326	29	12.588	3.50878	4.67741
Uw	Rep1H7es	LTR41B	1.28901	ERVL	LTR	985	686	142	124	14	4.3623	2.06346	4.67064
Uw	Rep1Ag04450	MIR3	0.953471	MIR	SINE	90672	71138	1625	1373	37	17.4612	4.19756	4.6548
Uw	Rep1Ag10803	MER121	2.87463	TcMar?	DNA	926	469	90	81	7	1.4137	1.20303	4.64351
Uw	Rep1Nb4V2	LTR45B	2.75544	ERV1	LTR	446	311	29	29	10	2.72	1.56916	4.63943
Uw	Rep1Hrcepic	(GA)n	0.896213	Simple_repeat	Simple_repeat	9510	6408	143	137	15	4.97759	2.16549	4.62824
Uw	Rep1Hl60V2	MER51A	0.781579	ERV1	LTR	954	721	38	34	11	3.1981	1.68818	4.6215
Uw	Rep2Hrcepic	LTR51	1.459	ERV1	LTR	412	270	17	16	4	0.575998	0.741403	4.61827
Uw	Rep2K562	L3	0.896759	CR1	LINE	44803	33272	727	618	112	74.6658	8.08992	4.6149
Uw	Rep1Hrpe	Plat_L3	0.937249	CR1	LINE	3696	2847	198	185	13	3.941	1.96333	4.61409
Uw	Rep1Jurkat	MLT1J	1.28573	ERVL-MaLR	LTR	15241	11076	448	405	66	38.6795	5.92383	4.61196
Uw	Rep2Gm12865	MLT1I	0.903195	ERVL-MaLR	LTR	11077	6859	226	211	29	13.0087	3.46826	4.61075
Uw	Rep1Ag09319	MamSINE1	1.08554	tRNA	SINE	1657	1272	70	66	5	0.821399	0.906634	4.60892
Uw	Rep1Ag09319	Helitron3Na_Mam	1.43145	Helitron	RC	1107	788	30	26	3	0.3364	0.578333	4.60565
Uw	Rep1Gm12865	MLT1F1	0.773101	ERVL-MaLR	LTR	3170	2275	99	90	16	5.5167	2.27817	4.60164
Uw	Rep1Nhlf	MLT1J1	1.11359	ERVL-MaLR	LTR	4907	2964	146	143	8	1.80371	1.34779	4.59737
Uw	Rep1Nb4V2	MLT1H	0.92777	ERVL-MaLR	LTR	10060	6304	241	217	40	20.2551	4.31359	4.57737
Duke	H9es	LTR41B	1.81334	ERVL	LTR	985	686	122	101	12	3.5388	1.84944	4.575
Uw	Rep1Nb4V2	MLT1K	0.981812	ERVL-MaLR	LTR	18155	13178	423	369	60	34.4256	5.60305	4.56437
Uw	Rep1Hee	(TG)n	0.774489	Simple_repeat	Simple_repeat	54843	38289	884	803	56	30.8955	5.52223	4.54608
Uw	Rep1Ag04450	(GGA)n	1.21291	Simple_repeat	Simple_repeat	1084	913	68	67	5	0.849599	0.913926	4.54129
Uw	Rep2Hae	LTR40b	1.20539	ERVL	LTR	1150	687	22	22	3	0.349299	0.584401	4.53576
Uw	Rep1Saec	MLT1G	1.18627	ERVL-MaLR	LTR	2833	1865	106	99	10	2.6448	1.62317	4.53137
Uw	Rep2Hae	MER91C	1.17134	hAT-Tip100	DNA	1613	1222	74	73	6	1.1518	1.07092	4.52713
Uw	Rep1H1es	LTR7Y	22.9112	ERV1	LTR	250	163	10	10	3	0.3477	0.586036	4.52583
Uw	Rep1Jurkat	MLT1L	1.07928	ERVL-MaLR	LTR	12033	8680	272	251	45	23.9463	4.65517	4.52265
Uw	Rep1Hrcepic	LFSINE_Vert	1.45353	SINE	SINE	965	599	53	51	8	1.8881	1.35217	4.52008
Uw	Rep1H7es	MLT1D	2.42714	ERVL-MaLR	LTR	20626	13902	849	770	50	26.9971	5.09269	4.51684
Uw	Rep1Hl60V2	(CA)n	1.21221	Simple_repeat	Simple_repeat	54609	38289	1096	937	127	87.2301	8.81271	4.51279
Uw	Rep1Ag04450	(TC)n	1.17273	Simple_repeat	Simple_repeat	9557	6438	125	118	7	1.4907	1.22191	4.50877
Uw	Rep1Jurkat	MLT1B	1.91504	ERVL-MaLR	LTR	17894	12139	346	320	54	30.5169	5.21033	4.50702
Uw	Rep1Nb4V2	MLT1J	1.20457	ERVL-MaLR	LTR	15241	11076	372	340	56	31.6914	5.39513	4.50565
Uw	Rep1H7es	LTR9	10.1886	ERV1	LTR	1990	1307	225	208	19	7.2719	2.60462	4.5028
Uw	Rep1Hrcepic	MLT1J	0.934019	ERVL-MaLR	LTR	15241	11076	371	343	28	12.4292	3.46306	4.49625
Uw	Rep2Ag04450	MER58A	1.41683	hAT-Charlie	DNA	13460	9832	385	359	14	4.58801	2.09349	4.49584
Uw	Rep1H7es	LTR53	2.13391	ERVL	LTR	666	411	45	44	7	1.5305	1.21664	4.49557
Uw	Rep1Hae	MER58A	1.10315	hAT-Charlie	DNA	13460	9832	397	377	17	6.00809	2.44614	4.49357
Uw	Rep2Hrpe	MLT1K	0.951285	ERVL-MaLR	LTR	18155	13178	497	441	23	9.39203	3.03319	4.48635
Uw	Rep2Hae	MLT1I	1.01916	ERVL-MaLR	LTR	11077	6859	317	289	14	4.5411	2.10907	4.48487
Uw	Rep1Ag04450	MLT1G	0.910844	ERVL-MaLR	LTR	2833	1865	71	69	5	0.868601	0.921314	4.48425
Uw	Rep1Hee	L3	0.998903	CR1	LINE	44803	33272	1197	1038	68	39.9985	6.2489	4.48103
Uw	Rep2Nhlf	LTR24	1.25344	ERV1	LTR	313	213	30	28	3	0.3558	0.590459	4.47821
Uw	Rep2Gm12865	MLT1F	1	ERVL-MaLR	LTR	4289	3191	148	136	21	8.43803	2.80769	4.47413
Uw	Rep2Nb4	(TCC)n	1.59345	Simple_repeat	Simple_repeat	1169	979	77	74	18	6.9371	2.47587	4.46828
Uw	Rep1H1es	LTR41B	2.08934	ERVL	LTR	985	686	123	104	12	3.6494	1.87089	4.46343
Uw	Rep1Hrcepic	LTR2B	15.1563	ERV1	LTR	332	234	72	64	9	2.32341	1.49721	4.45935
Uw	Rep2Nb4	MLT1K	0.942475	ERVL-MaLR	LTR	18155	13178	388	335	55	31.2061	5.35547	4.44291
Uw	Rep2Ag09319	L3	0.959225	CR1	LINE	44803	33272	797	703	22	8.88028	2.95541	4.43922
Uw	Rep1Cmk	(CA)n	1.33002	Simple_repeat	Simple_repeat	54609	38289	892	789	61	35.1784	5.81779	4.43839
Uw	Rep2Hrcepic	MLT1J	0.957757	ERVL-MaLR	LTR	15241	11076	377	346	28	12.5544	3.49672	4.41717
Uw	Rep2Hee	MER5B	1.12983	hAT-Charlie	DNA	24889	18992	488	449	35	17.2587	4.01969	4.41359
Uw	Rep2Hrcepic	MLT1I	1.22506	ERVL-MaLR	LTR	11077	6859	355	327	27	11.9249	3.41905	4.40914
Uw	Rep1Ag04450	MLT1F1	1.00142	ERVL-MaLR	LTR	3170	2275	134	121	7	1.5512	1.23755	4.40288
Uw	Rep2Hae	MER63A	1	hAT-Blackjack	DNA	3511	2419	101	99	7	1.5723	1.23399	4.39851
Uw	Rep2Hrcepic	LTR2B	15.773	ERV1	LTR	332	234	72	65	9	2.36181	1.51001	4.39612
Uw	Rep1Hl60V2	MSTA	8.4366	ERVL-MaLR	LTR	19740	12106	705	640	92	59.6612	7.35764	4.39527
Uw	Rep1H1es	MER4A1	19.2342	ERV1	LTR	2223	1522	84	78	10	2.7318	1.65389	4.39461
Uw	Rep1Hl60V2	MLT1H	0.860631	ERVL-MaLR	LTR	10060	6304	253	231	41	21.5211	4.43278	4.39428
Uw	Rep2Gm12865	MLT1H	0.888344	ERVL-MaLR	LTR	10060	6304	233	207	28	12.7336	3.4769	4.3908
Uw	Rep1Hrpe	MLT1H	0.989486	ERVL-MaLR	LTR	10060	6304	354	319	18	6.7625	2.55941	4.39067
Uw	Rep1Nb4V2	MLT1N2	1.03559	ERVL-MaLR	LTR	5826	4115	119	113	24	10.5328	3.07221	4.38356
Uw	Rep1Hrpe	MER68	1.04924	ERVL	LTR	1500	1198	95	91	8	1.9311	1.3859	4.37902
Uw	Rep2Hre	MIR3	1.04223	MIR	SINE	90672	71138	2000	1681	67	39.8324	6.21774	4.36937
Uw	Rep2Ag04450	MLT1L	0.924117	ERVL-MaLR	LTR	12033	8680	235	216	10	2.77889	1.6581	4.35505
Uw	Rep1H7es	MER4D1	11.1933	ERV1	LTR	1505	1095	237	211	19	7.4622	2.65079	4.35259
Uw	Rep2Hee	GC_rich	0.767534	Low_complexity	Low_complexity	13637	13295	1990	1662	98	63.8329	7.84994	4.35253
Uw	Rep2Hrcepic	MLT1N2	1.17342	ERVL-MaLR	LTR	5826	4115	166	158	16	5.7469	2.35622	4.3515
Uw	Rep1Gm12865	MamRep1161	1.12497	TcMar	DNA	1743	1446	56	54	11	3.3471	1.75873	4.35138
Uw	Rep1Hee	GC_rich	0.827973	Low_complexity	Low_complexity	13637	13295	2531	2056	117	79.015	8.73318	4.3495
Uw	Rep2Hrcepic	MER5B	1.29713	hAT-Charlie	DNA	24889	18992	547	495	36	18.0093	4.13769	4.348
Uw	Rep2Hnpce	MLT1F1	1.23436	ERVL-MaLR	LTR	3170	2275	170	159	6	1.2187	1.10136	4.34127
Uw	Rep1Ag04450	(TG)n	1.14968	Simple_repeat	Simple_repeat	54843	38289	921	813	24	10.3095	3.15822	4.33489
Uw	Rep1H1es	GA-rich	1.77039	Low_complexity	Low_complexity	15551	10911	272	258	22	9.10577	2.97457	4.33482
Uw	Rep1H1es	LTR9B	31.8848	ERV1	LTR	761	498	130	122	13	4.2491	2.01927	4.33369
Uw	Rep1Hae	MLT1I	0.982688	ERVL-MaLR	LTR	11077	6859	319	294	14	4.65869	2.15775	4.3292
Duke	Gm19239V2	MER57E1	1.91416	ERV1	LTR	505	357	25	21	6	1.2803	1.0941	4.31379
Uw	Rep1Nb4V2	MER51A	2.31759	ERV1	LTR	954	721	88	82	19	7.63619	2.63518	4.31235
Uw	Rep1Ag04450	MLT1K	0.969228	ERVL-MaLR	LTR	18155	13178	421	374	14	4.767	2.14125	4.31196
Uw	Rep1Jurkat	(CA)n	1.23115	Simple_repeat	Simple_repeat	54609	38289	1017	881	122	83.9588	8.8225	4.31184
Uw	Rep2Helas3	L2c	1.18356	L2	LINE	140260	106456	2356	1863	280	219.483	14.0466	4.3083
Uw	Rep1H7es	THE1C	5.54081	ERVL-MaLR	LTR	9831	5631	381	348	27	12.2467	3.42882	4.30274
Uw	Rep2Hee	Tigger3a	4.3054	TcMar-Tigger	DNA	5313	3905	394	386	31	14.8579	3.75325	4.30083
Duke	Gm19238V2	MLT1K	0.960918	ERVL-MaLR	LTR	18155	13178	423	354	41	21.6983	4.49581	4.29326
Uw	Rep2K562	MIRc	1.12278	MIR	SINE	103142	78576	1762	1502	236	182.001	12.5815	4.29189
Uw	Rep2Hrcepic	MLT1F2	1	ERVL-MaLR	LTR	6000	4018	185	175	17	6.36549	2.47894	4.28995
Uw	Rep2Hrcepic	L2b	1.13356	L2	LINE	97454	76002	2398	1941	106	70.6729	8.24325	4.28558
Uw	Rep2Hnpce	Plat_L3	1.0887	CR1	LINE	3696	2847	165	159	6	1.231	1.11336	4.28345
Uw	Rep2Gm12865	MLT1F1	0.771789	ERVL-MaLR	LTR	3170	2275	97	88	15	5.41081	2.24141	4.27819
Uw	Rep2Hnpce	Tigger15a	1.14429	TcMar-Tigger	DNA	5065	4215	171	162	6	1.2462	1.11387	4.26783
Uw	Rep2Hee	MLT1L	1.13404	ERVL-MaLR	LTR	12033	8680	340	318	27	12.2207	3.47249	4.2561
Uw	Rep1Hae	MER63A	1.05093	hAT-Blackjack	DNA	3511	2419	106	103	7	1.6324	1.26128	4.25568
Uw	Rep1Hrpe	MER21C	1.59055	ERVL	LTR	5451	4136	274	249	15	5.2873	2.28278	4.25477
Uw	Rep1Hrcepic	Eulor5A	2.15456	DNA?	DNA?	124	74	20	18	4	0.6509	0.787459	4.25305
Uw	Rep2Hae	MER77	1.80569	ERVL	LTR	1299	851	61	59	5	0.945901	0.955962	4.24086
Uw	Rep1Hl60V2	MLT1J	1.35182	ERVL-MaLR	LTR	15241	11076	472	425	65	39.6786	5.97167	4.24026
Uw	Rep2Gm12865	MER91A	1.3527	hAT-Tip100	DNA	3565	2792	83	79	14	4.85029	2.15878	4.23836
Uw	Rep1Nb4V2	(TCC)n	1.59244	Simple_repeat	Simple_repeat	1169	979	74	71	17	6.647	2.44426	4.23564
Uw	Rep2Ag04450	MER63A	1.15576	hAT-Blackjack	DNA	3511	2419	77	73	5	0.935801	0.960608	4.23086
Uw	Rep2Ag04450	(TG)n	1.15079	Simple_repeat	Simple_repeat	54843	38289	933	821	24	10.4989	3.19127	4.23063
Uw	Rep1H7es	LTR16D	1.55788	ERVL	LTR	1113	672	49	47	7	1.6483	1.26561	4.22855
Uw	Rep1H7es	MER4D	6.42799	ERV1	LTR	1319	924	184	169	16	5.9318	2.38476	4.22189
Uw	Rep1Nhlf	LTR24	1.2327	ERV1	LTR	313	213	31	30	3	0.3809	0.620366	4.22186
Duke	H9es	MER5A	1.25088	hAT-Charlie	DNA	34704	26396	592	543	37	19.0593	4.24972	4.22161
Uw	Rep2Hnpce	MER5A	1.01097	hAT-Charlie	DNA	34704	26396	667	619	14	4.72879	2.19726	4.21945
Uw	Rep1H7es	(CCCCCG)n	1.30786	Simple_repeat	Simple_repeat	179	174	47	47	7	1.6507	1.26833	4.21761
Uw	Rep1Saec	MER5A1	1.48982	hAT-Charlie	DNA	15819	11875	417	395	24	10.435	3.21894	4.21412
Uw	Rep1Hrcepic	MLT1I	1.18092	ERVL-MaLR	LTR	11077	6859	357	324	26	11.7761	3.3781	4.21062
Duke	H9es	MER5A1	1.85219	hAT-Charlie	DNA	15819	11875	357	336	26	11.7955	3.37681	4.20649
Uw	Rep1Hnpce	MLT1F1	1.10154	ERVL-MaLR	LTR	3170	2275	188	169	6	1.2891	1.12011	4.20575
Uw	Rep2K562	LTR8A	1.49727	ERV1	LTR	2801	1976	139	129	31	15.5401	3.67929	4.20186
Uw	Rep1H1es	MSTA-int	9.9612	ERVL-MaLR	LTR	3165	1644	88	84	10	2.9547	1.67772	4.19932
Uw	Rep1Cmk	MLT1J2	1.26023	ERVL-MaLR	LTR	6868	4337	172	161	18	7.16049	2.58422	4.19449
Uw	Rep1Hrpe	Eulor8	3.53692	TcMar?	DNA	148	52	9	9	2	0.1906	0.431614	4.19218
Uw	Rep2Hrpe	MER68	0.978832	ERVL	LTR	1500	1198	81	78	7	1.6793	1.27091	4.18652
Uw	Rep2Hcpe	(TG)n	1.17124	Simple_repeat	Simple_repeat	54843	38289	1143	998	27	12.4214	3.48752	4.18022
Uw	Rep2K562	MIRb	1.09164	MIR	SINE	224683	170257	3498	2612	385	315.538	16.6456	4.17299
Uw	Rep1Saec	(CAGCC)n	1.15276	Simple_repeat	Simple_repeat	257	223	15	15	3	0.4013	0.623295	4.16929
Uw	Rep1Jurkat	MER51A	4.59788	ERV1	LTR	954	721	174	162	31	15.4982	3.71908	4.16818
Uw	Rep2Gm12865	MER57E1	3.24622	ERV1	LTR	505	357	54	49	10	3.0141	1.67856	4.16184
Uw	Rep1H7es	MER4B	10.9587	ERV1	LTR	1725	1293	210	201	18	7.08591	2.62352	4.1601
Uw	Rep2Hrpe	MER72B	0.880919	ERV1	LTR	183	126	10	9	2	0.1966	0.434474	4.15076
Uw	Rep2Nb4	GC_rich	1.51595	Low_complexity	Low_complexity	13637	13295	2899	2221	263	206.94	13.5393	4.14056
Uw	Rep1Hrpe	MER72B	0.816483	ERV1	LTR	183	126	9	9	2	0.1954	0.436392	4.13527
Uw	Rep1Hrpe	MLT1J2	0.922152	ERVL-MaLR	LTR	6868	4337	218	203	13	4.3415	2.09631	4.13035
Uw	Rep2Nb4	(CCG)n	1.47075	Simple_repeat	Simple_repeat	1237	1203	233	224	39	20.8306	4.39956	4.12981
Uw	Rep2Helas3	MIRc	1.13757	MIR	SINE	103142	78576	1679	1447	222	170.366	12.5152	4.12572
Uw	Rep1Nb4V2	MSTB1	1.87958	ERVL-MaLR	LTR	5032	3311	110	105	22	9.77524	2.96833	4.11839
Uw	Rep1H7es	MSTA-int	12.8031	ERVL-MaLR	LTR	3165	1644	200	189	17	6.63851	2.51596	4.11831
Uw	Rep2Hnpce	L2c	1.10196	L2	LINE	140260	106456	2875	2227	34	17.053	4.12652	4.10684
Uw	Rep2Hae	LTR35	1.56179	ERV1	LTR	118	91	12	12	2	0.196	0.440685	4.09363
Uw	Rep1H7es	LTR9B	25.3545	ERV1	LTR	761	498	174	159	15	5.58359	2.30103	4.09226
Uw	Rep2Hee	MLT1M	1.03962	ERVL-MaLR	LTR	2945	2222	95	90	11	3.4825	1.83756	4.09102
Uw	Rep1Nhlf	LTR67B	1.12946	ERVL	LTR	3725	2547	120	105	6	1.3241	1.14472	4.08475
Uw	Rep2Hrpe	LTR90A	1.18544	LTR	LTR	400	274	20	19	3	0.407	0.635131	4.08262
Uw	Rep1H7es	MER11C	57.1768	ERVK	LTR	849	574	113	113	12	3.9604	1.97054	4.07989
Uw	Rep1Hae	MLT1H	1.00497	ERVL-MaLR	LTR	10060	6304	355	314	14	4.97321	2.22115	4.06402
Uw	Rep2Nb4	LTR12F	4.04044	ERV1	LTR	628	390	17	15	6	1.3953	1.13374	4.06152
Uw	Rep2Nhdfneo	L3	1	CR1	LINE	44803	33272	1011	866	32	15.9139	3.96737	4.0546
Uw	Rep2Nb4	(CGG)n	1.44307	Simple_repeat	Simple_repeat	1220	1190	198	190	34	17.7177	4.02368	4.04663
Uw	Rep2Ag04450	MIR3	0.985754	MIR	SINE	90672	71138	1681	1420	35	18.0798	4.18358	4.04442
Uw	Rep1Cmk	MamSINE1	0.567072	tRNA	SINE	1657	1272	40	39	7	1.7456	1.30056	4.04011
Uw	Rep1Nb4V2	(GGA)n	1.58522	Simple_repeat	Simple_repeat	1084	913	91	87	19	8.13188	2.69122	4.03837
Uw	Rep1Saec	LTR16A1	1.42827	ERVL	LTR	2808	1757	81	81	8	2.1433	1.4503	4.03826
Uw	Rep2Gm12865	(TCC)n	0.994537	Simple_repeat	Simple_repeat	1169	979	52	50	10	3.0925	1.71086	4.03744
Uw	Rep1Gm12865	G-rich	1.09499	Low_complexity	Low_complexity	9668	8203	619	580	59	35.6802	5.77847	4.03564
Uw	Rep2Ag09319	(TG)n	1.14159	Simple_repeat	Simple_repeat	54843	38289	855	763	22	9.63462	3.06424	4.03538
Uw	Rep1Hrcepic	MamRep434	1.60953	TcMar-Tigger	DNA	2125	1607	63	61	8	2.19739	1.438	4.0352
Duke	Gm12891V2	MIRc	1.13567	MIR	SINE	103142	78576	1895	1443	126	88.8147	9.22835	4.02947
Uw	Rep2Hrcepic	L3	1.05824	CR1	LINE	44803	33272	1092	935	57	34.0476	5.70873	4.02058
Uw	Rep1Ag09319	L4	1.12687	RTE	LINE	16791	12440	308	281	11	3.5729	1.84955	4.01563
Uw	Rep1Ag04450	L3b	1.11462	CR1	LINE	6907	5264	173	167	8	2.1618	1.45527	4.01176
Uw	Rep1Nhlf	MIRc	1.00262	MIR	SINE	103142	78576	2158	1711	40	21.5202	4.62176	3.99843
Uw	Rep1H7es	LTR48B	6.05278	ERV1	LTR	1009	623	52	50	7	1.7681	1.3087	3.99778
Uw	Rep1Hae	Charlie20a	0.946641	hAT-Charlie	DNA	843	659	30	26	3	0.4211	0.645148	3.99738
Uw	Rep1Hrcepic	MER63A	1.84367	hAT-Blackjack	DNA	3511	2419	166	156	15	5.67302	2.33474	3.99487
Uw	Rep1Ag04450	MLT1J2	0.956819	ERVL-MaLR	LTR	6868	4337	155	140	7	1.7685	1.31304	3.98425
Uw	Rep2Hae	(TC)n	1.06009	Simple_repeat	Simple_repeat	9557	6438	173	164	9	2.6242	1.60045	3.98376
Uw	Rep1Hrcepic	MER117	0.976119	hAT-Charlie	DNA	4467	3327	119	113	12	4.11529	1.98484	3.97246
Uw	Rep1Nb4V2	MLT1L	1.03341	ERVL-MaLR	LTR	12033	8680	254	232	39	21.5745	4.3888	3.97046
Uw	Rep2Hae	MLT1H2	1.12353	ERVL-MaLR	LTR	4734	3052	145	136	8	2.1761	1.47081	3.95964
Uw	Rep1Gm12865	MER57E1	3.57533	ERV1	LTR	505	357	57	52	10	3.2112	1.71642	3.95522
Uw	Rep2Hrpe	L4	1.06943	RTE	LINE	16791	12440	375	350	18	7.4065	2.68421	3.9466
Uw	Rep1H7es	MLT1J	1.00972	ERVL-MaLR	LTR	15241	11076	568	504	34	17.7055	4.13492	3.94072
Uw	Rep2Hcpe	(CG)n	0.967456	Simple_repeat	Simple_repeat	160	136	36	35	3	0.431	0.65229	3.93843
Uw	Rep1Ag04450	MLT1H	1.02194	ERVL-MaLR	LTR	10060	6304	268	243	10	3.0861	1.75904	3.9305
Uw	Rep1Hae	MER117	0.956166	hAT-Charlie	DNA	4467	3327	129	114	7	1.7941	1.32924	3.91644
Uw	Rep1Jurkat	(GA)n	1.36263	Simple_repeat	Simple_repeat	9510	6408	191	183	33	17.3902	3.98799	3.91421
Uw	Rep1H7es	MER4A1	36.1332	ERV1	LTR	2223	1522	239	213	18	7.49891	2.68536	3.9105
Uw	Rep2Hrcepic	Eulor5A	2.36737	DNA?	DNA?	124	74	23	20	4	0.726199	0.837559	3.90874
Uw	Rep1Hee	MLT1L	1.04584	ERVL-MaLR	LTR	12033	8680	369	340	27	13.1115	3.55653	3.90506
Uw	Rep1Hrpe	MLT1I	1.05216	ERVL-MaLR	LTR	11077	6859	348	320	17	6.85831	2.60383	3.89492
Uw	Rep1H7es	MER41A	2.70946	ERV1	LTR	2534	1951	222	201	17	7.0163	2.56353	3.89452
Uw	Rep2Helas3	L2b	1.17331	L2	LINE	97454	76002	1769	1488	224	175.233	12.5245	3.89376
Uw	Rep1Hae	LTR50	0.886919	ERVL	LTR	2615	1675	100	88	6	1.4091	1.18164	3.88519
Uw	Rep2Nhdfneo	MARNA	1.37348	TcMar-Mariner	DNA	3341	2689	101	98	7	1.8218	1.33342	3.88339
Uw	Rep1Hrcepic	MER81	1.35807	hAT-Blackjack	DNA	3654	2717	89	88	10	3.1809	1.75627	3.88271
Uw	Rep1Hrpe	LTR90A	1.24522	LTR	LTR	400	274	22	21	3	0.4444	0.658445	3.88126
Uw	Rep2Hee	LTR16A	1.2412	ERVL	LTR	6930	4152	141	136	14	5.23931	2.25959	3.87712
Uw	Rep1Hrcepic	MER5B	1.31439	hAT-Charlie	DNA	24889	18992	563	510	35	18.563	4.24113	3.87561
Uw	Rep2Ag09319	Plat_L3	1.08776	CR1	LINE	3696	2847	147	141	7	1.7852	1.34694	3.8716
Uw	Rep1Nhlf	UCON29	1	PiggyBac?	DNA	240	152	17	17	2	0.2153	0.46105	3.87095
Uw	Rep1Hl60V2	LTR77	7.79728	ERV1	LTR	150	49	13	12	5	1.1258	1.00233	3.86518
Uw	Rep2Nb4	MLT1L	0.949669	ERVL-MaLR	LTR	12033	8680	223	202	35	18.8107	4.18922	3.8645
Uw	Rep1Jurkat	AmnSINE1	0.582612	Deu	SINE	1115	763	48	46	12	4.3869	1.97393	3.85683
Uw	Rep2Hrpe	(T)n	0.993877	Simple_repeat	Simple_repeat	13549	10174	206	197	12	4.1874	2.02606	3.85606
Uw	Rep2Nhlf	UCON29	1.03451	PiggyBac?	DNA	240	152	17	17	2	0.2169	0.462467	3.85562
Uw	Rep1Hnpce	(TG)n	1.04919	Simple_repeat	Simple_repeat	54843	38289	1134	977	18	7.499	2.72487	3.85376
Uw	Rep2K562	LTR6A	15.8083	ERV1	LTR	271	185	29	28	10	3.35179	1.72868	3.84583
Uw	Rep1H7es	PRIMA4_LTR	6.91388	ERV1	LTR	347	239	22	21	4	0.7463	0.84641	3.84412
Uw	Rep2Hee	(TGAG)n	2.58179	Simple_repeat	Simple_repeat	541	437	38	38	6	1.4582	1.18194	3.84265
Uw	Rep1H7es	MER72	1.44035	ERV1	LTR	767	532	43	42	6	1.4526	1.18427	3.83983
Uw	Rep1Hae	MLT1H2	1.11682	ERVL-MaLR	LTR	4734	3052	158	145	8	2.2978	1.49062	3.82539
Duke	Gm18507	(TG)n	1.19281	Simple_repeat	Simple_repeat	54843	38289	688	561	56	34.479	5.62883	3.82334
Uw	Rep1Ag09319	MER44C	1.0231	TcMar-Tigger	DNA	850	601	64	60	4	0.742802	0.852245	3.8219
Uw	Rep2Helas3	MIR3	1.09395	MIR	SINE	90672	71138	1649	1388	209	163.322	11.962	3.81861
Uw	Rep1Nb4V2	MSTA	4.08653	ERVL-MaLR	LTR	19740	12106	313	293	46	27.2372	4.91477	3.81764
Uw	Rep1H7es	LTR78	1.30225	ERV1	LTR	4774	3067	182	169	15	5.91291	2.38376	3.81209
Uw	Rep2Ag09319	(CA)n	1.11253	Simple_repeat	Simple_repeat	54609	38289	775	694	20	8.81209	2.93576	3.81091
Uw	Rep1H7es	LTR33A	2.70441	ERVL	LTR	2019	1264	150	136	13	4.7552	2.16544	3.80744
Uw	Rep1Nb4V2	(CCG)n	1.33522	Simple_repeat	Simple_repeat	1237	1203	214	206	35	19.2233	4.14561	3.80565
Uw	Rep1H7es	(TC)n	0.805512	Simple_repeat	Simple_repeat	9557	6438	177	168	15	5.88659	2.39581	3.80389
Uw	Rep2Hae	LTR5B	5.34886	ERVK	LTR	423	364	72	67	5	1.0814	1.03076	3.80165
Duke	Gm18507	MER57E1	4.22756	ERV1	LTR	505	357	35	31	7	1.9333	1.33335	3.79998
Uw	Rep1Hl60V2	THE1C	4.6527	ERVL-MaLR	LTR	9831	5631	247	236	39	21.9943	4.47588	3.79941
Uw	Rep2Hre	MER72B	2.09181	ERV1	LTR	183	126	21	20	3	0.465099	0.667253	3.79901
Uw	Rep1Jurkat	LTR33	1.66556	ERVL	LTR	9216	6087	239	216	37	20.5764	4.32694	3.79567
Uw	Rep2Nb4	MSTA	3.57056	ERVL-MaLR	LTR	19740	12106	253	237	39	22.1053	4.4525	3.79443
Uw	Rep1Hcpe	(CG)n	0.813964	Simple_repeat	Simple_repeat	160	136	36	36	3	0.4549	0.671423	3.7906
Uw	Rep2Nb4	AmnSINE1	0.659214	Deu	SINE	1115	763	47	47	12	4.37709	2.01244	3.78789
Uw	Rep1Ag10803	MIRc	0.925552	MIR	SINE	103142	78576	1748	1415	43	24.7301	4.84089	3.77407
Uw	Rep1Cmk	(TG)n	1.36338	Simple_repeat	Simple_repeat	54843	38289	966	835	60	37.1351	6.07226	3.76547
Uw	Rep2Ag10803	MER121	2.85886	TcMar?	DNA	926	469	91	83	6	1.4579	1.20747	3.76168
Uw	Rep1Hl60V2	LTR13	1.22119	ERVK	LTR	492	424	107	99	20	9.21942	2.87341	3.75184
Uw	Rep1Hrpe	MLT1L	0.991562	ERVL-MaLR	LTR	12033	8680	347	304	16	6.49191	2.53456	3.75138
Uw	Rep2Ag10803	MER58A	1.13885	hAT-Charlie	DNA	13460	9832	366	341	15	6.00302	2.40124	3.74681
Uw	Rep1Hnpce	L2c	1.13479	L2	LINE	140260	106456	3500	2623	37	20.1049	4.512	3.74449
Uw	Rep1Hl60V2	MLT1N2	0.895795	ERVL-MaLR	LTR	5826	4115	119	106	21	9.87559	2.97444	3.74
Uw	Rep1Hae	LTR35	2.0712	ERV1	LTR	118	91	16	15	2	0.2323	0.472821	3.73863
Uw	Rep2Ag04450	(CAG)n	1.18659	Simple_repeat	Simple_repeat	866	741	60	60	4	0.7584	0.867817	3.73535
Duke	Gm18507	(GGGGA)n	1.19699	Simple_repeat	Simple_repeat	722	609	25	25	6	1.5502	1.1914	3.73495
Uw	Rep2Hnpce	Tigger9b	1.45005	TcMar-Tigger	DNA	763	555	31	30	2	0.2259	0.47507	3.73439
Uw	Rep2Hrpe	MER135	1.42941	DNA	DNA	830	558	44	37	4	0.7827	0.862297	3.73108
Uw	Rep1Jurkat	MLT1N2	1.15247	ERVL-MaLR	LTR	5826	4115	150	138	26	13.1721	3.44045	3.72857
Uw	Rep2Nhlf	LTR13	0.618811	ERVK	LTR	492	424	62	60	4	0.748903	0.872655	3.72552
Uw	Rep1Hae	LTR5B	5.65723	ERVK	LTR	423	364	77	69	5	1.0998	1.04716	3.72455
Uw	Rep1Gm12865	(TCC)n	0.906537	Simple_repeat	Simple_repeat	1169	979	47	47	9	2.8882	1.64097	3.72451
Uw	Rep1Hnpce	MER5A1	1	hAT-Charlie	DNA	15819	11875	322	304	8	2.35971	1.52117	3.70788
Uw	Rep1Ag10803	(TG)n	1.02472	Simple_repeat	Simple_repeat	54843	38289	927	811	28	14.2265	3.71844	3.70412
Uw	Rep2Ag04450	MER91C	0.753394	hAT-Tip100	DNA	1613	1222	38	37	3	0.4735	0.682308	3.70287
Uw	Rep1Hl60V2	(TCC)n	2.03392	Simple_repeat	Simple_repeat	1169	979	111	106	21	9.85201	3.01122	3.70215
Uw	Rep1Jurkat	MLT2F	1.18875	ERVL	LTR	1922	1063	46	42	11	3.99522	1.89276	3.70084
Uw	Rep1Hrcepic	MamSINE1	1.13362	tRNA	SINE	1657	1272	98	94	10	3.3694	1.79351	3.697
Uw	Rep1Ag09319	MIR3	0.98225	MIR	SINE	90672	71138	1495	1289	31	16.2793	3.9825	3.69634
Uw	Rep1Gm12865	MLT1I	0.982951	ERVL-MaLR	LTR	11077	6859	238	220	27	13.6061	3.62448	3.69539
Duke	Gm18507	(GGA)n	1.06821	Simple_repeat	Simple_repeat	1084	913	65	63	11	3.9072	1.91947	3.6952
Uw	Rep2K562	MER61E	8.77033	ERV1	LTR	323	174	46	42	13	5.09959	2.1382	3.69489
Uw	Rep1H7es	MER63A	0.983239	hAT-Blackjack	DNA	3511	2419	131	126	12	4.4273	2.04996	3.69406
Uw	Rep1Gm12865	LTR67B	1.15126	ERVL	LTR	3725	2547	89	81	13	5.02299	2.16307	3.68781
Uw	Rep1H7es	MER101B	2.31371	ERV1	LTR	258	112	15	14	3	0.4825	0.682891	3.68653
Uw	Rep1H1es	MER5A1	1.87579	hAT-Charlie	DNA	15819	11875	399	372	26	13.0201	3.52101	3.68641
Uw	Rep2Ag10803	(TG)n	1.13593	Simple_repeat	Simple_repeat	54843	38289	1068	928	31	16.3072	3.98726	3.68494
Uw	Rep2Hrcepic	LTR16A1	1.34865	ERVL	LTR	2808	1757	84	79	9	2.87149	1.66351	3.68409
Uw	Rep1Hae	LTR90A	0.999696	LTR	LTR	400	274	15	15	2	0.2364	0.479101	3.68106
Uw	Rep2Gm12865	G-rich	1.16095	Low_complexity	Low_complexity	9668	8203	676	633	61	38.9338	5.9946	3.68102
Uw	Rep2Hrpe	CR1_Mam	1.01796	CR1	LINE	1721	1398	54	52	5	1.1321	1.05174	3.67762
Uw	Rep1Hl60V2	MLT1K	0.940272	ERVL-MaLR	LTR	18155	13178	451	394	58	36.7239	5.79386	3.67219
Uw	Rep1Hee	Tigger3a	3.94932	TcMar-Tigger	DNA	5313	3905	418	410	30	15.8423	3.85733	3.67033
Uw	Rep2Hae	LTR4	1.49511	ERV1	LTR	96	67	17	15	2	0.2358	0.481478	3.66413
Uw	Rep1Jurkat	LTR62	4.98473	ERVL	LTR	316	225	28	26	8	2.493	1.50352	3.66274
Uw	Rep1Hnpce	LTR8	1.16506	ERV1	LTR	3537	2506	164	149	5	1.1308	1.05726	3.65964
Uw	Rep2Nb4	MLT1F1	1.04728	ERVL-MaLR	LTR	3170	2275	123	113	22	10.5317	3.13487	3.65831
Uw	Rep1Nhlf	MLT1F1	1.29067	ERVL-MaLR	LTR	3170	2275	207	192	8	2.4051	1.53435	3.64643
Uw	Rep1H7es	MLT1I	0.784875	ERVL-MaLR	LTR	11077	6859	325	298	22	10.4846	3.15917	3.64507
Duke	HuvecV2	L2b	0.955071	L2	LINE	97454	76002	1910	1526	54	33.2222	5.71027	3.63867
Uw	Rep1Cmk	LTR33A_	1.72945	ERVL	LTR	1656	1042	47	45	7	2.0144	1.3709	3.63675
Uw	Rep1Hae	LTR40a	1.50847	ERVL	LTR	1969	1120	54	50	4	0.787299	0.883819	3.63502
Uw	Rep1Ag09319	MER121	3.81998	TcMar?	DNA	926	469	99	89	5	1.1267	1.06572	3.63444
Uw	Rep2K562	LTR15	42.6884	ERV1	LTR	271	219	84	78	20	9.45402	2.90433	3.63113
Uw	Rep2Hae	MER58A	1.14007	hAT-Charlie	DNA	13460	9832	404	382	15	6.0816	2.45669	3.63025
Uw	Rep1Hrpe	MER135	1.35156	DNA	DNA	830	558	45	38	4	0.795801	0.884296	3.62344
Uw	Rep1Hre	MER72B	1.98328	ERV1	LTR	183	126	23	21	3	0.4882	0.69362	3.62129
Uw	Rep2Hrcepic	MER5A1	1.27032	hAT-Charlie	DNA	15819	11875	382	363	26	13.2173	3.53468	3.61638
Uw	Rep2Nb4	MER51A	2.02606	ERV1	LTR	954	721	74	68	15	6.33648	2.39617	3.61556
Uw	Rep1Jurkat	MLT1H	0.832436	ERVL-MaLR	LTR	10060	6304	245	222	37	21.1862	4.37586	3.61387
Uw	Rep1Hcpe	MIRc	0.984031	MIR	SINE	103142	78576	2207	1783	39	22.1631	4.66597	3.60845
Uw	Rep1Hrpe	G-rich	0.786306	Low_complexity	Low_complexity	9668	8203	686	651	27	13.8472	3.64528	3.60818
Uw	Rep2Ag04450	MLT1F1	1	ERVL-MaLR	LTR	3170	2275	130	121	6	1.53	1.23938	3.60665
Uw	Rep2Hrpe	(CA)n	1.05803	Simple_repeat	Simple_repeat	54609	38289	1008	880	34	18.66	4.25364	3.60633
Duke	Gm12878V3	(CA)n	0.934581	Simple_repeat	Simple_repeat	54609	38289	481	412	43	25.2593	4.92119	3.60496
Uw	Rep1Hrpe	MLT1J1	0.938724	ERVL-MaLR	LTR	4907	2964	143	135	9	2.8974	1.69468	3.60103
Uw	Rep1Hcpe	UCON26	1.74392	Unknown	Unknown	206	91	23	20	2	0.2467	0.487301	3.59798
Uw	Rep1Gm12865	MLT1H	0.951651	ERVL-MaLR	LTR	10060	6304	247	217	26	13.3438	3.51845	3.59709
Uw	Rep2Hrpe	L3b	0.976143	CR1	LINE	6907	5264	194	186	11	3.95271	1.96017	3.59525
Uw	Rep2Gm12865	MER44C	0.499963	TcMar-Tigger	DNA	850	601	36	33	7	2.0218	1.3851	3.59412
Uw	Rep1H7es	MSTB	2.98347	ERVL-MaLR	LTR	8509	5514	284	264	20	9.22321	3.00158	3.59037
Uw	Rep1Hee	MLT1M	0.972788	ERVL-MaLR	LTR	2945	2222	110	104	11	3.98201	1.95577	3.58836
Uw	Rep1Hnpce	L2b	1.0711	L2	LINE	97454	76002	2458	1968	29	15.0762	3.88263	3.58618
Uw	Rep2Hrcepic	Tigger15a	1.09625	TcMar-Tigger	DNA	5065	4215	165	155	14	5.6292	2.33522	3.58458
Uw	Rep1H1es	(CG)n	1.34499	Simple_repeat	Simple_repeat	160	136	44	44	6	1.5511	1.24151	3.58346
Uw	Rep1Hae	LTR4	1.46099	ERV1	LTR	96	67	18	16	2	0.2468	0.489403	3.58233
Uw	Rep2Ag10803	L3b	1.30642	CR1	LINE	6907	5264	237	223	11	3.9578	1.96915	3.57627
Uw	Rep2Hae	LTR90A	1.02304	LTR	LTR	400	274	15	15	2	0.2459	0.491179	3.5712
Uw	Rep2Hae	LTR40a	1.46747	ERVL	LTR	1969	1120	52	50	4	0.808498	0.894376	3.56841
Uw	Rep2Hrcepic	HY1	2.31026	scRNA	scRNA	437	409	14	14	3	0.5026	0.700743	3.56393
Uw	Rep1Ag10803	L3b	1.16129	CR1	LINE	6907	5264	211	198	10	3.4754	1.83225	3.56098
Duke	H9es	MER4D	5.83179	ERV1	LTR	1319	924	103	98	10	3.4567	1.84235	3.5516
Uw	Rep1Jurkat	MER34A1	1.41926	ERV1	LTR	772	540	25	22	7	2.09511	1.38378	3.54457
Uw	Rep1Saec	MER102c	1.09643	hAT-Charlie	DNA	3477	2673	80	77	7	2.058	1.39487	3.54298
Uw	Rep1Jurkat	LTR36	4.80075	ERV1	LTR	485	371	28	27	8	2.59209	1.52962	3.53545
Uw	Rep2K562	LTR36	4.87986	ERV1	LTR	485	371	24	22	8	2.64031	1.51616	3.53504
Duke	H9es	C-rich	1.36156	Low_complexity	Low_complexity	9429	7982	1463	1256	67	44.0879	6.48349	3.53392
Uw	Rep2Hrcepic	MLT1M	1.12143	ERVL-MaLR	LTR	2945	2222	117	112	11	4.05599	1.96675	3.53071
Uw	Rep2Hrcepic	PABL_B	4.67221	ERV1	LTR	369	244	35	33	5	1.191	1.07918	3.52951
Uw	Rep2Ag09319	MER44D	1	TcMar-Tigger	DNA	750	535	42	40	3	0.4999	0.708696	3.52775
Uw	Rep1Ag09319	(CG)n	1.25752	Simple_repeat	Simple_repeat	160	136	40	40	3	0.5022	0.709821	3.51892
Uw	Rep1Hnpce	LTR10D	1.86354	ERV1	LTR	192	143	11	9	1	0.0702	0.264347	3.51734
Uw	Rep1H1es	MER91B	0.987589	hAT-Tip100	DNA	1606	1267	61	58	7	2.0418	1.41013	3.51613
Uw	Rep2Ag10803	MER131	1.41586	SINE?	SINE?	422	277	14	14	2	0.2519	0.497466	3.51401
Duke	H9es	MER20	1.12527	hAT-Charlie	DNA	16693	12926	445	422	28	14.8178	3.75284	3.51259
Uw	Rep2Hnpce	MIRc	1.02599	MIR	SINE	103142	78576	1921	1570	24	12.0327	3.41053	3.50893
Uw	Rep2Ag04450	MLT1J1	0.937511	ERVL-MaLR	LTR	4907	2964	98	94	5	1.1966	1.08484	3.50597
Uw	Rep2K562	LTR65	2.93899	ERV1	LTR	462	355	37	35	11	4.24789	1.92609	3.5056
Uw	Rep1H7es	LTR40a	1.71672	ERVL	LTR	1969	1120	76	72	8	2.52429	1.56303	3.50326
Uw	Rep1Hrpe	MLT1E1A	1.40298	ERVL-MaLR	LTR	3365	1982	107	97	7	2.0504	1.41565	3.49635
Uw	Rep2Hae	MER72B	1.14036	ERV1	LTR	183	126	16	16	2	0.2539	0.499659	3.49458
Uw	Rep2Hrpe	AmnSINE2	1.26921	Deu	SINE	152	100	12	12	2	0.256501	0.499332	3.49167
Uw	Rep1H7es	MER34A1	2.24153	ERV1	LTR	772	540	51	46	6	1.6151	1.25678	3.48898
Uw	Rep1Hrcepic	MER5A1	1.27502	hAT-Charlie	DNA	15819	11875	388	373	26	13.5821	3.56235	3.48587
Uw	Rep2Hae	MLT1L	1.08584	ERVL-MaLR	LTR	12033	8680	356	324	13	5.16309	2.24896	3.48468
Uw	Rep1Ag04450	MamSINE1	0.966925	tRNA	SINE	1657	1272	67	66	4	0.836599	0.909385	3.47862
Uw	Rep2Hcpe	X6B_LINE	1.32979	CR1	LINE	432	277	21	21	2	0.2572	0.501272	3.47676
Uw	Rep1Jurkat	Tigger1	2.53997	TcMar-Tigger	DNA	12010	8511	441	381	56	36.3431	5.65547	3.47573
Uw	Rep1Hae	MER91B	0.769766	hAT-Tip100	DNA	1606	1267	90	78	5	1.2257	1.08604	3.47529
Uw	Rep1Hae	MER72B	1.11434	ERV1	LTR	183	126	16	16	2	0.2511	0.503462	3.47375
Uw	Rep2Ag09319	(CG)n	1.379	Simple_repeat	Simple_repeat	160	136	41	40	3	0.510501	0.717036	3.47193
Duke	Gm12891V2	L2b	1.13643	L2	LINE	97454	76002	2342	1596	131	98.0655	9.49139	3.46994
Uw	Rep2Ag09319	MER44C	1.12679	TcMar-Tigger	DNA	850	601	71	68	4	0.836999	0.913079	3.4641
Uw	Rep1Ag04450	(TCCC)n	1.24262	Simple_repeat	Simple_repeat	1347	1085	42	41	3	0.5205	0.715843	3.46375
Duke	H9es	GA-rich	1.1484	Low_complexity	Low_complexity	15551	10911	400	365	25	12.7928	3.52535	3.46268
Uw	Rep2Nhdfneo	MIR3	0.908397	MIR	SINE	90672	71138	1836	1525	46	27.9851	5.20418	3.46161
Uw	Rep1Hae	MLT1L	1.08425	ERVL-MaLR	LTR	12033	8680	356	326	13	5.19109	2.25612	3.46121
Uw	Rep2Nhlf	MLT1G	1.19192	ERVL-MaLR	LTR	2833	1865	106	96	5	1.2158	1.09341	3.46091
Uw	Rep1H7es	MLT1K	1.31147	ERVL-MaLR	LTR	18155	13178	937	778	45	27.3573	5.10692	3.45467
Uw	Rep1Hnpce	MLT1J	1.00583	ERVL-MaLR	LTR	15241	11076	431	398	9	3.03369	1.72751	3.45371
Uw	Rep1Hrcepic	PABL_B	4.75888	ERV1	LTR	369	244	35	33	5	1.2283	1.09211	3.45359
Uw	Rep2Hee	MER117	1.25314	hAT-Charlie	DNA	4467	3327	148	138	13	5.29672	2.23508	3.44654
Uw	Rep2Nhdfneo	MLT1I	0.846448	ERVL-MaLR	LTR	11077	6859	241	224	11	4.09491	2.00458	3.44466
Uw	Rep1Hrpe	AmnSINE2	1.15894	Deu	SINE	152	100	12	12	2	0.2556	0.507045	3.44033
Uw	Rep2Nhdfneo	AmnSINE2	1.48194	Deu	SINE	152	100	14	14	2	0.2616	0.505956	3.43587
Uw	Rep2Hrcepic	MER72B	2.36432	ERV1	LTR	183	126	25	24	4	0.8632	0.91311	3.43529
Uw	Rep1Hrcepic	MLT1F2	1.09418	ERVL-MaLR	LTR	6000	4018	209	195	16	7.07121	2.60339	3.42969
Uw	Rep2Hae	MER91B	0.818435	hAT-Tip100	DNA	1606	1267	86	78	5	1.2151	1.10415	3.42787
Uw	Rep1Hrpe	MLT2D	1.53458	ERVL	LTR	4502	2841	108	100	7	2.0982	1.43303	3.42058
Uw	Rep1Hrpe	MLT1K	0.936074	ERVL-MaLR	LTR	18155	13178	567	509	22	10.8693	3.25562	3.41892
Uw	Rep1H7es	MLT1J1	0.884099	ERVL-MaLR	LTR	4907	2964	136	133	12	4.68711	2.13991	3.41738
Uw	Rep2Gm12865	LTR88b	1.16644	Gypsy?	LTR	1628	995	37	35	7	2.14859	1.42046	3.41537
Uw	Rep1Hrcepic	MER77	2.08836	ERVL	LTR	1299	851	63	58	7	2.14109	1.42267	3.41535
Uw	Rep1Nb4V2	G-rich	1.21116	Low_complexity	Low_complexity	9668	8203	671	617	82	57.4857	7.178	3.41519
Uw	Rep1Hcpe	L2b	1	L2	LINE	97454	76002	2352	1897	40	23.6559	4.7883	3.41334
Uw	Rep1Hee	MER61C	5.16456	ERV1	LTR	305	175	49	43	6	1.6583	1.27228	3.41253
Uw	Rep1Hrpe	LTR10D	4.50396	ERV1	LTR	192	143	25	25	3	0.534901	0.72252	3.41181
Uw	Rep1Jurkat	MER44A	5.79993	TcMar-Tigger	DNA	2351	1735	62	57	13	5.45849	2.21327	3.40741
Uw	Rep1Ag10803	MER117	1.18146	hAT-Charlie	DNA	4467	3327	133	120	7	2.1055	1.43708	3.40587
Uw	Rep1Ag09319	MER44D	1.06127	TcMar-Tigger	DNA	750	535	46	42	3	0.530099	0.727424	3.39541
Uw	Rep1Ag04450	MLT1F	0.939997	ERVL-MaLR	LTR	4289	3191	132	130	6	1.6583	1.27879	3.39516
Uw	Rep2Ag04450	(GGA)n	1.12214	Simple_repeat	Simple_repeat	1084	913	70	68	4	0.866902	0.923078	3.39419
Uw	Rep1Jurkat	Charlie3	3.54449	hAT-Charlie	DNA	344	249	34	29	8	2.749	1.54927	3.38934
Uw	Rep2Hae	LTR50	0.834698	ERVL	LTR	2615	1675	90	78	5	1.24261	1.10926	3.38729
Uw	Rep2Hnpce	L2b	1.0368	L2	LINE	97454	76002	2006	1676	25	12.8659	3.5846	3.38507
Uw	Rep2Gm12865	MER54A	1.24994	ERVL	LTR	655	429	22	21	5	1.281	1.0988	3.3846
Uw	Rep1Gm12865	LTR2B	20.4634	ERV1	LTR	332	234	77	69	11	4.2701	1.98861	3.38423
Uw	Rep1Saec	MLT1H	1.73025	ERVL-MaLR	LTR	10060	6304	504	442	23	11.7234	3.33269	3.38363
Uw	Rep1Jurkat	U3	4.24553	snRNA	snRNA	231	189	15	14	5	1.3062	1.09186	3.38303
Uw	Rep2Nb4	LTR77	10.1812	ERV1	LTR	150	49	16	14	5	1.306	1.0921	3.38247
Uw	Rep2Hee	MLT1I	1.21381	ERVL-MaLR	LTR	11077	6859	326	302	23	11.6406	3.35904	3.38174
Uw	Rep2Nb4	MLT1J	1.14878	ERVL-MaLR	LTR	15241	11076	327	301	45	28.0656	5.01611	3.376
Uw	Rep1Nb4V2	MLT1H2	0.998632	ERVL-MaLR	LTR	4734	3052	109	98	19	9.0988	2.93347	3.37525
Uw	Rep1Hrpe	MER63A	1.0375	hAT-Blackjack	DNA	3511	2419	102	100	7	2.1294	1.44398	3.37304
Uw	Rep2Nhlf	MIRc	0.992408	MIR	SINE	103142	78576	1921	1541	34	19.3494	4.35103	3.36715
Uw	Rep2Hnpce	LTR8	1.02981	ERV1	LTR	3537	2506	128	114	4	0.8689	0.929946	3.36697
Uw	Rep1H7es	MER49	1.88407	ERV1	LTR	1355	995	116	105	10	3.6749	1.87935	3.36557
Duke	Gm19240V2	MLT1J2	1.01023	ERVL-MaLR	LTR	6868	4337	140	128	17	7.87941	2.71507	3.35925
Duke	Gm19240V2	MLT1K	1.05945	ERVL-MaLR	LTR	18155	13178	520	426	43	26.3329	4.96511	3.35684
Uw	Rep2Ag09319	MamSINE1	1.08393	tRNA	SINE	1657	1272	74	70	4	0.876199	0.931001	3.35531
Uw	Rep1Ag09319	(TC)n	1.14419	Simple_repeat	Simple_repeat	9557	6438	133	130	6	1.6657	1.29558	3.34546
Uw	Rep1Nb4V2	MSTB2	2.22576	ERVL-MaLR	LTR	1592	1076	50	47	11	4.39073	1.97774	3.34184
Uw	Rep1Ag04450	LTR50	0.948301	ERVL	LTR	2615	1675	76	69	4	0.8793	0.934356	3.33995
Uw	Rep2Hee	LTR16E2	2.23475	ERVL	LTR	2331	1338	75	70	8	2.6796	1.59568	3.33426
Uw	Rep1H7es	LTR16A	2.0171	ERVL	LTR	6930	4152	338	314	22	11.0235	3.29351	3.33276
Uw	Rep2Nb4	LTR72	2.57489	ERV1	LTR	152	110	10	10	4	0.935801	0.920635	3.32836
Uw	Rep1Nb4V2	C-rich	1.40675	Low_complexity	Low_complexity	9429	7982	743	683	89	63.6691	7.61543	3.32626
Uw	Rep1Hcpe	(CA)n	1.11552	Simple_repeat	Simple_repeat	54609	38289	1127	990	24	12.275	3.52976	3.32175
Uw	Rep2Ag04450	MLT1F	0.964575	ERVL-MaLR	LTR	4289	3191	139	134	6	1.6947	1.29702	3.31938
Duke	Gm12878V3	MLT1J2	1.31343	ERVL-MaLR	LTR	6868	4337	147	139	18	8.53258	2.85464	3.31651
Uw	Rep1Saec	MLT1M	1.12668	ERVL-MaLR	LTR	2945	2222	106	101	8	2.67071	1.60708	3.31613
Uw	Rep1Hee	MER5B	1.2136	hAT-Charlie	DNA	24889	18992	595	544	36	20.993	4.5338	3.31003
Uw	Rep1H7es	MER67D	9.18015	ERV1	LTR	1022	382	87	76	8	2.6821	1.60838	3.30636
Uw	Rep1Hre	(TGAG)n	2.70223	Simple_repeat	Simple_repeat	541	437	26	24	3	0.5583	0.739768	3.30063
Uw	Rep2Hrpe	MLT1G1	0.966453	ERVL-MaLR	LTR	3584	2374	86	80	6	1.7055	1.30159	3.29943
Uw	Rep1Gm12865	MER57C2	2.30285	ERV1	LTR	451	264	29	29	6	1.784	1.27934	3.29545
Uw	Rep1Ag10803	(CA)n	1.04631	Simple_repeat	Simple_repeat	54609	38289	887	792	26	13.8829	3.67996	3.29273
Uw	Rep1H7es	MER74C	4.73377	ERVL	LTR	233	106	8	8	2	0.2827	0.521544	3.29272
Uw	Rep2Ag04450	C-rich	1.17695	Low_complexity	Low_complexity	9429	7982	660	613	17	7.86848	2.77691	3.28838
Uw	Rep1Nb4V2	MamGypLTR3	1.77653	Gypsy	LTR	948	649	65	60	13	5.61319	2.24768	3.28641
Uw	Rep2Gm12865	LFSINE_Vert	1.01637	SINE	SINE	965	599	29	29	6	1.7882	1.28168	3.28615
Uw	Rep1Hee	MLT1J	1.03453	ERVL-MaLR	LTR	15241	11076	462	419	29	16.1136	3.92148	3.2861
Uw	Rep2Nb4	MLT1J2	1.03396	ERVL-MaLR	LTR	6868	4337	163	153	26	14.2819	3.56927	3.28305
Uw	Rep2Ag04450	Plat_L3	1.0884	CR1	LINE	3696	2847	146	139	6	1.7418	1.29765	3.28146
Uw	Rep2Nb4	MSTB1	1.79387	ERVL-MaLR	LTR	5032	3311	99	94	18	8.76672	2.81408	3.2811
Uw	Rep1Hae	MER77	1.6939	ERVL	LTR	1299	851	58	57	4	0.9029	0.944122	3.2804
Uw	Rep1Ag04450	MER44B	1.04425	TcMar-Tigger	DNA	2125	1541	159	134	6	1.724	1.30361	3.28013
Duke	Gm12878V3	MER57E1	4.26915	ERV1	LTR	505	357	32	29	6	1.7615	1.2929	3.2783
Uw	Rep2Nb4	(CCCCG)n	1.34122	Simple_repeat	Simple_repeat	827	809	297	278	42	25.8842	4.91632	3.27801
Uw	Rep1H7es	MLT1L	0.987254	ERVL-MaLR	LTR	12033	8680	394	361	24	12.6179	3.47501	3.27542
Uw	Rep2Hrpe	Tigger15a	1.04587	TcMar-Tigger	DNA	5065	4215	165	153	9	3.24899	1.75633	3.27444
Uw	Rep1Jurkat	MLT1J2	1.23503	ERVL-MaLR	LTR	6868	4337	226	210	34	20.0397	4.26665	3.27194
Uw	Rep2K562	MLT1A	2.04943	ERVL-MaLR	LTR	9085	5950	164	154	32	18.6894	4.06825	3.27183
Uw	Rep1Ag10803	X6B_LINE	0.990517	CR1	LINE	432	277	16	16	2	0.2747	0.527321	3.27182
Uw	Rep2K562	LTR31	7.81248	ERV1	LTR	242	174	15	15	6	1.8253	1.27645	3.27054
Uw	Rep2Ag04450	MamSINE1	1.04232	tRNA	SINE	1657	1272	73	71	4	0.9142	0.944522	3.26705
Uw	Rep1H7es	MER4E1	18.5959	ERV1	LTR	1056	778	176	155	13	5.4523	2.31258	3.26375
Uw	Rep2Hrcepic	MLT1H	1.2204	ERVL-MaLR	LTR	10060	6304	394	344	24	12.5322	3.51451	3.26297
Uw	Rep1Ag04450	LTR24	1.2055	ERV1	LTR	313	213	23	22	2	0.28	0.528231	3.25615
Uw	Rep2Ag04450	MER66C	0.791601	ERV1	LTR	579	403	24	22	2	0.279	0.528571	3.25595
Duke	Gm12878V3	MamRep1161	1.72499	TcMar	DNA	1743	1446	45	45	8	2.7818	1.60737	3.24642
Uw	Rep2Ag10803	X6B_LINE	1.01413	CR1	LINE	432	277	16	16	2	0.2849	0.529111	3.24147
Duke	Gm19238V2	MER91A	1.1909	hAT-Tip100	DNA	3565	2792	88	82	12	5.015	2.15908	3.23518
Uw	Rep1Hl60V2	MSTB1	2.38435	ERVL-MaLR	LTR	5032	3311	166	153	26	14.3031	3.6264	3.22549
Duke	Gm19239V2	(CA)n	1.20398	Simple_repeat	Simple_repeat	54609	38289	906	670	61	41.2398	6.13772	3.21947
Uw	Rep2K562	MIR3	1.11208	MIR	SINE	90672	71138	1811	1555	229	187.885	12.7785	3.21749
Duke	NhekV2	(CACAC)n	1.22947	Simple_repeat	Simple_repeat	146	119	21	18	3	0.5837	0.751566	3.21502
Uw	Rep1Hrcepic	MER51A	0.965748	ERV1	LTR	954	721	53	49	6	1.7821	1.31209	3.21463
Uw	Rep2Nb4	MLT1I	0.841632	ERVL-MaLR	LTR	11077	6859	193	177	29	16.5406	3.87643	3.21414
Uw	Rep1Hl60V2	MLT1F	1.12092	ERVL-MaLR	LTR	4289	3191	178	170	28	15.7773	3.80418	3.21298
Uw	Rep1Hrcepic	MER135	1.53904	DNA	DNA	830	558	40	37	5	1.356	1.13586	3.20813
Uw	Rep1Gm12865	MER91C	1.83689	hAT-Tip100	DNA	1613	1222	82	82	12	5.03539	2.18124	3.19296
Uw	Rep1Ag04450	LTR78	0.940892	ERV1	LTR	4774	3067	87	73	4	0.9275	0.962883	3.19094
Uw	Rep1H7es	LTR79	1.64176	ERVL	LTR	4016	2593	158	144	12	5.0673	2.17459	3.18805
Uw	Rep1Hee	LTR16E2	1.97546	ERVL	LTR	2331	1338	79	73	8	2.8067	1.63169	3.18278
Uw	Rep2K562	LTR7C	6.9126	ERV1	LTR	320	215	44	38	11	4.5731	2.01987	3.18184
Uw	Rep1Jurkat	LTR67B	1.13896	ERVL	LTR	3725	2547	102	94	18	9.00898	2.82728	3.1801
Uw	Rep1Hl60V2	MLT1L	1	ERVL-MaLR	LTR	12033	8680	284	259	39	24.2072	4.65766	3.17601
Uw	Rep2Hae	LTR18B	1.09357	ERVL	LTR	390	260	44	37	3	0.590899	0.758548	3.17594
Uw	Rep1H1es	(CGAG)n	1.36936	Simple_repeat	Simple_repeat	50	44	17	17	3	0.5842	0.761689	3.17164
Uw	Rep2Hcpe	Tigger12c	1.0134	TcMar-Tigger	DNA	1262	984	50	47	3	0.5797	0.764791	3.16466
Uw	Rep2Hnpce	(TG)n	1.22205	Simple_repeat	Simple_repeat	54843	38289	1105	952	16	7.3418	2.74042	3.15944
Uw	Rep1Hee	MER5A1	1.53289	hAT-Charlie	DNA	15819	11875	505	482	32	18.6152	4.23926	3.15733
Uw	Rep1H7es	MLT2F	1.22477	ERVL	LTR	1922	1063	70	66	7	2.3209	1.48201	3.15727
Uw	Rep2Ag09319	L4	1.04336	RTE	LINE	16791	12440	283	262	9	3.3164	1.80084	3.15608
Uw	Rep2Hrcepic	MER51A	0.985342	ERV1	LTR	954	721	53	49	6	1.7958	1.33345	3.15288
Uw	Rep2Hrpe	MamRep1161	1	TcMar	DNA	1743	1446	65	64	5	1.3787	1.14892	3.15192
Uw	Rep1Jurkat	LFSINE_Vert	0.724474	SINE	SINE	965	599	26	25	7	2.3859	1.46431	3.15105
Uw	Rep2Hrcepic	MLT1J2	1.14876	ERVL-MaLR	LTR	6868	4337	228	209	16	7.5837	2.67161	3.15027
Uw	Rep1H7es	LTR5_Hs	21.1294	ERVK	LTR	626	493	232	216	16	7.58959	2.66977	3.15023
Uw	Rep1Ag04450	GC_rich	1.30909	Low_complexity	Low_complexity	13637	13295	2870	2222	45	28.3045	5.30274	3.14847
Duke	K562V3	LTR4	1.77788	ERV1	LTR	96	67	20	16	6	1.9252	1.29599	3.14416
Uw	Rep1Ag09319	MER102b	1.37893	hAT-Charlie	DNA	4074	3259	109	107	5	1.36	1.15773	3.14409
Uw	Rep1Hrcepic	Charlie13b	1.03853	hAT-Charlie	DNA	403	338	17	17	3	0.609801	0.760527	3.14282
Uw	Rep1H1es	MER4D	5.88481	ERV1	LTR	1319	924	88	81	8	2.8246	1.64831	3.13983
Uw	Rep1Hae	MLT1J	1.07083	ERVL-MaLR	LTR	15241	11076	463	430	15	6.8509	2.59895	3.13553
Uw	Rep1H1es	LTR33	2.11439	ERVL	LTR	9216	6087	227	215	16	7.5436	2.69986	3.13216
Duke	Gm12891V2	MLT1K	0.955494	ERVL-MaLR	LTR	18155	13178	514	405	40	24.8888	4.82528	3.13168
Uw	Rep1Ag09319	MamRep1161	1.0533	TcMar	DNA	1743	1446	49	47	3	0.5909	0.769284	3.13161
Uw	Rep2Nhdfneo	(GGA)n	1.14862	Simple_repeat	Simple_repeat	1084	913	77	75	5	1.3749	1.15788	3.13081
Uw	Rep1Hee	MER117	1.16141	hAT-Charlie	DNA	4467	3327	158	147	13	5.68829	2.33985	3.12486
Uw	Rep1Hae	UCON29	1.10036	PiggyBac?	DNA	240	152	19	19	2	0.298699	0.545994	3.11597
Uw	Rep2Nhdfneo	(TCC)n	1.23635	Simple_repeat	Simple_repeat	1169	979	79	74	5	1.3771	1.16388	3.11277
Uw	Rep1Ag10803	MER5B	1.08144	hAT-Charlie	DNA	24889	18992	423	394	15	6.9146	2.59788	3.1123
Uw	Rep1H7es	LTR33B	1.88263	ERVL	LTR	1567	871	73	66	7	2.3257	1.50288	3.11024
Uw	Rep1Saec	LTR41	0.873731	ERVL	LTR	1731	1245	118	107	8	2.841	1.65892	3.10986
Uw	Rep1Ag04450	Plat_L3	1.11174	CR1	LINE	3696	2847	149	146	6	1.8374	1.3396	3.10734
Uw	Rep1Hrcepic	MER72B	2.44973	ERV1	LTR	183	126	29	27	4	0.977101	0.97379	3.10426
Uw	Rep2Hrcepic	MLT1F1	0.986574	ERVL-MaLR	LTR	3170	2275	153	141	12	5.11401	2.21867	3.10366
Uw	Rep1Nhlf	LTR13	0.682692	ERVK	LTR	492	424	81	76	4	0.9653	0.977946	3.10314
Uw	Rep1H7es	MER4A1_	16.0416	ERV1	LTR	400	272	86	82	8	2.8769	1.65131	3.10245
Uw	Rep2Ag04450	G-rich	1.09432	Low_complexity	Low_complexity	9668	8203	638	591	16	7.5073	2.73768	3.10215
Uw	Rep2Ag04450	LTR24	1.28029	ERV1	LTR	313	213	25	24	2	0.303899	0.546968	3.10092
Uw	Rep1Nb4V2	LTR13	1.61145	ERVK	LTR	492	424	125	112	20	10.4705	3.07465	3.09938
Uw	Rep1H7es	LTR33	2.87712	ERVL	LTR	9216	6087	588	521	31	18.2023	4.13057	3.09829
Uw	Rep2Hrpe	MER63A	1.03068	hAT-Blackjack	DNA	3511	2419	89	87	6	1.8457	1.34301	3.09328
Uw	Rep1Hrpe	LTR41	0.705782	ERVL	LTR	1731	1245	120	110	7	2.3434	1.50569	3.09267
Uw	Rep2Hee	MamGypLTR3	1.41105	Gypsy	LTR	948	649	66	61	7	2.34601	1.50576	3.0908
Uw	Rep1Hre	MIR3	1.05422	MIR	SINE	90672	71138	2193	1810	63	42.9965	6.47877	3.08754
Uw	Rep2Helas3	LTR18B	0.902535	ERVL	LTR	390	260	26	21	7	2.4721	1.46719	3.08611
Uw	Rep2Ag10803	MER44B	0.882343	TcMar-Tigger	DNA	2125	1541	152	135	7	2.336	1.51484	3.07887
Uw	Rep1Saec	MLT1I	1.22053	ERVL-MaLR	LTR	11077	6859	335	311	17	8.23379	2.84984	3.07604
Uw	Rep1Nb4V2	LTR72	2.29086	ERV1	LTR	152	110	11	11	4	1.0269	0.967205	3.07391
Uw	Rep1Nhlf	MER121	1.34212	TcMar?	DNA	926	469	51	49	3	0.616699	0.775914	3.07161
Uw	Rep1Hee	ERV3-16A3_I-int	1.55811	ERVL	LTR	6299	3350	196	165	14	6.3762	2.4857	3.06707
Uw	Rep1Hae	MER89	0.875389	ERV1	LTR	1388	871	41	39	3	0.621599	0.777222	3.06013
Uw	Rep2Hrpe	LTR10D	6.09905	ERV1	LTR	192	143	30	29	3	0.617699	0.778593	3.05975
Uw	Rep2K562	MLT1B	2.27141	ERVL-MaLR	LTR	17894	12139	378	344	60	41.5107	6.04476	3.05873
Uw	Rep2Nb4	G-rich	1.35715	Low_complexity	Low_complexity	9668	8203	706	652	83	60.8794	7.2585	3.04754
Uw	Rep1Hnpce	Plat_L3	1.01408	CR1	LINE	3696	2847	187	183	5	1.4036	1.18019	3.04731
Uw	Rep1Hnpce	MIRc	0.999493	MIR	SINE	103142	78576	2226	1794	25	13.7481	3.69451	3.04557
Uw	Rep2Gm12865	MamRep1161	1.18804	TcMar	DNA	1743	1446	59	57	9	3.5142	1.80691	3.03601
Uw	Rep1H1es	MER4D1	8.29402	ERV1	LTR	1505	1095	104	99	9	3.4786	1.81887	3.03563
Uw	Rep1Hee	Tigger15a	0.970425	TcMar-Tigger	DNA	5065	4215	176	167	14	6.4668	2.48365	3.03312
Uw	Rep1Nhlf	MLT1G	1.264	ERVL-MaLR	LTR	2833	1865	124	111	5	1.4118	1.18455	3.02917
Uw	Rep2Ag04450	MER5A1	0.942416	hAT-Charlie	DNA	15819	11875	234	229	8	2.9063	1.68203	3.02831
Uw	Rep1Hrcepic	L3	1.02775	CR1	LINE	44803	33272	1070	927	51	33.7429	5.71533	3.01945
Uw	Rep2Hae	G-rich	0.987741	Low_complexity	Low_complexity	9668	8203	750	698	21	11.0392	3.29923	3.01912
Uw	Rep2Hrpe	MER44B	0.716674	TcMar-Tigger	DNA	2125	1541	131	113	7	2.3949	1.52538	3.01899
Uw	Rep1Hrcepic	MLT1M	1.16219	ERVL-MaLR	LTR	2945	2222	119	112	10	4.0641	1.96626	3.01888
Uw	Rep1H7es	MamRep1161	0.859775	TcMar	DNA	1743	1446	73	69	7	2.4266	1.51626	3.01624
Uw	Rep2Ag10803	Kanga1b	1.34582	TcMar-Tc2	DNA	373	260	19	18	2	0.3143	0.558879	3.01622
Uw	Rep1Hee	MER5A	1.34925	hAT-Charlie	DNA	34704	26396	1071	939	54	36.2133	5.904	3.01265
Uw	Rep2Hnpce	L3	1.10869	CR1	LINE	44803	33272	1063	919	15	7.03409	2.64458	3.01216
Uw	Rep2Ag04450	AmnSINE2	1.01779	Deu	SINE	152	100	7	7	1	0.0903002	0.302249	3.00977
Uw	Rep1Ag04450	MER63A	1.24039	hAT-Blackjack	DNA	3511	2419	84	79	4	0.998802	0.997342	3.0092
Duke	Gm12878V3	(CGAG)n	2.78839	Simple_repeat	Simple_repeat	50	44	17	17	4	1.027	0.990341	3.00199
Uw	Rep2Helas3	MLT1J	1.31907	ERVL-MaLR	LTR	15241	11076	369	336	57	39.5377	5.82907	2.99573
